# Supplementary material for: Quercetin, a flavonoid, suppresses viral proliferation by interfering with the ubiquitin transfer from E1 to E2 enzymes
Source: PLoS Pathog. 2026 Jul 20;22(7):e1014425. doi: 10.1371/journal.ppat.1014425 (PMC13399506; doi:10.1371/journal.ppat.1014425)
Supplement: S1 Data — (XLS) [file ppat.1014425.s018.xls]

## Sheet: Supplementary Dataset 1
Supplementary Dataset 1：List of drugs tested for anti-BmNPV activity
Drug name	CAS No.	Repeat	BmNPV-positive cells	total cells	rate (%)
DMSO (Control)	67-68-5	repeat-1	18	64	28.125
		repeat-2	22	66	33.3333
		repeat-3	25	72	34.7222
Ko143	461054-93-3	repeat-1	19	50	38
		repeat-2	21	58	36.2069
		repeat-3	23	64	35.9375
Cryptotanshinone	35825-57-1	repeat-1	21	80	26.25
		repeat-2	19	70	27.1429
		repeat-3	15	56	26.7857
Probenecid	57-66-9	repeat-1	18	64	28.125
		repeat-2	20	65	30.7692
		repeat-3	20	72	27.7778
Ginkgolide B	15291-77-7	repeat-1	19	58	32.7586
		repeat-2	21	60	35
		repeat-3	26	74	35.1351
N‑3‑Benzylnirvanol	93879‑40‑4	repeat-1	29	82	35.3659
		repeat-2	26	70	37.1429
		repeat-3	29	80	36.25
Diclofenac	15307-86-5	repeat-1	24	84	28.5714
		repeat-2	26	88	29.5455
		repeat-3	20	72	27.7778
Erythromycin	114-07-8	repeat-1	19	88	21.5909
		repeat-2	20	88	22.7273
		repeat-3	16	84	19.0476
Carthamidin	479‑54‑9	repeat-1	11	45	24.4444
		repeat-2	20	68	29.4118
		repeat-3	18	62	29.0323
Clopidogrel	113665-84-2	repeat-1	27	86	31.3953
		repeat-2	20	58	34.4828
		repeat-3	26	60	43.3333
Binimetinib	606143-89-9	repeat-1	22	76	28.9474
		repeat-2	20	68	29.4118
		repeat-3	20	68	29.4118
Estradiol 3-(β-D-glucuronide) sodium salt	15087-01-9	repeat-1	18	50	36
		repeat-2	25	68	36.7647
		repeat-3	32	86	37.2093
7-Hydroxycoumarin	93-35-6	repeat-1	16	50	32
		repeat-2	12	50	24
		repeat-3	20	70	28.5714
Estrone 3-sulfate potassium salt	1240-04-6	repeat-1	14	63	22.2222
		repeat-2	10	60	16.6667
		repeat-3	10	54	18.5185
7-Ethoxycoumarin	31004-66-7	repeat-1	12	45	26.6667
		repeat-2	15	55	27.2727
		repeat-3	14	48	29.1667
Cimetidine	51481-61-9	repeat-1	20	76	26.3158
		repeat-2	27	98	27.551
		repeat-3	21	80	26.25
β-Naphthoflavone	6051-87-2	repeat-1	16	64	25
		repeat-2	17	65	26.1538
		repeat-3	20	64	31.25
Lorcaserin	616202-92-7	repeat-1	23	84	27.381
		repeat-2	20	76	26.3158
		repeat-3	24	89	26.9663
6α-Hydroxy paclitaxel	153212-75-0	repeat-1	23	79	29.1139
		repeat-2	22	80	27.5
		repeat-3	24	88	27.2727
Remimazolam Tosilate	1425904-79-5	repeat-1	19	65	29.2308
		repeat-2	24	78	30.7692
		repeat-3	17	60	28.3333
Sulfasalazine	599-79-1	repeat-1	20	74	27.027
		repeat-2	20	78	25.641
		repeat-3	15	45	33.3333
Pravastatin	81131-70-6	repeat-1	21	80	26.25
		repeat-2	30	96	31.25
		repeat-3	21	80	26.25
Carbamazepine	298-46-4	repeat-1	25	96	26.0417
		repeat-2	18	70	25.7143
		repeat-3	22	78	28.2051
Enalapril maleate	76095-16-4	repeat-1	27	104	25.9615
		repeat-2	21	82	25.6098
		repeat-3	22	84	26.1905
Taurocholic acid-d5	2044276-13-1	repeat-1	22	88	25
		repeat-2	18	76	23.6842
		repeat-3	27	108	25
Estrone 3-sulfate potassium salt	1240-04-6	repeat-1	28	116	24.1379
		repeat-2	13	63	20.6349
		repeat-3	19	64	29.6875
MK571 sodium salt hydrate	115103-85-0	repeat-1	14	64	21.875
		repeat-2	13	60	21.6667
		repeat-3	21	88	23.8636
4-Aminohippuric acid	619-65-8	repeat-1	22	77	28.5714
		repeat-2	20	72	27.7778
		repeat-3	23	84	27.381
Tetraethylammonium Bromide	71-91-0	repeat-1	20	74	27.027
		repeat-2	22	80	27.5
		repeat-3	24	88	27.2727
Ritonavir	155213-67-5	repeat-1	23	72	31.9444
		repeat-2	22	84	26.1905
		repeat-3	26	89	29.2135
β-Estradiol	50-28-2	repeat-1	20	64	31.25
		repeat-2	25	84	29.7619
		repeat-3	26	88	29.5455
Acyclovir	59277-89-9	repeat-1	20	60	33.3333
		repeat-2	22	68	32.3529
		repeat-3	21	60	35
Schisantherin A	58546-56-8	repeat-1	24	82	29.2683
		repeat-2	23	78	29.4872
		repeat-3	23	78	29.4872
Urea	57-13-6	repeat-1	24	84	28.5714
		repeat-2	22	80	27.5
		repeat-3	24	84	28.5714
Prazosin hydrochloride	19237-92-4	repeat-1	28	84	33.3333
		repeat-2	22	70	31.4286
		repeat-3	15	60	25
Genistein	446-72-0	repeat-1	26	86	30.2326
		repeat-2	22	82	26.8293
		repeat-3	24	90	26.6667
Fexofenadine hydrochloride	153459-61-1	repeat-1	19	76	25
		repeat-2	20	76	26.3158
		repeat-3	19	72	26.3889
Schisandrin A	61281-38-7	repeat-1	20	76	26.3158
		repeat-2	23	80	28.75
		repeat-3	25	90	27.7778
Ranitidine hydrochloride	66357‑59‑3	repeat-1	22	84	26.1905
		repeat-2	23	84	27.381
		repeat-3	25	96	26.0417
α‑hydroxymidazolam	59468-90-5	repeat-1	14	45	31.1111
		repeat-2	21	80	26.25
		repeat-3	21	82	25.6098
Quinidine	56-54-2	repeat-1	19	80	23.75
		repeat-2	19	84	22.619
		repeat-3	20	80	25
Resveratrol	501‑36‑0	repeat-1	19	72	26.3889
		repeat-2	19	70	27.1429
		repeat-3	20	68	29.4118
Quercetin	117-39-5	repeat-1	3	111	2.7027
		repeat-2	3	110	2.72727
		repeat-3	2	80	2.5
