# Supplementary material for: Quercetin, a flavonoid, suppresses viral proliferation by interfering with the ubiquitin transfer from E1 to E2 enzymes
Source: PLoS Pathog. 2026 Jul 20;22(7):e1014425. doi: 10.1371/journal.ppat.1014425 (PMC13399506; doi:10.1371/journal.ppat.1014425)
Supplement: S2 Data — (XLS) [file ppat.1014425.s019.xls]

## Sheet: Supplementary Dataset 2
Supplementary Dataset 2：List of quercetin-captured proteins in BmN cells following BmNPV treatment
Entry	Protein names	Abbreviation	Score	Coverage	# Proteins	# Unique Peptides	# Peptides	# PSMs	# AAs	MW [kDa]	P-value	FDR
H9IU99	Uncharacterized protein OS=Bombyx mori GN=101738508 PE=1 SV=1 - [H9IU99_BOMMO]	101738508	1938.27	53.5	2	15	15	180	1218	135	3.11e-99	4.4e-97
C7AQP4	Calcium-transporting ATPase OS=Bombyx mori PE=2 SV=1 - [C7AQP4_BOMMO]		1427.83	43.69	3	12	12	121	1025	112.6	4.74e-74	6.1e-73
H9JQ10	DNA topoisomerase 2 OS=Bombyx mori PE=1 SV=2 - [H9JQ10_BOMMO]		1387.07	43.83	3	18	18	183	1533	174.1	3.57e-79	1.97e-77
O17506	Xanthine dehydrogenase OS=Bombyx mori GN=BmXDH1 PE=1 SV=2 - [O17506_BOMMO]	BmXDH1	1289.43	39.46	3	12	12	112	1356	150.1	6.38e-72	3.44e-70
H9JK60	Ubiquitin-activating enzyme E1 OS=Bombyx mori GN=101739389 PE=2 SV=3 - [H9JK60_BOMMO]	101739389	1130.06	32.02	3	8	8	63	1043	116.3	1.05e-68	7.72e-67
Q9BLC5	Heat shock protein 83 OS=Bombyx mori GN=Hsp83 PE=2 SV=3 - [HSP83_BOMMO]	Hsp83	1066.96	33.15	3	6	6	48	716	82.4	9.4e-56	3.95e-54
F8UN44	Heat shock protein 70-3 OS=Bombyx mori PE=1 SV=3 - [F8UN44_BOMMO]		1011.34	32.43	1	5	5	39	655	72.7	1.47e-52	1.29e-50
H9JD97	Uncharacterized protein OS=Bombyx mori GN=101735691 PE=1 SV=2 - [H9JD97_BOMMO]	101735691	916.02	28.52	3	9	9	65	1268	139.4	5.22e-46	1.87e-44
E3VQ36	Non-specific serine/threonine protein kinase OS=Bombyx mori GN=100529202 PE=1 SV=3 - [E3VQ36_BOMMO]	100529202	879.92	25.46	2	9	9	60	1360	156	5.44e-53	1.84e-51
Q1HPT1	ATP synthase subunit beta OS=Bombyx mori GN=732989 PE=1 SV=1 - [Q1HPT1_BOMMO]	732989	857.63	26.99	3	4	4	27	516	54.9	2.16e-43	8.55e-42
H9JLD1	Uncharacterized protein OS=Bombyx mori PE=1 SV=2 - [H9JLD1_BOMMO]		797	22	3	7	7	41	1180	133	1.17e-42	4.21e-41
A0A2U8JEW0	Post-proline cleaving enzyme OS=Bombyx mori PE=1 SV=3 - [A0A2U8JEW0_BOMMO]		786.28	24.27	4	4	4	25	707	80.2	1.19e-44	1.62e-42
H9J0A2	Nitric oxide synthase OS=Bombyx mori PE=1 SV=1 - [H9J0A2_BOMMO]		775.66	25.08	2	7	7	46	1129	128.9	5.96e-48	3.55e-46
H9JLC9	Uncharacterized protein OS=Bombyx mori PE=1 SV=2 - [H9JLC9_BOMMO]		763.13	22.84	1	8	8	49	1251	139.6	1.39e-44	1.5e-43
Q4AED6	Protein kinase C OS=Bombyx mori GN=cPKC PE=2 SV=3 - [Q4AED6_BOMMO]	cPKC	746.45	20.65	1	4	4	22	669	76.4	2.96e-43	2.74e-41
E9JEJ4	Ribosomal protein S6 kinase OS=Bombyx mori GN=100529213 PE=1 SV=3 - [E9JEJ4_BOMMO]	100529213	734.79	23.17	1	5	5	30	753	84.5	1.49e-42	3.88e-41
Q9U5A8	Tyrosine-protein kinase receptor OS=Bombyx mori GN=BIR PE=2 SV=1 - [Q9U5A8_BOMMO]	BIR	718.72	21.13	2	7	7	40	1472	164.5	7.07e-44	5.32e-42
H9IV05	Uncharacterized protein OS=Bombyx mori PE=2 SV=1 - [H9IV05_BOMMO]		704.1	22.77	2	6	6	36	1024	115.2	7.76e-36	5.82e-34
S5M4E2	Actin-4 OS=Bombyx mori PE=1 SV=2 - [S5M4E2_BOMMO]		671.14	21.03	2	2	2	10	376	41.8	6.93e-38	6.42e-36
A5YRY8	AMP-activated protein kinase alpha subunit OS=Bombyx mori PE=1 SV=2 - [A5YRY8_BOMMO]		659.05	19.07	4	3	3	15	519	58.9	3.22e-34	1.05e-32
H9JRB7	P-type domain-containing protein OS=Bombyx mori GN=101736905 PE=1 SV=1 - [H9JRB7_BOMMO]	101736905	583.12	15.94	1	5	5	24	1115	125.8	1.48e-32	2.64e-30
H9J1T7	Protein kinase domain-containing protein OS=Bombyx mori GN=Ck2a PE=1 SV=2 - [H9J1T7_BOMMO]	Ck2a	574.5	17.81	3	2	2	9	381	45	5.11e-30	2.57e-28
B0FC95	Non-specific serine/threonine protein kinase OS=Bombyx mori PE=2 SV=3 - [B0FC95_BOMMO]		569.48	18.07	2	3	3	15	493	56.4	1.53e-29	1.26e-27
Q1HPM7	Mitochondrial aldehyde dehydrogenase OS=Bombyx mori PE=1 SV=3 - [Q1HPM7_BOMMO]		566.1	15.89	2	2	2	8	513	55.8	2.77e-31	2.27e-29
H9JJE9	Mothers against decapentaplegic homolog OS=Bombyx mori GN=101738552 PE=2 SV=1 - [H9JJE9_BOMMO]	101738552	563.28	15.81	1	2	2	8	444	49.6	6.5e-29	3.75e-28
H9J824	ATP-dependent DNA helicase OS=Bombyx mori GN=101746968 PE=1 SV=2 - [H9J824_BOMMO]	101746968	547.81	18.19	1	3	3	15	629	71.8	3.77e-28	2.4e-27
Q2F681	Isocitrate dehydrogenase [NADP] OS=Bombyx mori PE=2 SV=3 - [Q2F681_BOMMO]		547.62	17.01	2	2	2	9	408	46.1	8.6e-34	1.43e-32
Q3C2E3	Mitogen-activated protein kinase OS=Bombyx mori GN=p38 PE=1 SV=2 - [Q3C2E3_BOMMO]	p38	510.29	13.88	1	2	2	8	360	41.5	5.31e-28	1.19e-26
H9JDY3	Uncharacterized protein OS=Bombyx mori PE=1 SV=1 - [H9JDY3_BOMMO]		508.25	14.06	3	5	5	22	1357	151.5	1.79e-28	2.2e-26
A5JNM1	cAMP-dependent protein kinase C1 OS=Bombyx mori GN=100101210 PE=2 SV=1 - [A5JNM1_BOMMO]	100101210	508.23	14.77	3	2	2	8	353	40.6	1.23e-31	1.45e-29
H9IZY3	Uncharacterized protein OS=Bombyx mori PE=2 SV=2 - [H9IZY3_BOMMO]		497.4	13.86	3	2	2	8	462	49.7	1.23e-24	1.62e-22
E9JEH8	Gsk3 OS=Bombyx mori PE=2 SV=1 - [E9JEH8_BOMMO]		489.44	13.18	1	1	1	3	314	36.1	1.22e-25	1.5e-23
H9ITE9	Uncharacterized protein OS=Bombyx mori PE=1 SV=1 - [H9ITE9_BOMMO]		489.44	14.13	1	3	3	12	761	86.6	2.58e-25	3.74e-23
H9J3Y8	Flap endonuclease 1 OS=Bombyx mori GN=101741812 PE=1 SV=3 - [H9J3Y8_BOMMO]	101741812	475.74	14.24	3	2	2	8	380	42.5	3.49e-24	1.84e-22
H9IX18	RuvB-like helicase OS=Bombyx mori PE=2 SV=2 - [H9IX18_BOMMO]		474.61	13.67	4	2	2	8	408	45.4	4.2e-25	1.99e-23
H9J4B9	Uncharacterized protein OS=Bombyx mori PE=2 SV=3 - [H9J4B9_BOMMO]		471.93	14.98	2	3	3	13	579	64.6	2.71e-27	3.02e-26
H9JAB6	Protein kinase domain-containing protein OS=Bombyx mori PE=2 SV=3 - [H9JAB6_BOMMO]		471.58	12.61	3	6	6	25	1665	188.7	1.62e-25	3.25e-24
Q1JUB8	Fibroblast growth factor receptor OS=Bombyx mori GN=Bmbtl PE=1 SV=3 - [Q1JUB8_BOMMO]	Bmbtl	470.89	15.04	1	4	4	18	856	97.2	1.19e-25	1.44e-24
H9IS34	Phosphodiesterase OS=Bombyx mori PE=2 SV=3 - [H9IS34_BOMMO]		467.03	14.79	2	3	3	13	852	96.8	3.35e-28	9.65e-27
B0FGT1	Carboxylic ester hydrolase OS=Bombyx mori GN=ace1 PE=1 SV=1 - [B0FGT1_BOMMO]	ace1	465.76	13.23	4	3	3	12	683	76.9	3.97e-24	3.83e-22
H9JNB9	SWIRM domain-containing protein OS=Bombyx mori PE=2 SV=3 - [H9JNB9_BOMMO]		459.72	13.42	2	2	2	8	560	63.6	3.23e-25	1.85e-23
I3VR83	Aminopeptidase OS=Bombyx mori PE=1 SV=2 - [I3VR83_BOMMO]		441.98	12.38	2	3	3	11	936	107.4	1.2e-24	7.52e-24
H9JMA2	Menin OS=Bombyx mori GN=101739588 PE=1 SV=2 - [H9JMA2_BOMMO]	101739588	437.84	14.3	4	2	2	8	576	65.1	4.79e-23	3.49e-21
H9ITM2	Receptor protein-tyrosine kinase OS=Bombyx mori PE=1 SV=1 - [H9ITM2_BOMMO]		436.85	14.21	4	5	5	22	1397	155.3	1.15e-21	5.59e-20
H9JF25	Uncharacterized protein OS=Bombyx mori PE=1 SV=2 - [H9JF25_BOMMO]		435.06	11.89	3	2	2	7	599	66.8	3.21e-22	4.79e-21
H9JS94	ATP-dependent DNA helicase OS=Bombyx mori PE=1 SV=3 - [H9JS94_BOMMO]		431.64	11.51	3	3	3	11	874	97.4	4.41e-22	3.24e-21
H9ISC5	Uncharacterized protein OS=Bombyx mori PE=2 SV=1 - [H9ISC5_BOMMO]		428.38	13.05	3	4	4	16	1116	123	6.38e-22	5.85e-20
H9JQE9	3-phosphoinositide-dependent protein kinase 1 OS=Bombyx mori PE=2 SV=2 - [H9JQE9_BOMMO]		421.32	12.08	3	2	2	7	528	60.4	4.25e-24	5.28e-22
H9ITH3	Peroxidase OS=Bombyx mori PE=2 SV=1 - [H9ITH3_BOMMO]		419.91	12.23	2	4	4	16	1329	151.5	4.88e-26	2.42e-24
Q08LY8	Carboxylic ester hydrolase OS=Bombyx mori GN=ace2 PE=1 SV=2 - [Q08LY8_BOMMO]	ace2	399.81	11.91	2	2	2	7	683	76.8	4.55e-24	1.73e-22
H9JNT6	Non-specific serine/threonine protein kinase OS=Bombyx mori PE=2 SV=2 - [H9JNT6_BOMMO]		377.38	12.23	4	1	1	3	321	36.3	4.41e-23	1.14e-21
C5J498	Signal transducer and activator of transcription OS=Bombyx mori PE=1 SV=2 - [C5J498_BOMMO]		375.21	10.38	2	2	2	6	733	83.9	4.02e-19	2.14e-18
H9JD64	MFS domain-containing protein OS=Bombyx mori PE=1 SV=2 - [H9JD64_BOMMO]		370.31	10.81	3	2	2	7	608	67.2	2.4e-20	9.58e-19
H9JJ56	Protein kinase domain-containing protein OS=Bombyx mori PE=2 SV=3 - [H9JJ56_BOMMO]		345.56	10.76	4	1	1	3	343	38.9	3.5e-20	1.11e-18
Q1ET59	Sorbitol dehydrogenase-2 OS=Bombyx mori GN=BmSDH-2 PE=1 SV=1 - [Q1ET59_BOMMO]	BmSDH-2	345.01	10.4	2	1	1	2	358	38.6	1.1e-19	6.61e-18
H9J7K8	Beta-glucuronidase OS=Bombyx mori PE=1 SV=3 - [H9J7K8_BOMMO]		344	10.64	1	2	2	7	530	61	9.04e-22	9.11e-20
E5EVW4	Aldo-keto reductase OS=Bombyx mori PE=1 SV=1 - [E5EVW4_BOMMO]		339.66	9.56	2	1	1	2	303	34.1	9.81e-19	8.63e-17
Q86S10	Leucine-rich repeat G protein-coupled receptor OS=Bombyx mori GN=LGR PE=1 SV=2 - [Q86S10_BOMMO]	LGR	339.33	9.07	2	2	2	6	736	82	6.83e-17	7.06e-15
Q8T105	Cysteinylglycine-S-conjugate dipeptidase OS=Bombyx mori GN=Bmlap PE=1 SV=3 - [Q8T105_BOMMO]	Bmlap	335.59	9.35	3	2	2	6	559	62.6	1.7e-16	1e-15
Q1EPM0	Glyceraldehyde-3-phosphate dehydrogenase OS=Bombyx mori GN=BmGAPDH PE=2 SV=3 - [Q1EPM0_BOMMO]	BmGAPDH	335.19	10.7	2	1	1	3	332	35.4	1.37e-16	3.73e-15
H9J2F6	Uncharacterized protein OS=Bombyx mori PE=2 SV=2 - [H9J2F6_BOMMO]		333.62	9.52	2	2	2	6	513	56.8	6.2e-17	3.16e-15
H9JWA9	Uncharacterized protein OS=Bombyx mori GN=101735317 PE=1 SV=3 - [H9JWA9_BOMMO]	101735317	329.29	10.54	1	1	1	2	353	38.2	1.45e-17	7.5e-16
H9J5C2	Protein kinase domain-containing protein OS=Bombyx mori PE=2 SV=1 - [H9J5C2_BOMMO]		321.97	9.83	2	4	4	14	1551	170.2	4.35e-18	9.8e-18
H9IVA3	Receptor protein-tyrosine kinase OS=Bombyx mori PE=1 SV=1 - [H9IVA3_BOMMO]		320.35	10.44	1	4	4	14	1158	131.7	2.44e-17	9.24e-16
H9J909	Protein kinase domain-containing protein OS=Bombyx mori PE=1 SV=2 - [H9J909_BOMMO]		315.84	9.62	2	2	2	6	426	48.2	1.84e-16	3.74e-15
Q1HPJ6	Ecto-nucleotidase OS=Bombyx mori PE=1 SV=3 - [Q1HPJ6_BOMMO]		315.3	9.63	4	2	2	6	602	67.8	1.07e-17	1.67e-15
O17507	Bm cdc2 OS=Bombyx mori GN=693060 PE=1 SV=3 - [O17507_BOMMO]	693060	315.26	9.54	3	1	1	2	319	36.9	3.89e-19	1.15e-17
H9J9I7	Uncharacterized protein OS=Bombyx mori PE=1 SV=1 - [H9J9I7_BOMMO]		314.89	10.06	2	3	3	10	1230	137.3	1.22e-17	3e-16
H9J2B5	Uncharacterized protein OS=Bombyx mori GN=101743323 PE=1 SV=3 - [H9J2B5_BOMMO]	101743323	313.02	9.77	1	2	2	6	620	70.8	3.74e-18	2.4e-16
Q2F5P8	Malate dehydrogenase OS=Bombyx mori PE=2 SV=2 - [Q2F5P8_BOMMO]		302.65	8.9	2	1	1	2	331	35.4	2.78e-17	6.53e-16
H9JAY6	Aurora kinase OS=Bombyx mori PE=1 SV=2 - [H9JAY6_BOMMO]		293.03	7.81	3	1	1	2	318	36.9	5.82e-17	5.87e-15
Q6T9Z7	Fibroinase OS=Bombyx mori GN=693031 PE=2 SV=2 - [Q6T9Z7_BOMMO]	693031	291.24	8.58	2	1	1	2	341	38.1	8.4e-17	1.2e-14
H9J087	ABC transporter domain-containing protein OS=Bombyx mori PE=1 SV=3 - [H9J087_BOMMO]		289.21	7.77	4	2	2	5	664	73.4	1.59e-14	1.41e-12
H9JLW9	3',5'-cyclic-GMP phosphodiesterase OS=Bombyx mori PE=1 SV=2 - [H9JLW9_BOMMO]		278.22	7.86	2	1	1	2	519	59	3.97e-17	2.66e-15
H9ISS4	Lipase domain-containing protein OS=Bombyx mori PE=1 SV=3 - [H9ISS4_BOMMO]		273.05	8.54	3	2	2	6	553	62.2	3.82e-15	2.04e-13
Q17232	Octopamine receptor OS=Bombyx mori PE=2 SV=3 - [OAR_BOMMO]		271.75	7.34	3	1	1	2	479	54.5	2.67e-14	3.14e-12
H9J6I3	UmuC domain-containing protein OS=Bombyx mori PE=1 SV=1 - [H9J6I3_BOMMO]		270.02	8.75	1	2	2	6	601	66.9	6.35e-15	5.31e-14
Q2F5T2	Calmodulin OS=Bombyx mori PE=1 SV=1 - [Q2F5T2_BOMMO]		266.26	7.61	3	1	1	2	149	16.8	3.28e-15	2.25e-14
B2CI49	Matrix metalloproteinase variant 2 OS=Bombyx mori PE=1 SV=1 - [B2CI49_BOMMO]		257.04	7.73	3	1	1	2	538	59.9	1.46e-13	2.46e-12
H9JM20	Protein kinase domain-containing protein OS=Bombyx mori GN=101744568 PE=1 SV=1 - [H9JM20_BOMMO]	101744568	249.41	6.65	3	1	1	2	360	40.5	2.14e-13	2.91e-12
H9JRI5	Component of oligomeric Golgi complex 7 OS=Bombyx mori PE=1 SV=3 - [H9JRI5_BOMMO]		239.38	6.5	4	2	2	5	953	108	1.3e-14	1.2e-13
H9J4D7	Proteasome subunit beta OS=Bombyx mori GN=101740220 PE=1 SV=3 - [H9J4D7_BOMMO]	101740220	229.82	6.51	1	1	1	2	283	31.3	5.77e-15	4.77e-14
H9JN92	G_PROTEIN_RECEP_F1_2 domain-containing protein OS=Bombyx mori PE=1 SV=1 - [H9JN92_BOMMO]		228.33	6.74	1	1	1	2	272	30.8	7.4e-12	3.24e-10
H9J2B0	Tyrosine-protein kinase OS=Bombyx mori PE=1 SV=3 - [H9J2B0_BOMMO]		227.11	6.57	3	2	2	5	784	88.6	1.59e-11	2.48e-10
H9J2P0	G2/mitotic-specific cyclin-B3 OS=Bombyx mori GN=100126204 PE=1 SV=3 - [H9J2P0_BOMMO]	100126204	220.91	6.35	3	1	1	2	511	57.8	1.45e-12	3.43e-11
B3XXN9	Neuropeptide receptor A26 OS=Bombyx mori GN=BNGR-A26 PE=2 SV=1 - [B3XXN9_BOMMO]	BNGR-A26	219.24	7.19	2	1	1	2	441	49.7	1.15e-10	1.41e-08
H9JKG2	Aryl hydrocarbon receptor OS=Bombyx mori PE=2 SV=2 - [H9JKG2_BOMMO]		216.4	6.49	3	1	1	2	498	56.4	7.36e-11	2.07e-09
H9ISE0	Lactoylglutathione lyase OS=Bombyx mori GN=101743580 PE=1 SV=3 - [H9ISE0_BOMMO]	101743580	215.69	6.84	1	1	1	2	173	19.7	7.55e-12	8.89e-11
H9JPM2	Phosphotransferase OS=Bombyx mori GN=101745054 PE=1 SV=2 - [H9JPM2_BOMMO]	101745054	200.1	6.2	4	1	1	2	453	50	1.32e-10	6.26e-09
E9JEH2	Dapk OS=Bombyx mori GN=100529237 PE=1 SV=2 - [E9JEH2_BOMMO]	100529237	199.97	5.68	2	1	1	2	413	45.2	1.74e-11	5.57e-11
H9JE57	ZnMc domain-containing protein OS=Bombyx mori PE=2 SV=2 - [H9JE57_BOMMO]		198.04	5.69	3	1	1	2	520	57.9	2.61e-12	9.76e-11
H9J0L9	Maltase OS=Bombyx mori GN=101738628 PE=1 SV=2 - [H9J0L9_BOMMO]	101738628	194.68	6.06	3	1	1	2	579	66.1	9.93e-11	2.09e-09
A3QVV1	Eukaryotic translation initiation factor 3 subunit F OS=Bombyx mori GN=eIF3-S5 PE=2 SV=3 - [EIF3F_BOMMO]	eIF3-S5	192.45	5.39	2	1	1	2	289	30.9	1.13e-10	1.27e-08
A0A1B1M0R7	Estrogen-related receptor OS=Bombyx mori GN=ERR PE=1 SV=2 - [A0A1B1M0R7_BOMMO]	ERR	185.71	5.89	2	1	1	2	431	48.3	4.94e-10	1.6e-08
A3RKJ4	Cytochrome P450 OS=Bombyx mori GN=CYP18A1 PE=1 SV=3 - [A3RKJ4_BOMMO]	CYP18A1	184.34	5.69	1	1	1	2	541	61.6	4.08e-11	5.49e-09
H9JRR9	ETS domain-containing protein OS=Bombyx mori PE=1 SV=2 - [H9JRR9_BOMMO]		180.02	5.8	2	1	1	2	154	17.6	4.03e-10	4.33e-09
G9LPS9	UDP-glucuronosyltransferase OS=Bombyx mori GN=UGT33D8 PE=2 SV=3 - [G9LPS9_BOMMO]	UGT33D8	178.41	5.07	4	1	1	1	514	59.3	5.1e-10	5.71e-08
Q8WSA1	Orphan nuclear receptor E75C OS=Bombyx mori GN=E75 PE=1 SV=1 - [Q8WSA1_BOMMO]	E75	174.99	5.77	2	1	1	2	753	83.3	4.6e-10	7.39e-08
H9J389	Protein kinase domain-containing protein OS=Bombyx mori PE=1 SV=1 - [H9J389_BOMMO]		167.51	5.55	1	1	1	2	478	53.7	1.03e-09	1.56e-07
H9JAY2	Protein kinase domain-containing protein OS=Bombyx mori GN=101736944 PE=1 SV=1 - [H9JAY2_BOMMO]	101736944	86.13	5.11	4	1	1	1	320	35.6	7.35e-11	4.82e-09
Q2F5X0	Peptidyl-prolyl cis-trans isomerase OS=Bombyx mori PE=1 SV=1 - [Q2F5X0_BOMMO]		65.94	4.57	2	1	1	1	169	19.2	9.07e-10	2.16e-08
