# Supplementary material for: Quercetin, a flavonoid, suppresses viral proliferation by interfering with the ubiquitin transfer from E1 to E2 enzymes
Source: PLoS Pathog. 2026 Jul 20;22(7):e1014425. doi: 10.1371/journal.ppat.1014425 (PMC13399506; doi:10.1371/journal.ppat.1014425)
Supplement: S3 Data — (XLS) [file ppat.1014425.s020.xls]

## Sheet: Supplementary Dataset 3
Supplementary Dataset 3：BmUba1-V5-immunoprecipitated proteins (V-Q-)
Protein Group	Top	Accession	-10LgP	Coverage(%) V-Q-	#Peptides	Area V-Q-	#Unique	#Spec V-Q-	PTM	Average Mass	Description
1	TRUE	A0A8R2R108|A0A8R2R108_BOMMO	709.879	64.6	184	4250000000	183	533	Acetylation (Protein N-term); Carbamidomethylation; Deamidation (NQ); Oxidation (M); Pyro-glu from E; more	248257	Nucleoprotein TPR OS=Bombyx mori OX=7091 PE=3 SV=1
1	TRUE	A0A8R2LZA7|A0A8R2LZA7_BOMMO	709.879	64.87	184	4250000000	183	533	Acetylation (Protein N-term); Carbamidomethylation; Deamidation (NQ); Oxidation (M); Pyro-glu from E; more	247455	Nucleoprotein TPR OS=Bombyx mori OX=7091 PE=3 SV=1
1	TRUE	A0A8R2M0D7|A0A8R2M0D7_BOMMO	709.879	64.75	184	4250000000	183	533	Acetylation (Protein N-term); Carbamidomethylation; Deamidation (NQ); Oxidation (M); Pyro-glu from E; more	247731	Nucleoprotein TPR OS=Bombyx mori OX=7091 PE=3 SV=1
1	FALSE	A0A8R2LXQ8|A0A8R2LXQ8_BOMMO	708.513	65.16	182	4150000000	181	529	Acetylation (Protein N-term); Carbamidomethylation; Deamidation (NQ); Oxidation (M); Pyro-glu from E; more	242816	Nucleoprotein TPR OS=Bombyx mori OX=7091 PE=3 SV=1
1	FALSE	A0A8R2LZB5|A0A8R2LZB5_BOMMO	708.513	65.01	182	4150000000	181	529	Acetylation (Protein N-term); Carbamidomethylation; Deamidation (NQ); Oxidation (M); Pyro-glu from E; more	243343	Nucleoprotein TPR OS=Bombyx mori OX=7091 PE=3 SV=1
1	FALSE	A0A8R2R1S8|A0A8R2R1S8_BOMMO	708.165	63.14	181	4240000000	180	523	Acetylation (Protein N-term); Carbamidomethylation; Deamidation (NQ); Oxidation (M); Pyro-glu from E; more	248129	Nucleoprotein TPR OS=Bombyx mori OX=7091 PE=3 SV=1
1	FALSE	A0A8R2ALU6|A0A8R2ALU6_BOMMO	120.279	0.98	1	15800000	1	1		84031.8	Protein SDA1 OS=Bombyx mori OX=7091 PE=3 SV=1
1	FALSE	A0A8R2R2B8|A0A8R2R2B8_BOMMO	105.25	0.94	1	2590000	1	1	Pyro-glu from E	73174.4	Fatty acyl-CoA reductase OS=Bombyx mori OX=7091 PE=3 SV=1
1	FALSE	A0A8R1WJN7|A0A8R1WJN7_BOMMO	105.25	0.96	1	2590000	1	1	Pyro-glu from E	71437.2	Fatty acyl-CoA reductase OS=Bombyx mori OX=7091 PE=3 SV=1
1	FALSE	A0A8R2AJ54|A0A8R2AJ54_BOMMO	61.7512	1.84	1	16300000	1	1		37082.8	CS domain-containing protein OS=Bombyx mori OX=7091 GN=101739345 PE=4 SV=1
2	TRUE	A0A8R2AR09|A0A8R2AR09_BOMMO	582.43	29.11	31	19800000	31	55	Carbamidomethylation; Deamidation (NQ); Oxidation (M)	185587	Uncharacterized protein OS=Bombyx mori OX=7091 PE=4 SV=1
2	FALSE	A0A8R2AWX0|A0A8R2AWX0_BOMMO	580.527	29.56	31	19800000	31	55	Carbamidomethylation; Deamidation (NQ); Oxidation (M)	182818	Uncharacterized protein OS=Bombyx mori OX=7091 PE=4 SV=1
3	TRUE	A0A8R2HTL0|A0A8R2HTL0_BOMMO	560.162	50.36	38	50200000	38	64	Carbamidomethylation; Deamidation (NQ); Oxidation (M); Pyro-glu from Q	94252.9	RRM domain-containing protein OS=Bombyx mori OX=7091 PE=4 SV=1
4	TRUE	A0A8R2AME0|A0A8R2AME0_BOMMO	539.294	33.65	28	19900000	28	39	Acetylation (Protein N-term); Carbamidomethylation; Deamidation (NQ); Oxidation (M); Pyro-glu from E	132377	Tetratricopeptide repeat protein 14 homolog OS=Bombyx mori OX=7091 PE=4 SV=1
4	TRUE	A0A8R2AIW7|A0A8R2AIW7_BOMMO	539.294	33.62	28	19900000	28	39	Acetylation (Protein N-term); Carbamidomethylation; Deamidation (NQ); Oxidation (M); Pyro-glu from E	132515	Tetratricopeptide repeat protein 14 homolog OS=Bombyx mori OX=7091 PE=4 SV=1
4	FALSE	A0A8R2G9A3|A0A8R2G9A3_BOMMO	530.429	32.44	27	18900000	27	35	Acetylation (Protein N-term); Carbamidomethylation; Deamidation (NQ); Oxidation (M); Pyro-glu from E	128483	Tetratricopeptide repeat protein 14 homolog OS=Bombyx mori OX=7091 PE=4 SV=1
4	FALSE	A0A8R2DLJ2|A0A8R2DLJ2_BOMMO	530.429	32.47	27	18900000	27	35	Acetylation (Protein N-term); Carbamidomethylation; Deamidation (NQ); Oxidation (M); Pyro-glu from E	128345	Tetratricopeptide repeat protein 14 homolog OS=Bombyx mori OX=7091 PE=4 SV=1
5	TRUE	A0A8R2HRY6|A0A8R2HRY6_BOMMO	525.797	41.76	35	27300000	35	56	Carbamidomethylation; Deamidation (NQ); Oxidation (M); Pyro-glu from Q	105227	E3 ubiquitin protein ligase OS=Bombyx mori OX=7091 PE=3 SV=1
5	FALSE	A0A8R2HSY2|A0A8R2HSY2_BOMMO	519.144	39.8	34	26600000	34	55	Carbamidomethylation; Deamidation (NQ); Oxidation (M); Pyro-glu from Q	104883	E3 ubiquitin protein ligase OS=Bombyx mori OX=7091 PE=3 SV=1
5	FALSE	A0A8R2HRW8|A0A8R2HRW8_BOMMO	519.144	39.63	34	26600000	34	55	Carbamidomethylation; Deamidation (NQ); Oxidation (M); Pyro-glu from Q	105356	E3 ubiquitin protein ligase OS=Bombyx mori OX=7091 PE=3 SV=1
6	TRUE	A0A8R2AXT0|A0A8R2AXT0_BOMMO	518.36	43.84	34	561000000	34	92	Deamidation (NQ); Oxidation (M); Pyro-glu from Q	66545.8	RRM domain-containing protein OS=Bombyx mori OX=7091 GN=101746268 PE=4 SV=1
6	FALSE	A0A8R2R1E0|A0A8R2R1E0_BOMMO	81.2845	0.52	1	4680000	1	2	Deamidation (NQ); Pyro-glu from Q	155993	RNA-directed DNA polymerase OS=Bombyx mori OX=7091 PE=4 SV=1
6	FALSE	A0A8R2R1A1|A0A8R2R1A1_BOMMO	81.2845	1.11	1	4680000	1	2	Deamidation (NQ); Pyro-glu from Q	72715.6	Reverse transcriptase domain-containing protein OS=Bombyx mori OX=7091 PE=4 SV=1
6	FALSE	A0A8R2QRR6|A0A8R2QRR6_BOMMO	81.2845	0.56	1	4680000	1	2	Deamidation (NQ); Pyro-glu from Q	144128	RNA-directed DNA polymerase OS=Bombyx mori OX=7091 PE=4 SV=1
6	FALSE	A0A8R2M0U7|A0A8R2M0U7_BOMMO	81.2845	0.52	1	4680000	1	2	Deamidation (NQ); Pyro-glu from Q	155179	RNA-directed DNA polymerase OS=Bombyx mori OX=7091 PE=4 SV=1
7	TRUE	A0A8R2AJ44|A0A8R2AJ44_BOMMO	515.303	57.25	29	201000000	29	91	Carbamidomethylation; Deamidation (NQ); Oxidation (M); Pyro-glu from Q	47400.3	Zinc finger C2H2 LYAR-type domain-containing protein OS=Bombyx mori OX=7091 GN=101737668 PE=4 SV=1
7	FALSE	A0A8R2R4P7|A0A8R2R4P7_BOMMO	472.457	53.75	22	154000000	22	72	Deamidation (NQ); Oxidation (M); Pyro-glu from Q	37993.5	Uncharacterized protein OS=Bombyx mori OX=7091 GN=101737668 PE=4 SV=1
8	TRUE	A0A8R2LXP2|A0A8R2LXP2_BOMMO	514.453	47.2	28	28600000	28	50	Deamidation (NQ); Oxidation (M); Pyro-glu from Q	90234	Cell division cycle 5-like protein OS=Bombyx mori OX=7091 PE=3 SV=1
9	TRUE	A0A8R2GBJ6|A0A8R2GBJ6_BOMMO	513.586	20.8	23	4520000	23	30	Carbamidomethylation; Deamidation (NQ); Oxidation (M); Pyro-glu from Q	161956	RanBP2-type domain-containing protein OS=Bombyx mori OX=7091 PE=4 SV=1
9	FALSE	A0A8R2HT51|A0A8R2HT51_BOMMO	502.176	18.45	21	4460000	21	25	Carbamidomethylation; Deamidation (NQ); Oxidation (M); Pyro-glu from Q	155703	RanBP2-type domain-containing protein OS=Bombyx mori OX=7091 PE=4 SV=1
10	TRUE	A0A8R2QVU5|A0A8R2QVU5_BOMMO	512.191	55.78	30	37700000	30	43	Acetylation (Protein N-term); Carbamidomethylation; Deamidation (NQ); Oxidation (M)	70597.4	AAA+ ATPase domain-containing protein OS=Bombyx mori OX=7091 PE=4 SV=1
11	TRUE	A0A8R2M395|A0A8R2M395_BOMMO	511.041	20.37	29	7600000	29	31	Acetylation (Protein N-term); Carbamidomethylation; Deamidation (NQ); Oxidation (M); Pyro-glu from Q	212549	BAT2 N-terminal domain-containing protein OS=Bombyx mori OX=7091 PE=4 SV=1
11	TRUE	A0A8R2R4Q4|A0A8R2R4Q4_BOMMO	511.041	19.27	29	7600000	29	31	Acetylation (Protein N-term); Carbamidomethylation; Deamidation (NQ); Oxidation (M); Pyro-glu from Q	223923	BAT2 N-terminal domain-containing protein OS=Bombyx mori OX=7091 PE=4 SV=1
12	TRUE	A0A8R2LVK5|A0A8R2LVK5_BOMMO	498.306	51.17	26	2330000	2	42	Acetylation (Protein N-term); Carbamidomethylation; Deamidation (NQ); Oxidation (M); Pyro-glu from E	66405.8	RRM domain-containing protein OS=Bombyx mori OX=7091 PE=4 SV=1
12	TRUE	A0A8R2LVV3|A0A8R2LVV3_BOMMO	498.306	49.51	26	2330000	2	42	Acetylation (Protein N-term); Carbamidomethylation; Deamidation (NQ); Oxidation (M); Pyro-glu from E	68490	RRM domain-containing protein OS=Bombyx mori OX=7091 PE=4 SV=1
12	TRUE	A0A8R2LUE4|A0A8R2LUE4_BOMMO	498.306	49.59	26	2330000	2	42	Acetylation (Protein N-term); Carbamidomethylation; Deamidation (NQ); Oxidation (M); Pyro-glu from E	68361.9	RRM domain-containing protein OS=Bombyx mori OX=7091 PE=4 SV=1
12	TRUE	A0A8R2LV51|A0A8R2LV51_BOMMO	498.306	51.78	26	2330000	2	42	Acetylation (Protein N-term); Carbamidomethylation; Deamidation (NQ); Oxidation (M); Pyro-glu from E	65777.2	RRM domain-containing protein OS=Bombyx mori OX=7091 PE=4 SV=1
12	FALSE	A0A8R2LUC2|A0A8R2LUC2_BOMMO	486.151	47.45	24	2330000	2	38	Acetylation (Protein N-term); Carbamidomethylation; Deamidation (NQ); Oxidation (M); Pyro-glu from E	65950	RRM domain-containing protein OS=Bombyx mori OX=7091 PE=4 SV=1
12	FALSE	A0A8R2LVB9|A0A8R2LVB9_BOMMO	486.151	53.97	24	2330000	2	38	Acetylation (Protein N-term); Carbamidomethylation; Deamidation (NQ); Oxidation (M); Pyro-glu from E	58316.4	RRM domain-containing protein OS=Bombyx mori OX=7091 PE=4 SV=1
13	TRUE	A0A8R2HR57|A0A8R2HR57_BOMMO	495.536	43.56	25	866000	2	45	Acetylation (Protein N-term); Carbamidomethylation; Deamidation (NQ); Oxidation (M); Pyro-glu from Q	75630.8	RRM domain-containing protein OS=Bombyx mori OX=7091 GN=692965 PE=4 SV=1
14	TRUE	A0A8R1WFS9|A0A8R1WFS9_BOMMO	495.267	49.68	25	29800000	20	45	Carbamidomethylation; Deamidation (NQ); Oxidation (M); Pyro-glu from E; Pyro-glu from Q	69162.1	RNA helicase OS=Bombyx mori OX=7091 PE=3 SV=1
14	FALSE	A0A8R2HLW7|A0A8R2HLW7_BOMMO	491.108	44.93	24	28400000	19	42	Carbamidomethylation; Deamidation (NQ); Oxidation (M); Pyro-glu from Q	71400.8	RNA helicase OS=Bombyx mori OX=7091 PE=3 SV=1
15	TRUE	Q2F5M7|Q2F5M7_BOMMO	491.913	42.12	24	5300000	1	45	Acetylation (Protein N-term); Deamidation (NQ); Oxidation (M); Pyro-glu from Q	74584.5	PTB-associated splicing factor OS=Bombyx mori OX=7091 GN=692965 PE=2 SV=1
16	TRUE	A0A8R2AFV9|A0A8R2AFV9_BOMMO	490.142	56.82	27	31600000	27	53	Deamidation (NQ); Oxidation (M)	61060.3	Heat shock protein 60 OS=Bombyx mori OX=7091 GN=101741707 PE=3 SV=1
17	TRUE	A0A8R2LVD4|A0A8R2LVD4_BOMMO	489.918	48.46	25	69500	1	41	Acetylation (Protein N-term); Carbamidomethylation; Deamidation (NQ); Oxidation (M); Pyro-glu from E	68619.9	RRM domain-containing protein OS=Bombyx mori OX=7091 PE=4 SV=1
17	TRUE	A0A8R2LVV7|A0A8R2LVV7_BOMMO	489.918	48.38	25	69500	1	41	Acetylation (Protein N-term); Carbamidomethylation; Deamidation (NQ); Oxidation (M); Pyro-glu from E	68748.1	RRM domain-containing protein OS=Bombyx mori OX=7091 PE=4 SV=1
18	TRUE	A0A8R1WPW6|A0A8R1WPW6_BOMMO	488.232	52.26	30	13400000	30	41	Carbamidomethylation; Deamidation (NQ); Oxidation (M); Pyro-glu from Q	70845.9	Lamin OS=Bombyx mori OX=7091 GN=101743323 PE=3 SV=1
19	TRUE	A0A8R2HPZ0|A0A8R2HPZ0_BOMMO	485.538	11.01	17	4420000	17	20	Carbamidomethylation; Deamidation (NQ); Oxidation (M); Pyro-glu from Q	253527	C2H2-type domain-containing protein OS=Bombyx mori OX=7091 PE=4 SV=1
20	TRUE	A0A8R2GC16|A0A8R2GC16_BOMMO	485.039	54.37	27	111000000	2	96	Acetylation (Protein N-term); Carbamidomethylation; Deamidation (NQ); Oxidation (M); Pyro-glu from E	57515.8	FFD domain-containing protein OS=Bombyx mori OX=7091 PE=3 SV=1
20	TRUE	A0A8R2ALV8|A0A8R2ALV8_BOMMO	485.039	55.23	27	111000000	2	96	Acetylation (Protein N-term); Carbamidomethylation; Deamidation (NQ); Oxidation (M); Pyro-glu from E	56587.7	Protein LSM14 homolog B OS=Bombyx mori OX=7091 PE=3 SV=1
21	TRUE	A0A8R2R5Q0|A0A8R2R5Q0_BOMMO	484.23	32.46	21	12700000	21	27	Carbamidomethylation; Deamidation (NQ); Oxidation (M); Pyro-glu from Q	92342.6	Smooth muscle caldesmon OS=Bombyx mori OX=7091 GN=101746130 PE=3 SV=1
22	TRUE	A0A8R2GC85|A0A8R2GC85_BOMMO	480.493	50.94	26	30200000	1	89	Acetylation (Protein N-term); Carbamidomethylation; Deamidation (NQ); Oxidation (M); Pyro-glu from E	53794.8	FFD domain-containing protein OS=Bombyx mori OX=7091 PE=3 SV=1
22	TRUE	A0A8R2AKY1|A0A8R2AKY1_BOMMO	480.493	51.8	26	30200000	1	89	Acetylation (Protein N-term); Carbamidomethylation; Deamidation (NQ); Oxidation (M); Pyro-glu from E	52866.7	FFD domain-containing protein OS=Bombyx mori OX=7091 PE=3 SV=1
23	TRUE	A0A8R2ALD7|A0A8R2ALD7_BOMMO	476.384	25.8	21	6020000	21	31	Carbamidomethylation; Deamidation (NQ); Oxidation (M); Pyro-glu from Q	138094	C3H1-type domain-containing protein OS=Bombyx mori OX=7091 PE=4 SV=1
23	TRUE	A0A8R2C989|A0A8R2C989_BOMMO	476.384	26.52	21	6020000	21	31	Carbamidomethylation; Deamidation (NQ); Oxidation (M); Pyro-glu from Q	134082	C3H1-type domain-containing protein OS=Bombyx mori OX=7091 PE=4 SV=1
24	TRUE	A0A8R2M9R2|A0A8R2M9R2_BOMMO	476.145	17.04	14	1940000	14	15	Carbamidomethylation; Oxidation (M); Pyro-glu from Q	126466	Transcription elongation regulator 1 OS=Bombyx mori OX=7091 PE=4 SV=1
24	TRUE	A0A8R2M8U8|A0A8R2M8U8_BOMMO	476.145	17.16	14	1940000	14	15	Carbamidomethylation; Oxidation (M); Pyro-glu from Q	125692	Transcription elongation regulator 1 OS=Bombyx mori OX=7091 PE=4 SV=1
24	TRUE	A0A8R2RAZ1|A0A8R2RAZ1_BOMMO	476.145	17.02	14	1940000	14	15	Carbamidomethylation; Oxidation (M); Pyro-glu from Q	126622	Transcription elongation regulator 1 OS=Bombyx mori OX=7091 PE=4 SV=1
24	FALSE	A0A8R2M6Q3|A0A8R2M6Q3_BOMMO	472.038	17.41	14	1940000	14	15	Carbamidomethylation; Oxidation (M); Pyro-glu from Q	123869	Transcription elongation regulator 1 OS=Bombyx mori OX=7091 PE=4 SV=1
24	FALSE	A0A8R2M744|A0A8R2M744_BOMMO	457.924	18.79	13	1940000	13	14	Carbamidomethylation; Oxidation (M); Pyro-glu from Q	108902	Transcription elongation regulator 1 OS=Bombyx mori OX=7091 PE=4 SV=1
25	TRUE	A0A8R2M6Z0|A0A8R2M6Z0_BOMMO	475.826	11.55	17	19400000	17	20	Carbamidomethylation; Oxidation (M); Pyro-glu from Q	215254	PHD and RING finger domain-containing protein 1 OS=Bombyx mori OX=7091 PE=4 SV=1
26	TRUE	Q5I7M6|Q5I7M6_BOMMO	473.553	61.52	21	125000000	21	60	Carbamidomethylation; Deamidation (NQ); Oxidation (M); Pyro-glu from E; Pyro-glu from Q	38515.6	Lark-PA OS=Bombyx mori OX=7091 GN=lark PE=2 SV=1
27	TRUE	A0A8R2CA75|A0A8R2CA75_BOMMO	473.438	23.72	25	23000000	25	43	Acetylation (Protein N-term); Carbamidomethylation; Deamidation (NQ); Oxidation (M); Pyro-glu from Q	148178	C2H2-type domain-containing protein OS=Bombyx mori OX=7091 PE=4 SV=1
27	FALSE	A0A8R2R2R6|A0A8R2R2R6_BOMMO	467.64	22.98	24	23000000	24	40	Carbamidomethylation; Deamidation (NQ); Oxidation (M); Pyro-glu from Q	142131	C2H2-type domain-containing protein OS=Bombyx mori OX=7091 PE=4 SV=1
28	TRUE	A0A8R2LVU8|A0A8R2LVU8_BOMMO	471.938	43.12	22	608000	1	42	Carbamidomethylation; Oxidation (M); Pyro-glu from Q	60862.4	Agenet-like domain-containing protein OS=Bombyx mori OX=7091 PE=3 SV=1
28	TRUE	A0A8R2LVL2|A0A8R2LVL2_BOMMO	471.938	44.59	22	608000	1	42	Carbamidomethylation; Oxidation (M); Pyro-glu from Q	58542.9	Agenet-like domain-containing protein OS=Bombyx mori OX=7091 PE=3 SV=1
28	TRUE	A0A8R2LUL1|A0A8R2LUL1_BOMMO	471.938	44.42	22	608000	1	42	Carbamidomethylation; Oxidation (M); Pyro-glu from Q	58807.1	Agenet-like domain-containing protein OS=Bombyx mori OX=7091 PE=3 SV=1
28	TRUE	A0A8R2LVM1|A0A8R2LVM1_BOMMO	471.938	42.96	22	608000	1	42	Carbamidomethylation; Oxidation (M); Pyro-glu from Q	61126.6	Agenet-like domain-containing protein OS=Bombyx mori OX=7091 PE=3 SV=1
28	FALSE	A0A8R2LVM4|A0A8R2LVM4_BOMMO	467.241	46.72	22	608000	1	42	Carbamidomethylation; Oxidation (M); Pyro-glu from Q	56879.2	Agenet-like domain-containing protein OS=Bombyx mori OX=7091 PE=3 SV=1
29	TRUE	A0A8R2LVE2|A0A8R2LVE2_BOMMO	471.806	42.33	22	221000	1	41	Carbamidomethylation; Oxidation (M); Pyro-glu from Q	60423.9	Agenet-like domain-containing protein OS=Bombyx mori OX=7091 PE=3 SV=1
30	TRUE	Q4JI71|Q4JI71_BOMMO	470.535	51.49	20	1020000000	20	104	Acetylation (Protein N-term); Carbamidomethylation; Deamidation (NQ); Oxidation (M); Pyro-glu from E	44677.6	FK506-binding protein OS=Bombyx mori OX=7091 GN=FKBP45 PE=2 SV=1
31	TRUE	A0A8R2G9E3|A0A8R2G9E3_BOMMO	468.687	28.65	24	17200000	18	39	Deamidation (NQ); Oxidation (M)	106180	Delta-aminolevulinic acid dehydratase OS=Bombyx mori OX=7091 GN=692373 PE=3 SV=1
31	FALSE	O76180|O76180_BOMMO	459.136	37.99	22	16400000	16	36	Deamidation (NQ); Oxidation (M)	73096.8	Heat shock 70 kD protein cognate OS=Bombyx mori OX=7091 GN=692373 PE=2 SV=1
32	TRUE	A0A8R2M282|A0A8R2M282_BOMMO	468.558	44.38	24	15900000	24	36	Acetylation (Protein N-term); Deamidation (NQ); Oxidation (M)	75124.1	Uncharacterized protein OS=Bombyx mori OX=7091 PE=4 SV=1
32	FALSE	A0A8R2M0N0|A0A8R2M0N0_BOMMO	463.426	41.76	23	15700000	23	35	Deamidation (NQ); Oxidation (M)	73555.3	Uncharacterized protein OS=Bombyx mori OX=7091 PE=4 SV=1
33	TRUE	A0A8R2LZQ3|A0A8R2LZQ3_BOMMO	468.377	14.76	13	4960000	13	15	Oxidation (M); Pyro-glu from Q	138384	HTH La-type RNA-binding domain-containing protein OS=Bombyx mori OX=7091 PE=4 SV=1
33	TRUE	A0A8R2R0S6|A0A8R2R0S6_BOMMO	468.377	14.65	13	4960000	13	15	Oxidation (M); Pyro-glu from Q	139432	HTH La-type RNA-binding domain-containing protein OS=Bombyx mori OX=7091 PE=4 SV=1
33	TRUE	A0A8R2R286|A0A8R2R286_BOMMO	468.377	14.69	13	4960000	13	15	Oxidation (M); Pyro-glu from Q	139119	HTH La-type RNA-binding domain-containing protein OS=Bombyx mori OX=7091 PE=4 SV=1
33	TRUE	A0A8R2R1F8|A0A8R2R1F8_BOMMO	468.377	14.66	13	4960000	13	15	Oxidation (M); Pyro-glu from Q	139304	HTH La-type RNA-binding domain-containing protein OS=Bombyx mori OX=7091 PE=4 SV=1
33	FALSE	A0A8R2LY47|A0A8R2LY47_BOMMO	425.905	10.9	9	1310000	9	10	Oxidation (M); Pyro-glu from Q	122945	HTH La-type RNA-binding domain-containing protein OS=Bombyx mori OX=7091 PE=4 SV=1
33	FALSE	A0A8R2LZQ1|A0A8R2LZQ1_BOMMO	425.905	10.88	9	1310000	9	10	Oxidation (M); Pyro-glu from Q	123062	HTH La-type RNA-binding domain-containing protein OS=Bombyx mori OX=7091 PE=4 SV=1
34	TRUE	A0A8R1WML8|A0A8R1WML8_BOMMO	467.609	60.35	24	24500000	24	39	Acetylation (Protein N-term); Carbamidomethylation; Deamidation (NQ); Oxidation (M)	58060.1	Uncharacterized protein OS=Bombyx mori OX=7091 PE=4 SV=1
34	FALSE	A0A8R2M727|A0A8R2M727_BOMMO	101.927	0.47	1	586000	1	1		162338	Protein slit OS=Bombyx mori OX=7091 PE=4 SV=1
34	FALSE	A0A8R2M722|A0A8R2M722_BOMMO	101.927	0.46	1	586000	1	1		165099	Protein slit OS=Bombyx mori OX=7091 PE=4 SV=1
35	TRUE	A0A8R1WHV7|A0A8R1WHV7_BOMMO	466.481	17.78	19	10900000	19	25	Carbamidomethylation; Deamidation (NQ); Oxidation (M); Pyro-glu from Q	142742	Heterogeneous nuclear ribonucleoprotein U-like protein 1 OS=Bombyx mori OX=7091 PE=4 SV=1
36	TRUE	A0A8R2C6F1|A0A8R2C6F1_BOMMO	465.63	35.38	20	34600000	20	41	Carbamidomethylation; Deamidation (NQ); Oxidation (M); Pyro-glu from Q	84278	WW domain-containing protein OS=Bombyx mori OX=7091 PE=4 SV=1
37	TRUE	A0A8R1WJN1|A0A8R1WJN1_BOMMO	464.046	33.15	15	6790000	15	35	Carbamidomethylation; Deamidation (NQ); Oxidation (M)	82342.4	PSP proline-rich domain-containing protein OS=Bombyx mori OX=7091 PE=4 SV=1
38	TRUE	A0A8R2ALU7|A0A8R2ALU7_BOMMO	463.496	41.76	21	47100000	21	50	Carbamidomethylation; Deamidation (NQ); Oxidation (M); Pyro-glu from Q	75170.1	C2H2-type domain-containing protein OS=Bombyx mori OX=7091 GN=101736594 PE=4 SV=1
38	FALSE	A0A8R2C9E2|A0A8R2C9E2_BOMMO	436.453	47	17	40900000	17	44	Carbamidomethylation; Deamidation (NQ); Oxidation (M); Pyro-glu from Q	58240.2	C2H2-type domain-containing protein OS=Bombyx mori OX=7091 GN=101736594 PE=4 SV=1
39	TRUE	A0A8R2MB21|A0A8R2MB21_BOMMO	462.957	43.63	20	937000	1	34	Acetylation (Protein N-term); Carbamidomethylation; Deamidation (NQ); Oxidation (M); Pyro-glu from E	68415.4	Polyadenylate-binding protein OS=Bombyx mori OX=7091 PE=3 SV=1
40	TRUE	Q0N2S4|Q0N2S4_BOMMO	462.343	40.63	20	802000	1	35	Carbamidomethylation; Deamidation (NQ); Oxidation (M); Pyro-glu from E	67506.4	Polyadenylate-binding protein OS=Bombyx mori OX=7091 GN=PAbp PE=2 SV=1
41	TRUE	A0A8R2M5N8|A0A8R2M5N8_BOMMO	461.513	23.77	20	8380000	20	29	Carbamidomethylation; Deamidation (NQ); Oxidation (M)	128827	C2H2-type domain-containing protein OS=Bombyx mori OX=7091 PE=4 SV=1
41	FALSE	A0A8R2AHW2|A0A8R2AHW2_BOMMO	175.573	4.85	2	2040000	2	3		55809.9	THAP-type domain-containing protein OS=Bombyx mori OX=7091 PE=4 SV=1
42	TRUE	A0A8R2AMP5|A0A8R2AMP5_BOMMO	461.137	37.43	21	54900000	21	35	Carbamidomethylation; Deamidation (NQ); Oxidation (M); Pyro-glu from E	55875.1	RRM domain-containing protein OS=Bombyx mori OX=7091 PE=4 SV=1
42	TRUE	A0A8R2APH0|A0A8R2APH0_BOMMO	461.137	36.77	21	54900000	21	35	Carbamidomethylation; Deamidation (NQ); Oxidation (M); Pyro-glu from E	56730.1	RRM domain-containing protein OS=Bombyx mori OX=7091 PE=4 SV=1
42	FALSE	A0A8R1WNP6|A0A8R1WNP6_BOMMO	88.0734	0.57	1	451000	1	1		121119	Uncharacterized protein OS=Bombyx mori OX=7091 PE=4 SV=1
43	TRUE	A0A8R2R054|A0A8R2R054_BOMMO	458.332	11.39	7	1780000	7	8		94543.8	Chromo domain-containing protein OS=Bombyx mori OX=7091 PE=4 SV=1
43	FALSE	A0A8R2LYU7|A0A8R2LYU7_BOMMO	453.044	11.53	7	1780000	7	8		93436.5	Chromo domain-containing protein OS=Bombyx mori OX=7091 PE=4 SV=1
43	FALSE	A0A8R2LXQ5|A0A8R2LXQ5_BOMMO	449.47	9.8	6	1650000	6	7		93231.2	Chromo domain-containing protein OS=Bombyx mori OX=7091 PE=4 SV=1
44	TRUE	A0A8R2M252|A0A8R2M252_BOMMO	457.174	6.39	12	14200000	12	19	Carbamidomethylation; Deamidation (NQ); Oxidation (M)	324896	E3 SUMO-protein ligase RanBP2 OS=Bombyx mori OX=7091 PE=4 SV=1
45	TRUE	Q8N0P2|Q8N0P2_BOMMO	456.615	43.91	22	12300000	14	35	Carbamidomethylation; Deamidation (NQ); Oxidation (M)	71175.4	Heat shock cognate protein OS=Bombyx mori OX=7091 GN=BmHSC70-4 PE=2 SV=1
46	TRUE	A0A8R2M7Q2|A0A8R2M7Q2_BOMMO	455.464	3.51	4	256000	4	5	Carbamidomethylation	196354	FHA domain-containing protein OS=Bombyx mori OX=7091 PE=4 SV=1
46	FALSE	A0A8R2M805|A0A8R2M805_BOMMO	419.857	2.85	3	256000	3	4		164186	PP1-binding domain-containing protein OS=Bombyx mori OX=7091 PE=4 SV=1
47	TRUE	I6XKQ0|I6XKQ0_BOMMO	454.403	37.25	23	19500000	23	33	Carbamidomethylation; Deamidation (NQ); Oxidation (M)	75354.4	Heat shock protein 70-5 OS=Bombyx mori OX=7091 GN=101742213 PE=2 SV=1
48	TRUE	A0A8R2AIS8|A0A8R2AIS8_BOMMO	453.955	37.93	15	6060000	15	25	Carbamidomethylation; Deamidation (NQ); Oxidation (M)	82215	U4/U6.U5 tri-snRNP-associated protein 1 OS=Bombyx mori OX=7091 PE=3 SV=1
48	TRUE	A0A8R2C6G6|A0A8R2C6G6_BOMMO	453.955	42.25	15	6060000	15	25	Carbamidomethylation; Deamidation (NQ); Oxidation (M)	73128	U4/U6.U5 tri-snRNP-associated protein 1 OS=Bombyx mori OX=7091 PE=3 SV=1
49	TRUE	A0A8R1WGY3|A0A8R1WGY3_BOMMO	453.124	40	17	13300000	17	25	Acetylation (Protein N-term); Carbamidomethylation; Deamidation (NQ); Oxidation (M); Pyro-glu from E	57220.7	PUA domain-containing protein OS=Bombyx mori OX=7091 GN=101744752 PE=3 SV=1
50	TRUE	A0A8R1WMA3|A0A8R1WMA3_BOMMO	451.814	38.04	15	15600000	15	31	Carbamidomethylation; Deamidation (NQ); Oxidation (M); Pyro-glu from Q	58100.7	RRM domain-containing protein OS=Bombyx mori OX=7091 PE=3 SV=1
50	FALSE	A0A8R2HN38|A0A8R2HN38_BOMMO	447.134	32.85	15	15600000	15	31	Carbamidomethylation; Deamidation (NQ); Oxidation (M); Pyro-glu from Q	66727.8	RRM domain-containing protein OS=Bombyx mori OX=7091 PE=3 SV=1
50	FALSE	A0A8R2QUM7|A0A8R2QUM7_BOMMO	447.134	38.33	15	15600000	15	31	Carbamidomethylation; Deamidation (NQ); Oxidation (M); Pyro-glu from Q	57370.3	RRM domain-containing protein OS=Bombyx mori OX=7091 PE=3 SV=1
50	FALSE	A0A8R2QVT8|A0A8R2QVT8_BOMMO	447.134	33.39	15	15600000	15	31	Carbamidomethylation; Deamidation (NQ); Oxidation (M); Pyro-glu from Q	65683.5	RRM domain-containing protein OS=Bombyx mori OX=7091 PE=3 SV=1
50	FALSE	A0A8R1WJ36|A0A8R1WJ36_BOMMO	447.134	39.92	15	15600000	15	31	Carbamidomethylation; Deamidation (NQ); Oxidation (M); Pyro-glu from Q	55090.7	RRM domain-containing protein OS=Bombyx mori OX=7091 PE=3 SV=1
50	FALSE	A0A8R1WJC3|A0A8R1WJC3_BOMMO	447.134	38.85	15	15600000	15	31	Carbamidomethylation; Deamidation (NQ); Oxidation (M); Pyro-glu from Q	56398.9	RRM domain-containing protein OS=Bombyx mori OX=7091 PE=3 SV=1
50	FALSE	A0A8R1WME6|A0A8R1WME6_BOMMO	433.983	30.77	13	12200000	13	26	Carbamidomethylation; Deamidation (NQ); Oxidation (M); Pyro-glu from Q	60448.8	RRM domain-containing protein OS=Bombyx mori OX=7091 PE=3 SV=1
51	TRUE	A0A8R2C640|A0A8R2C640_BOMMO	450.054	54.63	19	1790000000	19	140	Acetylation (Protein N-term); Carbamidomethylation; Deamidation (NQ); Oxidation (M); Pyro-glu from E	34670.6	RRM domain-containing protein OS=Bombyx mori OX=7091 GN=692750 PE=4 SV=1
51	TRUE	A0A8R2G8A0|A0A8R2G8A0_BOMMO	450.054	58.42	19	1790000000	19	140	Acetylation (Protein N-term); Carbamidomethylation; Deamidation (NQ); Oxidation (M); Pyro-glu from E	32469.3	RRM domain-containing protein OS=Bombyx mori OX=7091 GN=692750 PE=4 SV=1
51	FALSE	Q17200|Q17200_BOMMO	437.763	56.45	18	1300000000	18	107	Acetylation (Protein N-term); Carbamidomethylation; Deamidation (NQ); Oxidation (M); Pyro-glu from E	30997.9	Bmsqd-1 OS=Bombyx mori OX=7091 GN=692750 PE=2 SV=1
52	TRUE	A0A8R2LVU2|A0A8R2LVU2_BOMMO	449.369	63.29	22	131000000	22	59	Acetylation (Protein N-term); Carbamidomethylation; Deamidation (NQ); Oxidation (M); Pyro-glu from Q	33719.5	RRM domain-containing protein OS=Bombyx mori OX=7091 PE=4 SV=1
52	TRUE	A0A8R2LUT6|A0A8R2LUT6_BOMMO	449.369	63.09	22	131000000	22	59	Acetylation (Protein N-term); Carbamidomethylation; Deamidation (NQ); Oxidation (M); Pyro-glu from Q	33776.6	RRM domain-containing protein OS=Bombyx mori OX=7091 PE=4 SV=1
52	FALSE	A0A8R2LVV0|A0A8R2LVV0_BOMMO	443.01	59.73	21	129000000	21	55	Acetylation (Protein N-term); Carbamidomethylation; Deamidation (NQ); Oxidation (M); Pyro-glu from Q	32173	RRM domain-containing protein OS=Bombyx mori OX=7091 PE=4 SV=1
52	FALSE	A0A8R2QUS3|A0A8R2QUS3_BOMMO	443.01	59.93	21	129000000	21	55	Acetylation (Protein N-term); Carbamidomethylation; Deamidation (NQ); Oxidation (M); Pyro-glu from Q	32115.9	RRM domain-containing protein OS=Bombyx mori OX=7091 PE=4 SV=1
53	TRUE	A0A8R2R3I2|A0A8R2R3I2_BOMMO	449.35	27.71	20	891000	1	62	Acetylation (Protein N-term); Deamidation (NQ); Oxidation (M); Pyro-glu from Q	73323.5	LisH domain-containing protein OS=Bombyx mori OX=7091 PE=4 SV=1
54	TRUE	A0A8R2AKU3|A0A8R2AKU3_BOMMO	448.224	29.1	21	33600000	21	34	Deamidation (NQ); Oxidation (M)	106343	RRM domain-containing protein OS=Bombyx mori OX=7091 PE=4 SV=1
54	FALSE	A0A8R2G8W9|A0A8R2G8W9_BOMMO	442.028	29.15	20	32800000	20	32	Deamidation (NQ); Oxidation (M)	103936	RRM domain-containing protein OS=Bombyx mori OX=7091 PE=4 SV=1
54	FALSE	A0A8R2G8F7|A0A8R2G8F7_BOMMO	441.566	27.98	20	30800000	20	33	Deamidation (NQ); Oxidation (M)	103762	RRM domain-containing protein OS=Bombyx mori OX=7091 PE=4 SV=1
55	TRUE	H9J271|H9J271_BOMMO	446.036	55.08	17	115000000	17	36	Carbamidomethylation; Deamidation (NQ); Oxidation (M); Pyro-glu from Q	50388.1	Elongation factor 1-alpha OS=Bombyx mori OX=7091 GN=693059 PE=2 SV=1
55	FALSE	P29520|EF1A_BOMMO	439.464	55.08	17	115000000	17	36	Carbamidomethylation; Deamidation (NQ); Oxidation (M); Pyro-glu from Q	50372.1	Elongation factor 1-alpha OS=Bombyx mori OX=7091 PE=2 SV=1
55	FALSE	A0A8R2AS92|A0A8R2AS92_BOMMO	361.624	19.7	9	47700000	9	16		50633.5	Elongation factor 1-alpha OS=Bombyx mori OX=7091 GN=101743635 PE=3 SV=1
56	TRUE	A0A8R2R6N1|A0A8R2R6N1_BOMMO	444.906	10.67	7	437000	7	8	Carbamidomethylation; Deamidation (NQ); Oxidation (M)	101853	PP1-binding domain-containing protein OS=Bombyx mori OX=7091 PE=4 SV=1
57	TRUE	Q2F695|Q2F695_BOMMO	444.662	34.31	19	357000000	19	80	Carbamidomethylation; Deamidation (NQ); Oxidation (M); Pyro-glu from E; Pyro-glu from Q	67297.9	Glycosyl-phosphatidyl-inositol-anchored protein OS=Bombyx mori OX=7091 GN=693083 PE=2 SV=1
57	FALSE	A0A8R2M3I0|A0A8R2M3I0_BOMMO	100.308	2.51	1	13800000	1	1		30950.6	Uncharacterized protein OS=Bombyx mori OX=7091 PE=4 SV=1
58	TRUE	Q5UAT7|Q5UAT7_BOMMO	443.165	42.99	19	52600000	18	27	Acetylation (Protein N-term); Carbamidomethylation; Deamidation (NQ); Oxidation (M); Pyro-glu from Q	48111	Ribosomal protein L4 OS=Bombyx mori OX=7091 GN=RpL4 PE=2 SV=1
58	TRUE	A0A8R2C6L3|A0A8R2C6L3_BOMMO	443.165	42.4	19	52600000	18	27	Acetylation (Protein N-term); Carbamidomethylation; Deamidation (NQ); Oxidation (M); Pyro-glu from Q	48779.8	60S ribosomal protein L4 C-terminal domain-containing protein OS=Bombyx mori OX=7091 GN=692659 PE=3 SV=1
59	TRUE	Q2F5Z3|Q2F5Z3_BOMMO	440.469	31.16	12	79400000	12	28	Acetylation (Protein N-term); Carbamidomethylation; Deamidation (NQ); Oxidation (M)	48537.1	Double-stranded RNA-binding zinc finger protein JAZ OS=Bombyx mori OX=7091 GN=692886 PE=2 SV=1
60	TRUE	A0A8R1WN70|A0A8R1WN70_BOMMO	439.772	14.74	12	2470000	12	14	Deamidation (NQ); Oxidation (M)	98160.2	Putative rRNA methyltransferase OS=Bombyx mori OX=7091 PE=3 SV=1
61	TRUE	A0A8R2AJ05|A0A8R2AJ05_BOMMO	439.198	62.86	16	63300000	16	44	Carbamidomethylation; Deamidation (NQ); Oxidation (M); Pyro-glu from Q	32961.5	rRNA 2'-O-methyltransferase fibrillarin OS=Bombyx mori OX=7091 GN=101742289 PE=3 SV=1
62	TRUE	Q1G0N2|Q1G0N2_BOMMO	438.737	63.64	20	378000000	20	57	Carbamidomethylation; Deamidation (NQ); Oxidation (M)	33191.2	Bmp-2 OS=Bombyx mori OX=7091 PE=2 SV=1
62	TRUE	A0A8R2M8D7|A0A8R2M8D7_BOMMO	438.737	69.74	20	378000000	20	57	Carbamidomethylation; Deamidation (NQ); Oxidation (M)	30208.7	RRM domain-containing protein OS=Bombyx mori OX=7091 PE=4 SV=1
62	FALSE	A0A8R2AG66|A0A8R2AG66_BOMMO	432.425	70.04	19	375000000	19	55	Carbamidomethylation; Deamidation (NQ); Oxidation (M)	28879.2	RRM domain-containing protein OS=Bombyx mori OX=7091 PE=4 SV=1
62	FALSE	A0A8R2HUY1|A0A8R2HUY1_BOMMO	432.425	70.87	19	375000000	19	55	Carbamidomethylation; Deamidation (NQ); Oxidation (M)	28623	RRM domain-containing protein OS=Bombyx mori OX=7091 PE=4 SV=1
63	TRUE	Q2F5I7|Q2F5I7_BOMMO	438.664	55.36	15	7540000	15	22	Carbamidomethylation; Deamidation (NQ); Oxidation (M); Pyro-glu from Q	45134.9	DnaJ homolog subfamily A member 1 OS=Bombyx mori OX=7091 GN=692990 PE=2 SV=1
64	TRUE	Q1HPV4|Q1HPV4_BOMMO	437.856	77.56	17	582000000	17	65	Carbamidomethylation; Deamidation (NQ); Oxidation (M); Pyro-glu from E; Pyro-glu from Q	17758.8	Ribonucloprotein OS=Bombyx mori OX=7091 GN=732976 PE=2 SV=1
65	TRUE	A0A8R2R6K3|A0A8R2R6K3_BOMMO	437.354	29.07	20		1	57	Acetylation (Protein N-term); Deamidation (NQ); Oxidation (M); Pyro-glu from Q	68391.2	LisH domain-containing protein OS=Bombyx mori OX=7091 PE=4 SV=1
66	TRUE	A0A8R1WK70|A0A8R1WK70_BOMMO	436.886	20.26	12	1630000	12	14	Carbamidomethylation; Deamidation (NQ)	88836.1	Protein KRI1 homolog OS=Bombyx mori OX=7091 PE=3 SV=1
67	TRUE	A0A8R1WKE7|A0A8R1WKE7_BOMMO	434.232	22.84	17	4060000	13	21	Carbamidomethylation; Deamidation (NQ); Oxidation (M); Pyro-glu from Q	92444.1	RNA helicase OS=Bombyx mori OX=7091 PE=4 SV=1
67	TRUE	A0A8R1WK34|A0A8R1WK34_BOMMO	434.232	22.9	17	4060000	13	21	Carbamidomethylation; Deamidation (NQ); Oxidation (M); Pyro-glu from Q	92158.7	RNA helicase OS=Bombyx mori OX=7091 PE=4 SV=1
68	TRUE	P84183|ACT4_BOMMO	433.702	61.7	18	18400000	5	40	Carbamidomethylation; Deamidation (NQ); Oxidation (M); Pyro-glu from E; Pyro-glu from Q	41821.8	Actin, cytoplasmic A4 OS=Bombyx mori OX=7091 GN=A4 PE=2 SV=1
68	FALSE	A0A8R2M3B1|A0A8R2M3B1_BOMMO	419.619	53.72	16	18000000	3	35	Carbamidomethylation; Deamidation (NQ); Oxidation (M); Pyro-glu from E; Pyro-glu from Q	41832.8	Actin-4 OS=Bombyx mori OX=7091 GN=100145915 PE=3 SV=1
68	FALSE	P04829|ACT3_BOMMO	412.449	50.8	15	9450000	2	32	Carbamidomethylation; Deamidation (NQ); Oxidation (M); Pyro-glu from Q	41917.9	Actin, cytoplasmic A3 OS=Bombyx mori OX=7091 PE=3 SV=3
69	TRUE	A8R081|A8R081_BOMMO	432.309	19.49	10	3110000	10	18	Carbamidomethylation; Oxidation (M); Pyro-glu from Q	76421	Bombyx homolog of P-element somatic inhibitor OS=Bombyx mori OX=7091 GN=BmPSI PE=2 SV=1
69	TRUE	A0A8R2C5K0|A0A8R2C5K0_BOMMO	432.309	19.49	10	3110000	10	18	Carbamidomethylation; Oxidation (M); Pyro-glu from Q	76421	K Homology domain-containing protein OS=Bombyx mori OX=7091 GN=100126539 PE=4 SV=1
70	TRUE	A0A8R2QZT8|A0A8R2QZT8_BOMMO	431.597	25.86	16	4610000	16	29	Carbamidomethylation; Deamidation (NQ); Oxidation (M); Pyro-glu from Q	111126	Eukaryotic translation initiation factor 4E transporter OS=Bombyx mori OX=7091 PE=4 SV=1
71	TRUE	A0A8R2R2T1|A0A8R2R2T1_BOMMO	427.267	11.02	5	361000	5	6	Acetylation (Protein N-term); Oxidation (M)	57059.7	Protein Red OS=Bombyx mori OX=7091 PE=3 SV=1
72	TRUE	A0A8R2R648|A0A8R2R648_BOMMO	425.482	10.69	10	5610000	10	16	Carbamidomethylation; Deamidation (NQ)	179867	RRM domain-containing protein OS=Bombyx mori OX=7091 GN=100270778 PE=4 SV=1
72	FALSE	B9VTR6|B9VTR6_BOMMO	271.45	6.73	1		1	1		24445.7	Apoptotic chromatin condensation inducer-like protein OS=Bombyx mori OX=7091 GN=ACCi PE=2 SV=1
73	TRUE	A0A8R2QXY7|A0A8R2QXY7_BOMMO	424.8	30.63	16	12800000	16	26	Carbamidomethylation; Deamidation (NQ); Oxidation (M); Pyro-glu from Q	83001.5	DRBM domain-containing protein OS=Bombyx mori OX=7091 PE=4 SV=1
73	TRUE	A0A8R2DP87|A0A8R2DP87_BOMMO	424.8	29.55	16	12800000	16	26	Carbamidomethylation; Deamidation (NQ); Oxidation (M); Pyro-glu from Q	86153.1	DRBM domain-containing protein OS=Bombyx mori OX=7091 PE=4 SV=1
73	TRUE	A0A8R2QVQ3|A0A8R2QVQ3_BOMMO	424.8	29.4	16	12800000	16	26	Carbamidomethylation; Deamidation (NQ); Oxidation (M); Pyro-glu from Q	86690.7	DRBM domain-containing protein OS=Bombyx mori OX=7091 PE=4 SV=1
73	TRUE	A0A8R2QRU5|A0A8R2QRU5_BOMMO	424.8	29.33	16	12800000	16	26	Carbamidomethylation; Deamidation (NQ); Oxidation (M); Pyro-glu from Q	86860.9	DRBM domain-containing protein OS=Bombyx mori OX=7091 PE=4 SV=1
73	TRUE	A0A8R2QVR1|A0A8R2QVR1_BOMMO	424.8	29.44	16	12800000	16	26	Carbamidomethylation; Deamidation (NQ); Oxidation (M); Pyro-glu from Q	86619.6	DRBM domain-containing protein OS=Bombyx mori OX=7091 PE=4 SV=1
73	TRUE	A0A8R2QXF5|A0A8R2QXF5_BOMMO	424.8	30.59	16	12800000	16	26	Carbamidomethylation; Deamidation (NQ); Oxidation (M); Pyro-glu from Q	83072.6	DRBM domain-containing protein OS=Bombyx mori OX=7091 PE=4 SV=1
73	TRUE	A0A8R2DQ50|A0A8R2DQ50_BOMMO	424.8	30.52	16	12800000	16	26	Carbamidomethylation; Deamidation (NQ); Oxidation (M); Pyro-glu from Q	83242.8	DRBM domain-containing protein OS=Bombyx mori OX=7091 PE=4 SV=1
74	TRUE	Q2F6A6|Q2F6A6_BOMMO	424.724	44.52	15	12700000	14	26	Carbamidomethylation; Oxidation (M); Pyro-glu from E; Pyro-glu from Q	51025.3	Elongation factor Tu OS=Bombyx mori OX=7091 GN=692807 PE=2 SV=1
75	TRUE	Q5UAU1|Q5UAU1_BOMMO	421.122	74.37	17	109000000	17	33	Carbamidomethylation; Deamidation (NQ); Oxidation (M); Pyro-glu from E; Pyro-glu from Q	34189.4	60S acidic ribosomal protein P0 OS=Bombyx mori OX=7091 GN=RpP0 PE=1 SV=1
76	TRUE	Q2F5S0|Q2F5S0_BOMMO	420.95	45.48	16	21000000	16	25	Deamidation (NQ); Oxidation (M); Pyro-glu from E; Pyro-glu from Q	35554	rRNA processing protein Ebp2 OS=Bombyx mori OX=7091 GN=692935 PE=2 SV=1
77	TRUE	A0A8R1WIV8|A0A8R1WIV8_BOMMO	420.759	27.91	7	3790000	7	8	Carbamidomethylation	43455.2	Neugrin OS=Bombyx mori OX=7091 GN=101746488 PE=3 SV=1
78	TRUE	Q5UAM4|Q5UAM4_BOMMO	420.008	69.08	18	197000000	18	31	Acetylation (Protein N-term); Carbamidomethylation; Oxidation (M); Pyro-glu from Q	17754.7	40S ribosomal protein S18 OS=Bombyx mori OX=7091 GN=RpS18 PE=2 SV=1
78	FALSE	A0A8R2R8E3|A0A8R2R8E3_BOMMO	406.249	63.64	16	171000000	16	28	Carbamidomethylation; Oxidation (M); Pyro-glu from Q	17996	40S ribosomal protein S18 OS=Bombyx mori OX=7091 GN=692720 PE=3 SV=1
78	FALSE	A0A8R2R0X0|A0A8R2R0X0_BOMMO	115.435	4.65	1	4580000	1	1		14614.3	Uncharacterized protein OS=Bombyx mori OX=7091 PE=4 SV=1
79	TRUE	H6VTQ0|H6VTQ0_BOMMO	419.525	58.74	13	12700000	13	21	Carbamidomethylation; Oxidation (M)	31293.4	DnaJ-10 OS=Bombyx mori OX=7091 GN=100302622 PE=2 SV=1
79	FALSE	C7AQZ8|C7AQZ8_BOMMO	402.801	54.02	11	7780000	11	19	Carbamidomethylation; Oxidation (M)	26342.8	DnaJ-10 OS=Bombyx mori OX=7091 GN=100302622 PE=2 SV=1
80	TRUE	A0A8R2G753|A0A8R2G753_BOMMO	418.733	46.88	12	30500000	12	21	Acetylation (Protein N-term); Carbamidomethylation; Deamidation (NQ); Oxidation (M)	35956	Protein FAM76A OS=Bombyx mori OX=7091 PE=3 SV=1
81	TRUE	A0A8R2LV84|A0A8R2LV84_BOMMO	418.247	13.01	8	4660000	8	10		84217.9	SAFB-like transcription modulator OS=Bombyx mori OX=7091 PE=4 SV=1
81	FALSE	A0A8R2AQD6|A0A8R2AQD6_BOMMO	393.198	11.6	7	3740000	7	8		78445.9	SAFB-like transcription modulator OS=Bombyx mori OX=7091 PE=4 SV=1
82	TRUE	A0A8R2ARP2|A0A8R2ARP2_BOMMO	418.064	15.86	6	641000	6	6	Oxidation (M)	62634.8	SKI-interacting protein SKIP SNW domain-containing protein OS=Bombyx mori OX=7091 PE=3 SV=1
83	TRUE	A0A8R2M424|A0A8R2M424_BOMMO	417.962	82.14	14	507000000	14	53	Deamidation (NQ); Oxidation (M); Pyro-glu from E	11552	60S acidic ribosomal protein P2 OS=Bombyx mori OX=7091 GN=692692 PE=3 SV=1
83	FALSE	Q5UAT9|Q5UAT9_BOMMO	396.788	68.75	12	425000000	12	40	Deamidation (NQ); Oxidation (M); Pyro-glu from E	11538	60S acidic ribosomal protein P2 OS=Bombyx mori OX=7091 GN=RpP2 PE=2 SV=1
84	TRUE	A0A8R2AJR9|A0A8R2AJR9_BOMMO	417.876	36.86	9	4430000	9	13	Oxidation (M)	34926.3	Fcf2 pre-rRNA processing C-terminal domain-containing protein OS=Bombyx mori OX=7091 GN=101742504 PE=4 SV=1
85	TRUE	A0A8R1WLN7|A0A8R1WLN7_BOMMO	417.826	51.16	14	19900000	14	19	Carbamidomethylation; Deamidation (NQ); Oxidation (M); Pyro-glu from Q	40599.4	K Homology domain-containing protein OS=Bombyx mori OX=7091 PE=4 SV=1
85	FALSE	A0A8R2DNQ0|A0A8R2DNQ0_BOMMO	409.097	45.04	13	15500000	13	17	Carbamidomethylation; Deamidation (NQ); Oxidation (M); Pyro-glu from Q	41501.7	K Homology domain-containing protein OS=Bombyx mori OX=7091 PE=4 SV=1
85	FALSE	A0A8R2HQ03|A0A8R2HQ03_BOMMO	362.649	40	9	12400000	9	12	Deamidation (NQ); Oxidation (M)	32476.6	K Homology domain-containing protein OS=Bombyx mori OX=7091 PE=4 SV=1
86	TRUE	A0A8R2LZM7|A0A8R2LZM7_BOMMO	415.963	32.88	12	1660000	12	18	Carbamidomethylation; Deamidation (NQ); Oxidation (M)	50296.4	RNA helicase OS=Bombyx mori OX=7091 PE=3 SV=1
87	TRUE	A0A8R2QW20|A0A8R2QW20_BOMMO	415.412	36.49	13	37800000	13	27	Deamidation (NQ); Oxidation (M); Pyro-glu from Q	46682.2	Ras GTPase-activating protein-binding protein 2 OS=Bombyx mori OX=7091 PE=4 SV=1
88	TRUE	A0A8R2AK71|A0A8R2AK71_BOMMO	414.486	54.16	10	8510000	10	18	Carbamidomethylation; Deamidation (NQ); Oxidation (M)	38803.1	RING-type domain-containing protein OS=Bombyx mori OX=7091 PE=4 SV=1
89	TRUE	Q5UAR5|Q5UAR5_BOMMO	412.312	25.85	13	52600000	13	22	Deamidation (NQ); Oxidation (M)	35964.6	Ribosomal protein L23A OS=Bombyx mori OX=7091 GN=RpL23A PE=2 SV=1
90	TRUE	A0A8R1WKF0|A0A8R1WKF0_BOMMO	411.105	29.29	12	6070000	12	14	Carbamidomethylation; Oxidation (M)	48917.3	RRM domain-containing protein OS=Bombyx mori OX=7091 GN=101736108 PE=4 SV=1
91	TRUE	A0A8R2AF85|A0A8R2AF85_BOMMO	410.591	27.27	11	4090000	11	11	Acetylation (Protein N-term); Oxidation (M)	39796.4	Ribosome biogenesis regulatory protein OS=Bombyx mori OX=7091 GN=101743869 PE=3 SV=1
91	TRUE	A0A8R2RC17|A0A8R2RC17_BOMMO	410.591	27.27	11	4090000	11	11	Acetylation (Protein N-term); Oxidation (M)	39780.4	Ribosome biogenesis regulatory protein OS=Bombyx mori OX=7091 PE=3 SV=1
92	TRUE	A0A8R1WJQ0|A0A8R1WJQ0_BOMMO	410.549	17.07	11	10300000	11	16	Carbamidomethylation; Oxidation (M); Pyro-glu from Q	89043.3	SAM-dependent MTase RsmB/NOP-type domain-containing protein OS=Bombyx mori OX=7091 PE=3 SV=1
93	TRUE	A0A8R2AQ37|A0A8R2AQ37_BOMMO	408.902	56.38	14	5640000	14	24	Carbamidomethylation; Deamidation (NQ); Oxidation (M)	43241.4	RRM domain-containing protein OS=Bombyx mori OX=7091 PE=4 SV=1
94	TRUE	Q5R1P6|Q5R1P6_BOMMO	408.335	85.96	15	22900000	12	21	Acetylation (Protein N-term); Carbamidomethylation; Deamidation (NQ); Oxidation (M); Pyro-glu from E; more	20138.6	Heat shock protein hsp20.1 OS=Bombyx mori OX=7091 GN=Hsp20.1 PE=2 SV=1
95	TRUE	Q86PG2|Q86PG2_BOMMO	407.501	44.33	13	4930000	8	17	Acetylation (Protein N-term); Carbamidomethylation; Oxidation (M)	32891.2	ADP/ATP translocase OS=Bombyx mori OX=7091 GN=ANT PE=2 SV=1
96	TRUE	A0A8R1WGM9|A0A8R1WGM9_BOMMO	407.137	23.65	7	894000	7	8	Carbamidomethylation; Deamidation (NQ); Oxidation (M)	61045.5	RRM domain-containing protein OS=Bombyx mori OX=7091 PE=4 SV=1
97	TRUE	A0A8R2ALD0|A0A8R2ALD0_BOMMO	404.873	25.07	12	1690000	11	20	Deamidation (NQ); Oxidation (M); Pyro-glu from Q	80401.3	RNA helicase OS=Bombyx mori OX=7091 PE=3 SV=1
97	FALSE	A0A8R2ASA2|A0A8R2ASA2_BOMMO	399.121	25.23	11	1260000	10	19	Deamidation (NQ); Oxidation (M); Pyro-glu from Q	73239.9	RNA helicase OS=Bombyx mori OX=7091 PE=3 SV=1
98	TRUE	Q5UAT2|Q5UAT2_BOMMO	404.579	51.75	14	104000000	14	36	Carbamidomethylation; Deamidation (NQ); Oxidation (M); Pyro-glu from E	27918.5	60S ribosomal protein L8 OS=Bombyx mori OX=7091 GN=RpL8 PE=2 SV=1
99	TRUE	Q1HPT3|Q1HPT3_BOMMO	404.235	50.95	15	17200000	15	32	Acetylation (Protein N-term); Carbamidomethylation; Deamidation (NQ); Oxidation (M); Pyro-glu from Q	34974.9	Heterogeneous nuclear ribonucleoprotein A1 OS=Bombyx mori OX=7091 GN=100101226 PE=2 SV=1
100	TRUE	B7U2V8|B7U2V8_BOMMO	403.156	51.08	11	8700000	11	13	Carbamidomethylation; Pyro-glu from Q	27191.6	WKF domain-containing protein OS=Bombyx mori OX=7091 GN=100216501 PE=2 SV=1
101	TRUE	A0A8R2DM55|A0A8R2DM55_BOMMO	403.121	2.26	3	106000	3	3	Oxidation (M)	240844	C2H2-type domain-containing protein OS=Bombyx mori OX=7091 PE=4 SV=1
101	TRUE	A0A8R2C748|A0A8R2C748_BOMMO	403.121	2.25	3	106000	3	3	Oxidation (M)	242603	C2H2-type domain-containing protein OS=Bombyx mori OX=7091 PE=4 SV=1
102	TRUE	A0A8R2LXI1|A0A8R2LXI1_BOMMO	401.372	9.13	11	4240000	11	17	Carbamidomethylation; Oxidation (M)	166555	GYF domain-containing protein OS=Bombyx mori OX=7091 PE=4 SV=1
102	FALSE	A0A8R2LXG5|A0A8R2LXG5_BOMMO	393.152	9.32	11	4240000	11	17	Carbamidomethylation; Oxidation (M)	163299	GYF domain-containing protein OS=Bombyx mori OX=7091 PE=4 SV=1
102	FALSE	A0A8R2LYU5|A0A8R2LYU5_BOMMO	393.152	9.14	11	4240000	11	17	Carbamidomethylation; Oxidation (M)	166375	GYF domain-containing protein OS=Bombyx mori OX=7091 PE=4 SV=1
102	FALSE	A0A8R2M064|A0A8R2M064_BOMMO	393.152	9.11	11	4240000	11	17	Carbamidomethylation; Oxidation (M)	166829	GYF domain-containing protein OS=Bombyx mori OX=7091 PE=4 SV=1
102	FALSE	A0A8R2QZ17|A0A8R2QZ17_BOMMO	393.152	9.62	11	4240000	11	17	Carbamidomethylation; Oxidation (M)	159051	GYF domain-containing protein OS=Bombyx mori OX=7091 PE=4 SV=1
102	FALSE	A0A8R2R0U5|A0A8R2R0U5_BOMMO	387.374	9.68	11	4240000	11	17	Carbamidomethylation; Oxidation (M)	156451	GYF domain-containing protein OS=Bombyx mori OX=7091 PE=4 SV=1
102	FALSE	A0A8R2QZ08|A0A8R2QZ08_BOMMO	385.565	8.87	10	3710000	10	16	Carbamidomethylation; Oxidation (M)	157548	GYF domain-containing protein OS=Bombyx mori OX=7091 PE=4 SV=1
102	FALSE	A0A8R2QW17|A0A8R2QW17_BOMMO	385.565	8.67	10	3710000	10	16	Carbamidomethylation; Oxidation (M)	161078	GYF domain-containing protein OS=Bombyx mori OX=7091 PE=4 SV=1
102	FALSE	A0A8R2R076|A0A8R2R076_BOMMO	378.179	9.66	11	4240000	11	17	Carbamidomethylation; Oxidation (M)	158285	GYF domain-containing protein OS=Bombyx mori OX=7091 PE=4 SV=1
102	FALSE	A0A8R2LY34|A0A8R2LY34_BOMMO	376.657	9.8	10	3960000	10	15	Carbamidomethylation; Oxidation (M)	134257	GYF domain-containing protein OS=Bombyx mori OX=7091 PE=4 SV=1
102	FALSE	A0A8R2R1L2|A0A8R2R1L2_BOMMO	376.657	9.55	10	3960000	10	15	Carbamidomethylation; Oxidation (M)	137787	GYF domain-containing protein OS=Bombyx mori OX=7091 PE=4 SV=1
103	TRUE	A0A8R1WMW3|A0A8R1WMW3_BOMMO	401.115	50.84	12	7970000	12	19	Carbamidomethylation; Oxidation (M); Pyro-glu from Q	34099.1	Neuroguidin OS=Bombyx mori OX=7091 GN=101742074 PE=4 SV=1
104	TRUE	A0A8R1WLF9|A0A8R1WLF9_BOMMO	399.439	13.25	7	2310000	7	15	Carbamidomethylation	79705.6	RRM domain-containing protein OS=Bombyx mori OX=7091 PE=4 SV=1
105	TRUE	A0A8R2DMK9|A0A8R2DMK9_BOMMO	399.024	66.67	14	13400000	14	20	Acetylation (Protein N-term); Carbamidomethylation; Oxidation (M)	27547	Pre-mRNA-splicing factor SPF27 OS=Bombyx mori OX=7091 PE=3 SV=1
106	TRUE	A0A8R2M196|A0A8R2M196_BOMMO	398.496	35.54	11	90500000	11	50	Acetylation (Protein N-term); Deamidation (NQ); Oxidation (M); Pyro-glu from E; Pyro-glu from Q	41262	FoP_duplication domain-containing protein OS=Bombyx mori OX=7091 PE=4 SV=1
107	TRUE	Q5UAR9|Q5UAR9_BOMMO	397.96	36	9	47700000	9	15	Deamidation (NQ); Oxidation (M)	23610.9	Ribosomal protein L19 OS=Bombyx mori OX=7091 GN=RpL19 PE=2 SV=1
108	TRUE	A0A8R2GAW3|A0A8R2GAW3_BOMMO	397.474	37.19	8	5530000	8	14	Carbamidomethylation	26858.5	Splicing factor, arginine/serine-rich 1 OS=Bombyx mori OX=7091 PE=3 SV=1
109	TRUE	A0A8R2HR31|A0A8R2HR31_BOMMO	396.109	21.33	9	4720000	9	11	Carbamidomethylation; Deamidation (NQ); Oxidation (M); Pyro-glu from Q	50516.5	CCHC-type domain-containing protein OS=Bombyx mori OX=7091 PE=4 SV=1
109	TRUE	A0A8R2AQL5|A0A8R2AQL5_BOMMO	396.109	21.58	9	4720000	9	11	Carbamidomethylation; Deamidation (NQ); Oxidation (M); Pyro-glu from Q	49930.8	CCHC-type domain-containing protein OS=Bombyx mori OX=7091 PE=4 SV=1
110	TRUE	Q5UAS2|RL17_BOMMO	395.837	45.99	12	51700000	12	24	Carbamidomethylation; Oxidation (M); Pyro-glu from Q	21598.1	60S ribosomal protein L17 OS=Bombyx mori OX=7091 GN=RpL17 PE=2 SV=1
111	TRUE	Q1HE02|Q1HE02_BOMMO	395.602	55.12	13	162000000	13	39	Acetylation (Protein N-term); Deamidation (NQ); Oxidation (M); Pyro-glu from E; Pyro-glu from Q	27270.5	ALY OS=Bombyx mori OX=7091 GN=733049 PE=2 SV=1
112	TRUE	A0A8R2HLL2|A0A8R2HLL2_BOMMO	395.575	49.67	13	1150000	1	18	Carbamidomethylation; Deamidation (NQ); Oxidation (M)	34068.9	Transcriptional activator protein Pur-beta OS=Bombyx mori OX=7091 PE=3 SV=1
112	TRUE	A0A8R2GF17|A0A8R2GF17_BOMMO	395.575	51.19	13	1150000	1	18	Carbamidomethylation; Deamidation (NQ); Oxidation (M)	32992.7	Transcriptional activator protein Pur-beta OS=Bombyx mori OX=7091 PE=3 SV=1
112	TRUE	A0A8R2HPG3|A0A8R2HPG3_BOMMO	395.575	50	13	1150000	1	18	Carbamidomethylation; Deamidation (NQ); Oxidation (M)	33841.6	Transcriptional activator protein Pur-beta OS=Bombyx mori OX=7091 PE=3 SV=1
113	TRUE	A0A8R1WIQ3|A0A8R1WIQ3_BOMMO	395.521	16.06	10	2560000	10	14	Oxidation (M)	96983.1	Rib_recp_KP_reg domain-containing protein OS=Bombyx mori OX=7091 PE=4 SV=1
113	TRUE	A0A8R2DJS1|A0A8R2DJS1_BOMMO	395.521	16.55	10	2560000	10	14	Oxidation (M)	94139.9	Ribosome-binding protein 1 OS=Bombyx mori OX=7091 PE=4 SV=1
113	TRUE	A0A8R2DL96|A0A8R2DL96_BOMMO	395.521	15.44	10	2560000	10	14	Oxidation (M)	100894	Rib_recp_KP_reg domain-containing protein OS=Bombyx mori OX=7091 PE=4 SV=1
114	TRUE	A0A8R2HNJ2|A0A8R2HNJ2_BOMMO	395.407	53.22	13		1	17	Acetylation (Protein N-term); Carbamidomethylation; Deamidation (NQ); Oxidation (M)	33282.1	Transcriptional activator protein Pur-beta OS=Bombyx mori OX=7091 PE=3 SV=1
114	TRUE	A0A8R2HPN6|A0A8R2HPN6_BOMMO	395.407	54.9	13		1	17	Acetylation (Protein N-term); Carbamidomethylation; Deamidation (NQ); Oxidation (M)	32205.9	Transcriptional activator protein Pur-beta OS=Bombyx mori OX=7091 PE=3 SV=1
115	TRUE	Q5UAQ3|Q5UAQ3_BOMMO	394.429	60.13	12	119000000	12	26	Acetylation (Protein N-term); Carbamidomethylation; Oxidation (M)	17346.4	60S ribosomal protein L35a OS=Bombyx mori OX=7091 GN=RpL35A PE=2 SV=1
115	FALSE	A0A8R2M189|A0A8R2M189_BOMMO	377.109	52.73	10	101000000	10	22	Acetylation (Protein N-term); Carbamidomethylation	18139.4	60S ribosomal protein L35a OS=Bombyx mori OX=7091 GN=692707 PE=3 SV=1
116	TRUE	A0A8R2R784|A0A8R2R784_BOMMO	393.607	51.41	13		1	17	Acetylation (Protein N-term); Carbamidomethylation; Deamidation (NQ); Oxidation (M)	32006.7	Transcriptional activator protein Pur-beta OS=Bombyx mori OX=7091 PE=3 SV=1
117	TRUE	A0A8R2G9J5|A0A8R2G9J5_BOMMO	392.941	49.57	12	175000000	12	39	Carbamidomethylation; Deamidation (NQ); Pyro-glu from Q	37610.5	RRM domain-containing protein OS=Bombyx mori OX=7091 PE=4 SV=1
117	TRUE	A0A8R1WIY1|A0A8R1WIY1_BOMMO	392.941	48.31	12	175000000	12	39	Carbamidomethylation; Deamidation (NQ); Pyro-glu from Q	38734.8	RRM domain-containing protein OS=Bombyx mori OX=7091 PE=4 SV=1
117	TRUE	A0A8R1WIA4|A0A8R1WIA4_BOMMO	392.941	47.63	12	175000000	12	39	Carbamidomethylation; Deamidation (NQ); Pyro-glu from Q	39248.4	RRM domain-containing protein OS=Bombyx mori OX=7091 PE=4 SV=1
118	TRUE	Q2F5W1|Q2F5W1_BOMMO	392.874	58.29	14	190000000	14	44	Carbamidomethylation; Deamidation (NQ); Oxidation (M)	19648.7	Small nuclear ribonucleoprotein polypeptide OS=Bombyx mori OX=7091 GN=778458 PE=2 SV=1
119	TRUE	A0A8R1WMA4|A0A8R1WMA4_BOMMO	389.89	16.35	5	5610000	5	8	Pyro-glu from Q	43301.4	Nuclear speckle splicing regulatory protein 1 N-terminal domain-containing protein OS=Bombyx mori OX=7091 GN=101737367 PE=3 SV=1
120	TRUE	A0A8R2LX83|A0A8R2LX83_BOMMO	389.22	12.85	7	15000000	7	14	Oxidation (M)	56907	Uncharacterized protein OS=Bombyx mori OX=7091 PE=4 SV=1
120	FALSE	A0A8R2M9K1|A0A8R2M9K1_BOMMO	122.124	1.85	1	7940000	1	2		48159.6	RNase H type-1 domain-containing protein OS=Bombyx mori OX=7091 PE=4 SV=1
121	TRUE	A0A8R1WGY9|A0A8R1WGY9_BOMMO	389.15	21.71	7	2560000	7	9	Oxidation (M)	49926.8	RuvB-like helicase OS=Bombyx mori OX=7091 GN=101739823 PE=3 SV=1
122	TRUE	A0A8R2C814|A0A8R2C814_BOMMO	387.697	14.6	4	1840000	4	6	Oxidation (M)	41572.3	28S ribosomal protein S31, mitochondrial OS=Bombyx mori OX=7091 GN=101736059 PE=3 SV=1
123	TRUE	A0A8R1WH09|A0A8R1WH09_BOMMO	387.307	37.61	12	9200000	12	18	Carbamidomethylation; Deamidation (NQ); Oxidation (M)	39822.5	Ribosomal protein S24/S35 mitochondrial conserved domain-containing protein OS=Bombyx mori OX=7091 GN=101742763 PE=4 SV=1
124	TRUE	Q5UAP2|Q5UAP2_BOMMO	386.187	50.62	11	6780000	11	15	Carbamidomethylation; Oxidation (M)	26771.2	Ribosomal protein S3 OS=Bombyx mori OX=7091 GN=RpS3 PE=2 SV=1
125	TRUE	A0A8R1WNL9|A0A8R1WNL9_BOMMO	385.738	6.98	6	621000	6	7	Deamidation (NQ); Oxidation (M); Pyro-glu from Q	156103	YLP motif-containing protein 1 OS=Bombyx mori OX=7091 GN=101745340 PE=4 SV=1
125	FALSE	A0A8R1WL09|A0A8R1WL09_BOMMO	367.768	6.26	5	621000	5	6	Deamidation (NQ); Oxidation (M); Pyro-glu from Q	146255	YLP motif-containing protein 1 OS=Bombyx mori OX=7091 GN=101745340 PE=4 SV=1
126	TRUE	D2Y4R6|D2Y4R6_BOMMO	384.657	48.68	10	8170000	10	13	Oxidation (M)	33488.9	Coatomer subunit epsilon OS=Bombyx mori OX=7091 GN=COPE PE=2 SV=1
127	TRUE	A0A8R2GAS2|A0A8R2GAS2_BOMMO	383.603	2.38	2	153000	2	2		191991	Clathrin heavy chain OS=Bombyx mori OX=7091 GN=100233163 PE=3 SV=1
127	TRUE	B7XFU6|B7XFU6_BOMMO	383.603	2.38	2	153000	2	2		191991	Clathrin heavy chain OS=Bombyx mori OX=7091 GN=100233163 PE=2 SV=1
128	TRUE	Q1HPT8|Q1HPT8_BOMMO	383.343	39.92	9	30000000	9	25	Carbamidomethylation; Deamidation (NQ); Oxidation (M)	28752.2	U2 small nuclear ribonucleoprotein A' OS=Bombyx mori OX=7091 PE=2 SV=1
129	TRUE	A0A8R2M6F3|A0A8R2M6F3_BOMMO	382.913	9.39	7	2670000	7	9	Carbamidomethylation; Oxidation (M)	77807.7	TFIIS N-terminal domain-containing protein OS=Bombyx mori OX=7091 PE=4 SV=1
129	TRUE	A0A8R2AMF2|A0A8R2AMF2_BOMMO	382.913	9.26	7	2670000	7	9	Carbamidomethylation; Oxidation (M)	78929.9	TFIIS N-terminal domain-containing protein OS=Bombyx mori OX=7091 PE=4 SV=1
129	TRUE	A0A8R2C652|A0A8R2C652_BOMMO	382.913	9.97	7	2670000	7	9	Carbamidomethylation; Oxidation (M)	73242.7	TFIIS N-terminal domain-containing protein OS=Bombyx mori OX=7091 PE=4 SV=1
130	TRUE	A0A8R2QZI4|A0A8R2QZI4_BOMMO	382.086	11.99	7	1450000	7	9	Carbamidomethylation; Oxidation (M)	84441.6	RRM domain-containing protein OS=Bombyx mori OX=7091 PE=4 SV=1
131	TRUE	A0A8R2AST6|A0A8R2AST6_BOMMO	380.883	39.78	9	7760000	9	12	Carbamidomethylation; Deamidation (NQ); Oxidation (M); Pyro-glu from Q	31387.8	MSP domain-containing protein OS=Bombyx mori OX=7091 PE=3 SV=1
131	TRUE	A0A8R1WMA2|A0A8R1WMA2_BOMMO	380.883	44.05	9	7760000	9	12	Carbamidomethylation; Deamidation (NQ); Oxidation (M); Pyro-glu from Q	28346.5	MSP domain-containing protein OS=Bombyx mori OX=7091 PE=3 SV=1
131	FALSE	A0A8R1WPT4|A0A8R1WPT4_BOMMO	369.566	40.36	9	7760000	9	12	Carbamidomethylation; Deamidation (NQ); Oxidation (M); Pyro-glu from Q	30940.3	MSP domain-containing protein OS=Bombyx mori OX=7091 PE=3 SV=1
132	TRUE	A0A8R1WR85|A0A8R1WR85_BOMMO	379.954	27.78	11	4460000	11	20	Acetylation (Protein N-term); Deamidation (NQ); Oxidation (M)	67945.8	ZZ-type domain-containing protein OS=Bombyx mori OX=7091 GN=101736823 PE=4 SV=1
132	TRUE	A0A8R2AUG6|A0A8R2AUG6_BOMMO	379.954	27.69	11	4460000	11	20	Acetylation (Protein N-term); Deamidation (NQ); Oxidation (M)	68131	ZZ-type domain-containing protein OS=Bombyx mori OX=7091 GN=101736823 PE=4 SV=1
132	FALSE	A0A8R2C970|A0A8R2C970_BOMMO	340.241	25.29	7	2530000	7	14	Deamidation (NQ); Oxidation (M)	56292.8	ZZ-type domain-containing protein OS=Bombyx mori OX=7091 GN=101736823 PE=4 SV=1
133	TRUE	A0A8R2R6B3|A0A8R2R6B3_BOMMO	379.938	24.67	7	2740000	7	12	Carbamidomethylation; Pyro-glu from Q	50312.6	cysteine desulfurase OS=Bombyx mori OX=7091 PE=3 SV=1
134	TRUE	Q1HPT1|Q1HPT1_BOMMO	379.846	27.52	9	1400000	9	13	Deamidation (NQ); Oxidation (M)	54988.1	ATP synthase subunit beta OS=Bombyx mori OX=7091 PE=2 SV=1
134	TRUE	A0A8R2R0M5|A0A8R2R0M5_BOMMO	379.846	27.68	9	1400000	9	13	Deamidation (NQ); Oxidation (M)	54849.9	ATP synthase subunit beta OS=Bombyx mori OX=7091 PE=3 SV=1
134	FALSE	A0A8R2R392|A0A8R2R392_BOMMO	280.332	7.38	3	466000	3	4		60030.3	ATP synthase subunit beta OS=Bombyx mori OX=7091 PE=3 SV=1
134	FALSE	A0A8R2RAA2|A0A8R2RAA2_BOMMO	280.332	7.58	3	466000	3	4		58346.1	ATP synthase subunit beta OS=Bombyx mori OX=7091 PE=3 SV=1
134	FALSE	A0A8R2R586|A0A8R2R586_BOMMO	280.332	7.47	3	466000	3	4		59259.3	ATP synthase subunit beta OS=Bombyx mori OX=7091 PE=3 SV=1
134	FALSE	A0A8R2M8T9|A0A8R2M8T9_BOMMO	254.821	10.12	3	466000	3	4		44405.9	ATP synthase subunit beta OS=Bombyx mori OX=7091 PE=3 SV=1
134	FALSE	A0A8R2RAY2|A0A8R2RAY2_BOMMO	254.583	7.95	3	466000	3	4		55796.4	ATP synthase subunit beta, mitochondrial OS=Bombyx mori OX=7091 PE=3 SV=1
135	TRUE	A0A8R1WER1|A0A8R1WER1_BOMMO	379.823	44	9	3410000	9	12	Deamidation (NQ); Oxidation (M)	28256.6	Cyclin-like domain-containing protein OS=Bombyx mori OX=7091 GN=101735856 PE=3 SV=1
136	TRUE	O17508|O17508_BOMMO	379.527	15.1	3	12200	3	3	Deamidation (NQ); Oxidation (M)	45123.4	Cdc2-related kinase OS=Bombyx mori OX=7091 GN=692764 PE=2 SV=1
137	TRUE	Q1HPI9|Q1HPI9_BOMMO	377.769	38.13	9	7460000	9	19	Carbamidomethylation; Deamidation (NQ); Oxidation (M)	46578	Splicing factor U2AF subunit OS=Bombyx mori OX=7091 PE=2 SV=1
138	TRUE	A0A8R1WLR5|A0A8R1WLR5_BOMMO	377.675	33.1	12	55600000	12	34	Carbamidomethylation; Deamidation (NQ); Oxidation (M); Pyro-glu from Q	90254.8	UBA domain-containing protein OS=Bombyx mori OX=7091 PE=4 SV=1
138	FALSE	A0A8R2R6X6|A0A8R2R6X6_BOMMO	355.398	23.32	10	29100000	10	21	Carbamidomethylation; Deamidation (NQ); Oxidation (M); Pyro-glu from Q	95478.5	UBA domain-containing protein OS=Bombyx mori OX=7091 PE=4 SV=1
138	FALSE	A0A8R2R9S7|A0A8R2R9S7_BOMMO	354.464	25.97	10	33700000	10	27	Carbamidomethylation; Deamidation (NQ); Oxidation (M); Pyro-glu from Q	95034	UBA domain-containing protein OS=Bombyx mori OX=7091 PE=4 SV=1
138	FALSE	A0A8R2RA61|A0A8R2RA61_BOMMO	352.986	24.61	10	35600000	10	18	Carbamidomethylation; Deamidation (NQ); Oxidation (M); Pyro-glu from Q	94753.8	UBA domain-containing protein OS=Bombyx mori OX=7091 PE=4 SV=1
138	FALSE	A0A8R2DNP7|A0A8R2DNP7_BOMMO	340.717	21.36	9	21400000	9	16	Carbamidomethylation; Deamidation (NQ); Oxidation (M); Pyro-glu from Q	94402.4	UBA domain-containing protein OS=Bombyx mori OX=7091 PE=4 SV=1
138	FALSE	A0A8R2R4T2|A0A8R2R4T2_BOMMO	340.717	21.03	9	21400000	9	16	Carbamidomethylation; Deamidation (NQ); Oxidation (M); Pyro-glu from Q	95841	UBA domain-containing protein OS=Bombyx mori OX=7091 PE=4 SV=1
138	FALSE	A0A8R2RAZ7|A0A8R2RAZ7_BOMMO	340.717	21.29	9	21400000	9	16	Carbamidomethylation; Deamidation (NQ); Oxidation (M); Pyro-glu from Q	94462.4	UBA domain-containing protein OS=Bombyx mori OX=7091 PE=4 SV=1
138	FALSE	A0A8R2R5I2|A0A8R2R5I2_BOMMO	340.717	21.01	9	21400000	9	16	Carbamidomethylation; Deamidation (NQ); Oxidation (M); Pyro-glu from Q	95969.1	UBA domain-containing protein OS=Bombyx mori OX=7091 PE=4 SV=1
138	FALSE	A0A8R2DNS2|A0A8R2DNS2_BOMMO	340.717	21.38	9	21400000	9	16	Carbamidomethylation; Deamidation (NQ); Oxidation (M); Pyro-glu from Q	94274.2	UBA domain-containing protein OS=Bombyx mori OX=7091 PE=4 SV=1
138	FALSE	A0A8R2RBY1|A0A8R2RBY1_BOMMO	337.884	16.89	8	21300000	8	13	Carbamidomethylation; Deamidation (NQ); Oxidation (M); Pyro-glu from Q	93505.3	UBA domain-containing protein OS=Bombyx mori OX=7091 PE=4 SV=1
139	TRUE	Q6F6B1|Q6F6B1_BOMMO	377.136	55.6	9	31100000	9	19	Acetylation (Protein N-term); Deamidation (NQ); Pyro-glu from Q	27662.4	Y-box protein OS=Bombyx mori OX=7091 GN=BYB PE=2 SV=1
140	TRUE	Q5UAR6|Q5UAR6_BOMMO	375.859	70	9	265000000	9	27	Carbamidomethylation; Deamidation (NQ); Oxidation (M); Pyro-glu from E	14835.4	60S ribosomal protein L23 OS=Bombyx mori OX=7091 GN=RpL23 PE=2 SV=1
141	TRUE	A0A8R2LYI6|A0A8R2LYI6_BOMMO	375.429	3.1	5	294000	5	6	Carbamidomethylation; Oxidation (M)	329349	Uncharacterized protein OS=Bombyx mori OX=7091 PE=4 SV=1
141	TRUE	A0A8R2LZ22|A0A8R2LZ22_BOMMO	375.429	3.15	5	294000	5	6	Carbamidomethylation; Oxidation (M)	324544	Uncharacterized protein OS=Bombyx mori OX=7091 PE=4 SV=1
142	TRUE	A0A8R2HQ63|A0A8R2HQ63_BOMMO	374.434	23.63	12	4690000	12	15	Oxidation (M)	95781.5	Ensconsin OS=Bombyx mori OX=7091 PE=4 SV=1
142	TRUE	A0A8R2QZB3|A0A8R2QZB3_BOMMO	374.434	23.52	12	4690000	12	15	Oxidation (M)	96200	Ensconsin OS=Bombyx mori OX=7091 PE=4 SV=1
142	TRUE	A0A8R2LVJ9|A0A8R2LVJ9_BOMMO	374.434	25.76	12	4690000	12	15	Oxidation (M)	87150.1	Ensconsin OS=Bombyx mori OX=7091 PE=4 SV=1
142	TRUE	A0A8R2LX23|A0A8R2LX23_BOMMO	374.434	24.4	12	4690000	12	15	Oxidation (M)	92728	Ensconsin OS=Bombyx mori OX=7091 PE=4 SV=1
142	FALSE	A0A8R2LY64|A0A8R2LY64_BOMMO	361.643	20.35	11	4230000	11	13	Oxidation (M)	94731.4	Ensconsin OS=Bombyx mori OX=7091 PE=4 SV=1
142	FALSE	A0A8R2LX43|A0A8R2LX43_BOMMO	348.661	19.98	10	3110000	10	13	Oxidation (M)	91497.8	Ensconsin OS=Bombyx mori OX=7091 PE=4 SV=1
143	TRUE	A0A8R2M9E8|A0A8R2M9E8_BOMMO	374.385	9.14	10	7180000	10	17	Carbamidomethylation; Deamidation (NQ); Oxidation (M)	148429	ENTH domain-containing protein OS=Bombyx mori OX=7091 PE=3 SV=1
144	TRUE	A0A8R2M8X2|A0A8R2M8X2_BOMMO	374.018	8.25	7	1680000	7	8	Acetylation (Protein N-term); Oxidation (M)	106850	INCENP_ARK-bind domain-containing protein OS=Bombyx mori OX=7091 GN=101744248 PE=4 SV=1
144	TRUE	L8B4H3|L8B4H3_BOMMO	374.018	8.25	7	1680000	7	8	Acetylation (Protein N-term); Oxidation (M)	106978	Incenp protein OS=Bombyx mori OX=7091 GN=Incenp PE=2 SV=1
145	TRUE	A0A8R1WPY2|A0A8R1WPY2_BOMMO	372.561	62.22	11	18200000	11	18	Carbamidomethylation; Deamidation (NQ)	25532	RNA transcription, translation and transport factor protein OS=Bombyx mori OX=7091 PE=4 SV=1
146	TRUE	C7AQY9|C7AQY9_BOMMO	372.372	23.53	7	3940000	7	11	Deamidation (NQ); Oxidation (M)	45530.7	DnaJ-1 OS=Bombyx mori OX=7091 PE=2 SV=1
147	TRUE	A0A8R1WGC7|A0A8R1WGC7_BOMMO	372.301	41.09	10	13700000	10	15	Carbamidomethylation; Oxidation (M)	22905	THO complex subunit 7 homolog OS=Bombyx mori OX=7091 GN=101735721 PE=3 SV=1
147	TRUE	A0A8R1WEA7|A0A8R1WEA7_BOMMO	372.301	41.29	10	13700000	10	15	Carbamidomethylation; Oxidation (M)	22775.9	THO complex subunit 7 homolog OS=Bombyx mori OX=7091 GN=101735721 PE=3 SV=1
147	FALSE	A0A8R2QWL6|A0A8R2QWL6_BOMMO	32.8009	1.33	1	281000	1	1		51355.7	Peptidase S1 domain-containing protein OS=Bombyx mori OX=7091 PE=4 SV=1
148	TRUE	A0A8R1WK72|A0A8R1WK72_BOMMO	371.938	9.57	4	258000	4	4		63322.9	Protein AATF OS=Bombyx mori OX=7091 PE=3 SV=1
149	TRUE	A0A8R2RAT2|A0A8R2RAT2_BOMMO	371.936	5.32	4	987000	4	6	Deamidation (NQ); Oxidation (M)	108989	DNA topoisomerase I OS=Bombyx mori OX=7091 PE=3 SV=1
149	FALSE	A0A8R2RBM9|A0A8R2RBM9_BOMMO	333.658	4.62	2	716000	2	2		70905.3	DNA topoisomerase I OS=Bombyx mori OX=7091 PE=3 SV=1
150	TRUE	Q5UAS6|Q5UAS6_BOMMO	371.719	36.36	10	9820000	10	14	Oxidation (M)	25139.5	60S ribosomal protein L13 OS=Bombyx mori OX=7091 GN=RpL13 PE=2 SV=1
151	TRUE	A0A8R2GBI0|A0A8R2GBI0_BOMMO	370.886	7.79	5	487000	5	8	Oxidation (M); Pyro-glu from Q	76292.1	HSF-type DNA-binding domain-containing protein OS=Bombyx mori OX=7091 GN=100862835 PE=3 SV=1
151	TRUE	A0A8R2GCL3|A0A8R2GCL3_BOMMO	370.886	8.32	5	487000	5	8	Oxidation (M); Pyro-glu from Q	71023.6	HSF-type DNA-binding domain-containing protein OS=Bombyx mori OX=7091 GN=100862835 PE=3 SV=1
151	TRUE	A0A8R2HPB8|A0A8R2HPB8_BOMMO	370.886	8.48	5	487000	5	8	Oxidation (M); Pyro-glu from Q	70063.5	HSF-type DNA-binding domain-containing protein OS=Bombyx mori OX=7091 GN=100862835 PE=3 SV=1
151	TRUE	A0A8R2GB52|A0A8R2GB52_BOMMO	370.886	7.74	5	487000	5	8	Oxidation (M); Pyro-glu from Q	76625.5	HSF-type DNA-binding domain-containing protein OS=Bombyx mori OX=7091 GN=100862835 PE=3 SV=1
151	TRUE	F5HS60|F5HS60_BOMMO	370.886	7.52	5	487000	5	8	Oxidation (M); Pyro-glu from Q	79094.2	Heat shock factor-d OS=Bombyx mori OX=7091 GN=HSFd PE=2 SV=1
151	TRUE	A0A8R2GBI2|A0A8R2GBI2_BOMMO	370.886	8.22	5	487000	5	8	Oxidation (M); Pyro-glu from Q	72566.2	HSF-type DNA-binding domain-containing protein OS=Bombyx mori OX=7091 GN=100862835 PE=3 SV=1
151	TRUE	A0A8R2HQ62|A0A8R2HQ62_BOMMO	370.886	8.03	5	487000	5	8	Oxidation (M); Pyro-glu from Q	73789.5	HSF-type DNA-binding domain-containing protein OS=Bombyx mori OX=7091 GN=100862835 PE=3 SV=1
151	TRUE	A0A8R2GBF1|A0A8R2GBF1_BOMMO	370.886	7.77	5	487000	5	8	Oxidation (M); Pyro-glu from Q	76362.3	HSF-type DNA-binding domain-containing protein OS=Bombyx mori OX=7091 GN=100862835 PE=3 SV=1
151	TRUE	A0A8R2QWN6|A0A8R2QWN6_BOMMO	370.886	8.01	5	487000	5	8	Oxidation (M); Pyro-glu from Q	73859.6	HSF-type DNA-binding domain-containing protein OS=Bombyx mori OX=7091 GN=100862835 PE=3 SV=1
152	TRUE	A0A8R1WFQ4|A0A8R1WFQ4_BOMMO	369.558	52.37	10	2500000	10	16	Carbamidomethylation; Deamidation (NQ); Oxidation (M)	45493.8	K Homology domain-containing protein OS=Bombyx mori OX=7091 PE=4 SV=1
152	FALSE	A0A8R2DL22|A0A8R2DL22_BOMMO	367.004	48.64	10	2500000	10	16	Carbamidomethylation; Deamidation (NQ); Oxidation (M)	49227.4	K Homology domain-containing protein OS=Bombyx mori OX=7091 PE=4 SV=1
152	FALSE	A0A8R2DJG0|A0A8R2DJG0_BOMMO	362.968	43.75	9	2480000	9	15	Carbamidomethylation; Deamidation (NQ); Oxidation (M)	45961.4	K Homology domain-containing protein OS=Bombyx mori OX=7091 PE=4 SV=1
152	FALSE	A0A8R2DKA9|A0A8R2DKA9_BOMMO	360.218	40.66	9	2480000	9	15	Carbamidomethylation; Deamidation (NQ); Oxidation (M)	49695	K Homology domain-containing protein OS=Bombyx mori OX=7091 PE=4 SV=1
152	FALSE	A0A8R2AH57|A0A8R2AH57_BOMMO	331.442	35.44	7	1780000	7	10	Carbamidomethylation; Deamidation (NQ); Oxidation (M)	38268.1	K Homology domain-containing protein OS=Bombyx mori OX=7091 PE=4 SV=1
152	FALSE	A0A8R2DKG1|A0A8R2DKG1_BOMMO	328.192	32.41	7	1780000	7	10	Carbamidomethylation; Deamidation (NQ); Oxidation (M)	42001.7	K Homology domain-containing protein OS=Bombyx mori OX=7091 PE=4 SV=1
152	FALSE	A0A8R2DJF5|A0A8R2DJF5_BOMMO	319.12	23.08	6	1760000	6	9	Carbamidomethylation; Deamidation (NQ); Oxidation (M)	42469.2	K Homology domain-containing protein OS=Bombyx mori OX=7091 PE=4 SV=1
153	TRUE	A0A8R2GCX2|A0A8R2GCX2_BOMMO	369.334	12.5	4	1760000	4	6	Oxidation (M)	51324.2	Serum response factor-binding protein 1 OS=Bombyx mori OX=7091 GN=105842506 PE=4 SV=1
154	TRUE	A0A8R2LWW5|A0A8R2LWW5_BOMMO	368.357	2.99	3	177000	3	3		150933	Zinc-hook domain-containing protein OS=Bombyx mori OX=7091 PE=3 SV=1
155	TRUE	A0A8R1WII2|A0A8R1WII2_BOMMO	367.518	7.97	6	981000	6	11	Oxidation (M)	108896	RRM domain-containing protein OS=Bombyx mori OX=7091 PE=4 SV=1
156	TRUE	A0A8R2HTT6|A0A8R2HTT6_BOMMO	367.484	38.22	9	22600000	9	13	Deamidation (NQ); Oxidation (M)	29659.6	RRP15-like protein OS=Bombyx mori OX=7091 PE=3 SV=1
157	TRUE	A0A8R2ASB2|A0A8R2ASB2_BOMMO	367.38	24.77	6	495000	6	9	Carbamidomethylation; Oxidation (M); Pyro-glu from Q	36994.6	BTB domain-containing protein OS=Bombyx mori OX=7091 PE=4 SV=1
157	FALSE	A0A8R2DJU3|A0A8R2DJU3_BOMMO	312.682	11.97	3	293000	3	3	Oxidation (M)	31700.3	FLYWCH-type domain-containing protein OS=Bombyx mori OX=7091 PE=4 SV=1
158	TRUE	Q2F5Y3|Q2F5Y3_BOMMO	366.169	50	7	5870000	7	12	Deamidation (NQ); Pyro-glu from Q	18617.4	Mitochondrial ribosomal protein L41 OS=Bombyx mori OX=7091 GN=105841646 PE=2 SV=2
159	TRUE	A0A8R2AKS1|A0A8R2AKS1_BOMMO	365.4	9.31	3	364000	3	6	Deamidation (NQ)	66010.9	Uncharacterized protein OS=Bombyx mori OX=7091 GN=101740493 PE=4 SV=1
160	TRUE	Q5UAR3|Q5UAR3_BOMMO	364.972	47.97	11	26300000	11	16	Deamidation (NQ); Oxidation (M); Pyro-glu from Q	17102.1	Ribosomal protein L26 OS=Bombyx mori OX=7091 GN=RpL26 PE=2 SV=1
161	TRUE	A0A8R1WKT7|A0A8R1WKT7_BOMMO	364.768	27.83	7	2320000	7	9	Carbamidomethylation	35586.8	Uncharacterized protein OS=Bombyx mori OX=7091 PE=4 SV=1
162	TRUE	A0A8R1WHU7|A0A8R1WHU7_BOMMO	364.062	44.44	11	133000000	11	20	Acetylation (Protein N-term); Carbamidomethylation; Oxidation (M); Pyro-glu from Q	23283.6	Clathrin light chain OS=Bombyx mori OX=7091 PE=3 SV=1
162	TRUE	A0A8R1WHL9|A0A8R1WHL9_BOMMO	364.062	43.6	11	133000000	11	20	Acetylation (Protein N-term); Carbamidomethylation; Oxidation (M); Pyro-glu from Q	23699.1	Clathrin light chain OS=Bombyx mori OX=7091 PE=3 SV=1
163	TRUE	A0A8R1WJU5|A0A8R1WJU5_BOMMO	361.915	45.03	9	5230000	9	10	Carbamidomethylation; Oxidation (M)	20972.2	Mitochondrial ribosomal protein S11 OS=Bombyx mori OX=7091 PE=3 SV=1
163	FALSE	A0A8R2DPA1|A0A8R2DPA1_BOMMO	22.587	0.6	1	155000	1	1	Oxidation (M)	111356	Glycine cleavage system P protein OS=Bombyx mori OX=7091 PE=3 SV=1
164	TRUE	A0A8R2AIV5|A0A8R2AIV5_BOMMO	361.784	29.17	8	7110000	8	9	Oxidation (M)	34056.9	Ribosomal RNA-processing protein 14/surfeit locus protein 6 C-terminal domain-containing protein OS=Bombyx mori OX=7091 PE=3 SV=1
165	TRUE	A0A8R2R345|A0A8R2R345_BOMMO	361.046	6.32	9	285000	9	12	Oxidation (M)	217516	PWWP domain-containing protein OS=Bombyx mori OX=7091 PE=4 SV=1
166	TRUE	A0A8R2AT07|A0A8R2AT07_BOMMO	360.783	17.91	4	194000	4	9	Carbamidomethylation	41400.6	DNA-directed RNA polymerase III subunit RPC4 OS=Bombyx mori OX=7091 GN=101743929 PE=4 SV=1
167	TRUE	A0A8R1WHC2|A0A8R1WHC2_BOMMO	360.458	15.64	8		1	11	Oxidation (M); Pyro-glu from Q	68219.7	RRM domain-containing protein OS=Bombyx mori OX=7091 PE=4 SV=1
168	TRUE	Q5UAS9|Q5UAS9_BOMMO	359.746	44.24	10	30100000	10	18	Carbamidomethylation; Oxidation (M)	24590	Ribosomal protein L10A OS=Bombyx mori OX=7091 GN=RpL10A PE=2 SV=1
169	TRUE	A0A8R2M1V5|A0A8R2M1V5_BOMMO	357.919	4.85	5	145000	5	5	Oxidation (M)	198858	Pericentriolar material 1 protein C-terminal domain-containing protein OS=Bombyx mori OX=7091 PE=4 SV=1
169	TRUE	A0A8R2R3B3|A0A8R2R3B3_BOMMO	357.919	4.85	5	145000	5	5	Oxidation (M)	199044	Pericentriolar material 1 protein C-terminal domain-containing protein OS=Bombyx mori OX=7091 PE=4 SV=1
169	TRUE	A0A8R2M0R5|A0A8R2M0R5_BOMMO	357.919	4.87	5	145000	5	5	Oxidation (M)	197981	Pericentriolar material 1 protein C-terminal domain-containing protein OS=Bombyx mori OX=7091 PE=4 SV=1
169	TRUE	A0A8R2LZ57|A0A8R2LZ57_BOMMO	357.919	4.88	5	145000	5	5	Oxidation (M)	197787	Pericentriolar material 1 protein C-terminal domain-containing protein OS=Bombyx mori OX=7091 PE=4 SV=1
169	TRUE	A0A8R2M0T9|A0A8R2M0T9_BOMMO	357.919	4.85	5	145000	5	5	Oxidation (M)	198730	Pericentriolar material 1 protein C-terminal domain-containing protein OS=Bombyx mori OX=7091 PE=4 SV=1
169	TRUE	A0A8R2LZ39|A0A8R2LZ39_BOMMO	357.919	5.47	5	145000	5	5	Oxidation (M)	176310	Pericentriolar material 1 protein C-terminal domain-containing protein OS=Bombyx mori OX=7091 PE=4 SV=1
169	TRUE	A0A8R2M0K1|A0A8R2M0K1_BOMMO	357.919	4.94	5	145000	5	5	Oxidation (M)	195463	Pericentriolar material 1 protein C-terminal domain-containing protein OS=Bombyx mori OX=7091 PE=4 SV=1
169	TRUE	A0A8R2LZX9|A0A8R2LZX9_BOMMO	357.919	4.93	5	145000	5	5	Oxidation (M)	195719	Pericentriolar material 1 protein C-terminal domain-containing protein OS=Bombyx mori OX=7091 PE=4 SV=1
169	TRUE	A0A8R2LZK4|A0A8R2LZK4_BOMMO	357.919	5.47	5	145000	5	5	Oxidation (M)	176439	Pericentriolar material 1 protein C-terminal domain-containing protein OS=Bombyx mori OX=7091 PE=4 SV=1
169	FALSE	A0A8R2M041|A0A8R2M041_BOMMO	356.351	5.65	5	145000	5	5	Oxidation (M)	170291	Pericentriolar material 1 protein C-terminal domain-containing protein OS=Bombyx mori OX=7091 PE=4 SV=1
169	FALSE	A0A8R2M011|A0A8R2M011_BOMMO	322.668	6.14	4	145000	4	4	Oxidation (M)	137716	PCM1_C domain-containing protein OS=Bombyx mori OX=7091 PE=4 SV=1
170	TRUE	Q66SW3|Q66SW3_BOMMO	357.637	41.45	7	1990000	2	11	Carbamidomethylation; Oxidation (M); Pyro-glu from Q	17689.9	40S ribosomal protein S11 OS=Bombyx mori OX=7091 GN=S11 PE=2 SV=1
171	TRUE	Q1HQ45|Q1HQ45_BOMMO	357.219	54.26	8	18100000	8	9	Carbamidomethylation; Oxidation (M)	19901.1	Peroxiredoxin-5 OS=Bombyx mori OX=7091 GN=732921 PE=2 SV=1
172	TRUE	A0A8R2G9Y2|A0A8R2G9Y2_BOMMO	356.995	39.22	9	64100000	9	23	Deamidation (NQ)	15991.5	RRM domain-containing protein OS=Bombyx mori OX=7091 GN=733137 PE=4 SV=1
172	FALSE	Q1HDZ3|Q1HDZ3_BOMMO	255.79	22.38	4	53200000	4	14	Deamidation (NQ)	14727.2	Rsf1 OS=Bombyx mori OX=7091 GN=733137 PE=2 SV=1
173	TRUE	Q2F5I1|Q2F5I1_BOMMO	356.849	44.25	6	1410000	6	11	Deamidation (NQ); Oxidation (M)	25609.1	N-acetyl-glucosamine-6-phosphate isomerase OS=Bombyx mori OX=7091 GN=692994 PE=2 SV=1
174	TRUE	A0A8R2M965|A0A8R2M965_BOMMO	356.801	1.08	1	202000	1	1		198340	Eukaryotic translation initiation factor 4 gamma 3 OS=Bombyx mori OX=7091 PE=3 SV=1
174	TRUE	A0A8R2M8Z1|A0A8R2M8Z1_BOMMO	356.801	1.02	1	202000	1	1		210570	Uncharacterized protein OS=Bombyx mori OX=7091 PE=3 SV=1
175	TRUE	Q5UAN3|Q5UAN3_BOMMO	356.077	40.38	7	890000	2	9	Carbamidomethylation; Oxidation (M); Pyro-glu from Q	18203.5	40S ribosomal protein S11 OS=Bombyx mori OX=7091 GN=RpS11-1 PE=2 SV=1
176	TRUE	A0A8R2QT47|A0A8R2QT47_BOMMO	356.024	24.8	7	1250000	7	10	Acetylation (Protein N-term); Carbamidomethylation; Oxidation (M)	54152.7	Shugoshin C-terminal domain-containing protein OS=Bombyx mori OX=7091 PE=3 SV=1
176	TRUE	A0A8R2QR52|A0A8R2QR52_BOMMO	356.024	24.85	7	1250000	7	10	Acetylation (Protein N-term); Carbamidomethylation; Oxidation (M)	54065.6	Shugoshin C-terminal domain-containing protein OS=Bombyx mori OX=7091 PE=3 SV=1
176	FALSE	A0A8R2HRA0|A0A8R2HRA0_BOMMO	345.824	27.07	7	1250000	7	10	Acetylation (Protein N-term); Carbamidomethylation; Oxidation (M)	50113	Shugoshin C-terminal domain-containing protein OS=Bombyx mori OX=7091 PE=3 SV=1
177	TRUE	A0A8R2GBK2|A0A8R2GBK2_BOMMO	355.783	1.27	2		2	2	Oxidation (M)	201691	Death-inducer obliterator 1 OS=Bombyx mori OX=7091 PE=4 SV=1
177	TRUE	A0A8R2GCN3|A0A8R2GCN3_BOMMO	355.783	1.27	2		2	2	Oxidation (M)	201563	Death-inducer obliterator 1 OS=Bombyx mori OX=7091 PE=4 SV=1
178	TRUE	A0A8R1WHE9|A0A8R1WHE9_BOMMO	355.708	40.88	7	5730000	7	9	Carbamidomethylation; Oxidation (M)	18360.1	Histone deacetylase complex subunit SAP18 OS=Bombyx mori OX=7091 PE=3 SV=1
179	TRUE	A0A8R1WKA8|A0A8R1WKA8_BOMMO	355.111	50.63	9	8140000	9	12	Carbamidomethylation	27783	Ribosomal protein S7 domain-containing protein OS=Bombyx mori OX=7091 PE=3 SV=1
179	FALSE	A0A8R2G7K0|A0A8R2G7K0_BOMMO	102.317	0.26	1	453000	1	1		261197	FYVE-type domain-containing protein OS=Bombyx mori OX=7091 PE=4 SV=1
180	TRUE	A0A8R2C7B0|A0A8R2C7B0_BOMMO	354.98	24.7	6	367000	2	10		37554	RRM domain-containing protein OS=Bombyx mori OX=7091 GN=692349 PE=4 SV=1
180	FALSE	A0A8R2HR23|A0A8R2HR23_BOMMO	346.169	27.39	6	367000	2	10		34521.4	RRM domain-containing protein OS=Bombyx mori OX=7091 GN=692349 PE=4 SV=1
180	FALSE	Q3HM26|Q3HM26_BOMMO	342.979	19.94	5	268000	1	7		37493.9	Sex-lethal isoform 1 OS=Bombyx mori OX=7091 GN=Sxl-1 PE=2 SV=1
181	TRUE	Q5UAN4|Q5UAN4_BOMMO	354.914	50	9	34600000	9	18		18192	Ribosomal protein S10 OS=Bombyx mori OX=7091 GN=RpS10 PE=2 SV=1
182	TRUE	A0A8R2AQS3|A0A8R2AQS3_BOMMO	354.807	36.58	9	5450000	9	13	Carbamidomethylation; Oxidation (M)	30782.5	39S ribosomal protein L47, mitochondrial OS=Bombyx mori OX=7091 PE=3 SV=1
183	TRUE	Q5UAT0|Q5UAT0_BOMMO	354.512	45.66	9	7580000	9	14	Carbamidomethylation; Oxidation (M)	25492.7	Ribosomal protein L10 OS=Bombyx mori OX=7091 GN=RpL10 PE=2 SV=1
184	TRUE	A0A8R2QU18|A0A8R2QU18_BOMMO	354.246	4.02	2	439000	2	2		64130.6	Alpha-taxilin OS=Bombyx mori OX=7091 PE=3 SV=1
185	TRUE	A0A8R2R7Z7|A0A8R2R7Z7_BOMMO	353.794	5.85	3	883000	3	3		72181.9	Uncharacterized protein OS=Bombyx mori OX=7091 PE=4 SV=1
186	TRUE	Q5UAP3|Q5UAP3_BOMMO	353.653	26.05	6	1960000	6	8	Carbamidomethylation; Deamidation (NQ); Oxidation (M)	28069.6	40S ribosomal protein S2 OS=Bombyx mori OX=7091 GN=RpS2 PE=2 SV=1
187	TRUE	Q5UAP0|RS4_BOMMO	353.644	26.24	8	3260000	8	9	Carbamidomethylation; Oxidation (M)	29623.9	40S ribosomal protein S4 OS=Bombyx mori OX=7091 GN=RpS4 PE=2 SV=1
188	TRUE	Q64FN2|RS3A_BOMMO	351.194	33.84	9	5900000	9	15	Carbamidomethylation; Deamidation (NQ); Oxidation (M); Pyro-glu from Q	29754.5	40S ribosomal protein S3a OS=Bombyx mori OX=7091 PE=2 SV=1
189	TRUE	A0A8R1WHA1|A0A8R1WHA1_BOMMO	350.591	51.95	9	10400000	9	14	Carbamidomethylation; Deamidation (NQ); Oxidation (M)	27469.6	3-hydroxyacyl-CoA dehydrogenase type-2 OS=Bombyx mori OX=7091 GN=101744555 PE=3 SV=1
190	TRUE	A0A8R2DP00|A0A8R2DP00_BOMMO	349.936	21.96	8	6400000	8	11	Carbamidomethylation; Pyro-glu from Q	44348	C3H1-type domain-containing protein OS=Bombyx mori OX=7091 PE=3 SV=1
191	TRUE	A3QVV0|A3QVV0_BOMMO	349.704	63.03	8	115000000	8	23	Carbamidomethylation; Deamidation (NQ); Oxidation (M); Pyro-glu from E	13380.6	Small nuclear ribonucleoprotein Sm D2 OS=Bombyx mori OX=7091 GN=100036587 PE=2 SV=1
192	TRUE	Q5UAM6|Q5UAM6_BOMMO	349.248	54.3	9	6640000	9	12	Carbamidomethylation	17118.1	Ribosomal protein S16 OS=Bombyx mori OX=7091 GN=RpS16 PE=2 SV=1
193	TRUE	A0A8R2AI40|A0A8R2AI40_BOMMO	347.874	82.81	9	387000000	9	47	Deamidation (NQ); Pyro-glu from E	7604.76	Nucleolar protein 10 OS=Bombyx mori OX=7091 PE=3 SV=1
194	TRUE	A0A8R2R6V8|A0A8R2R6V8_BOMMO	346.316	14.07	3	506000	3	6	Oxidation (M)	46013.8	Coiled-coil domain-containing protein 6 OS=Bombyx mori OX=7091 PE=4 SV=1
194	FALSE	A0A8R2R7W0|A0A8R2R7W0_BOMMO	319.241	9.45	2	412000	2	5	Oxidation (M)	45629.3	Coiled-coil domain-containing protein 6 OS=Bombyx mori OX=7091 PE=4 SV=1
195	TRUE	Q5UAM3|Q5UAM3_BOMMO	345.3	44.44	9	50900000	9	17	Carbamidomethylation; Deamidation (NQ); Oxidation (M); Pyro-glu from Q	17230.3	Ribosomal protein S19 OS=Bombyx mori OX=7091 GN=RpS19 PE=2 SV=1
196	TRUE	H9JB09|H9JB09_BOMMO	344.96	20.82	7	4900000	7	8	Acetylation (Protein N-term); Oxidation (M)	43807.1	Vasa intronic protein OS=Bombyx mori OX=7091 GN=101741313 PE=2 SV=1
197	TRUE	A0A8R2GAW2|A0A8R2GAW2_BOMMO	344.607	36.77	8	15800000	8	22	Acetylation (Protein N-term); Deamidation (NQ); Oxidation (M)	25293.6	RRM domain-containing protein OS=Bombyx mori OX=7091 GN=692785 PE=4 SV=1
197	FALSE	Q3HR40|Q3HR40_BOMMO	295.888	28.23	6	13700000	6	14	Acetylation (Protein N-term); Deamidation (NQ); Oxidation (M)	24016.1	SNF OS=Bombyx mori OX=7091 GN=692785 PE=2 SV=1
198	TRUE	Q1HPX9|Q1HPX9_BOMMO	344.303	46.27	7	3370000	7	11	Deamidation (NQ); Oxidation (M)	26931.2	3-hydroxyacyl-CoA dehydrogenase OS=Bombyx mori OX=7091 GN=732961 PE=2 SV=1
199	TRUE	Q5UAN9|Q5UAN9_BOMMO	344.032	30.59	8	16500000	8	8	Carbamidomethylation; Oxidation (M); Pyro-glu from Q	24538.2	Ribosomal protein S5 OS=Bombyx mori OX=7091 GN=RpS5 PE=2 SV=1
200	TRUE	A0A8R2AN02|A0A8R2AN02_BOMMO	343.572	32.68	6	4490000	6	12	Deamidation (NQ)	29011.3	Ribosome biogenesis protein NOP53 OS=Bombyx mori OX=7091 GN=101746288 PE=4 SV=1
200	FALSE	A0A8R2R1Y8|A0A8R2R1Y8_BOMMO	273.966	30.53	4	3540000	4	9	Deamidation (NQ)	21272.5	Uncharacterized protein OS=Bombyx mori OX=7091 GN=101746288 PE=4 SV=1
201	TRUE	A0A8R2HQF1|A0A8R2HQF1_BOMMO	342.722	29.63	9	30200000	9	16	Oxidation (M); Pyro-glu from E; Pyro-glu from Q	26381.5	Uncharacterized protein OS=Bombyx mori OX=7091 PE=4 SV=1
202	TRUE	A0A8R2R8H9|A0A8R2R8H9_BOMMO	342.649	33.33	9	26700000	9	14	Deamidation (NQ); Oxidation (M); Pyro-glu from Q	28581.5	BESS domain-containing protein OS=Bombyx mori OX=7091 PE=4 SV=1
203	TRUE	Q5UAM9|RS14_BOMMO	342.647	38.41	7	51900000	7	18	Deamidation (NQ); Oxidation (M)	16160.6	40S ribosomal protein S14 OS=Bombyx mori OX=7091 GN=RpS14 PE=2 SV=1
203	FALSE	A0A8R1XCD9|A0A8R1XCD9_BOMMO	308.43	35.1	5	41400000	5	8	Oxidation (M)	16102.6	40S ribosomal protein S14 OS=Bombyx mori OX=7091 PE=3 SV=1
204	TRUE	A0A8R2GAU1|A0A8R2GAU1_BOMMO	342.575	4.35	3	703000	3	4	Carbamidomethylation	89728.5	Zinc finger matrin-type protein CG9776 OS=Bombyx mori OX=7091 PE=4 SV=1
204	TRUE	A0A8R2R3N6|A0A8R2R3N6_BOMMO	342.575	4.29	3	703000	3	4	Carbamidomethylation	90944.9	Zinc finger matrin-type protein CG9776 OS=Bombyx mori OX=7091 PE=4 SV=1
204	FALSE	A0A8R2G9Z5|A0A8R2G9Z5_BOMMO	318.19	4.3	3	703000	3	4	Carbamidomethylation	89375.4	Zinc finger matrin-type protein CG9776 OS=Bombyx mori OX=7091 PE=4 SV=1
205	TRUE	A0A8R2DLH1|A0A8R2DLH1_BOMMO	341.901	6.31	3		3	3		93149.4	TAFH domain-containing protein OS=Bombyx mori OX=7091 PE=3 SV=1
205	TRUE	A0A8R2DKQ1|A0A8R2DKQ1_BOMMO	341.901	6.29	3		3	3		93421.7	TAFH domain-containing protein OS=Bombyx mori OX=7091 PE=3 SV=1
205	TRUE	A0A8R2C5C8|A0A8R2C5C8_BOMMO	341.901	6.59	3		3	3		89168.8	TAFH domain-containing protein OS=Bombyx mori OX=7091 PE=3 SV=1
205	TRUE	A0A8R2DJV0|A0A8R2DJV0_BOMMO	341.901	6.6	3		3	3		89040.7	TAFH domain-containing protein OS=Bombyx mori OX=7091 PE=3 SV=1
205	TRUE	A0A8R2DJS4|A0A8R2DJS4_BOMMO	341.901	6.28	3		3	3		93549.8	TAFH domain-containing protein OS=Bombyx mori OX=7091 PE=3 SV=1
205	FALSE	A0A8R2DJS5|A0A8R2DJS5_BOMMO	326.615	4.38	2		2	2		87736.1	TAFH domain-containing protein OS=Bombyx mori OX=7091 PE=3 SV=1
206	TRUE	A0A8R2APL5|A0A8R2APL5_BOMMO	341.434	12.57	7	8100000	7	11	Pyro-glu from Q	75840.6	C2H2-type domain-containing protein OS=Bombyx mori OX=7091 PE=4 SV=1
207	TRUE	A0A8R2AFF6|A0A8R2AFF6_BOMMO	340.528	50.29	7	2030000	7	12	Carbamidomethylation; Deamidation (NQ); Oxidation (M); Pyro-glu from Q	20638.4	Uncharacterized protein OS=Bombyx mori OX=7091 PE=4 SV=1
208	TRUE	A0A8R2AU95|A0A8R2AU95_BOMMO	340.414	18.09	6	644000	6	9	Carbamidomethylation; Deamidation (NQ); Oxidation (M); Pyro-glu from Q	66058	CP-type G domain-containing protein OS=Bombyx mori OX=7091 GN=101736688 PE=4 SV=1
209	TRUE	Q1HQ28|Q1HQ28_BOMMO	338.106	19.73	7	146000	3	9	Oxidation (M)	56533.4	RNA helicase OS=Bombyx mori OX=7091 GN=732932 PE=2 SV=1
209	TRUE	Q1HQ29|Q1HQ29_BOMMO	338.106	18.74	7	146000	3	9	Oxidation (M)	59762.9	RNA helicase OS=Bombyx mori OX=7091 GN=732932 PE=2 SV=1
210	TRUE	A0A8R2M9G3|A0A8R2M9G3_BOMMO	336.675	5.08	5	1370000	5	8		131376	Wiskott-Aldrich syndrome protein family member OS=Bombyx mori OX=7091 PE=4 SV=1
210	TRUE	A0A8R2HS65|A0A8R2HS65_BOMMO	336.675	5.08	5	1370000	5	8		131001	Wiskott-Aldrich syndrome protein family member OS=Bombyx mori OX=7091 PE=4 SV=1
211	TRUE	Q5UAT8|Q5UAT8_BOMMO	336.366	15.25	6	13900000	6	7	Oxidation (M)	47108.2	Ribosomal protein L3 OS=Bombyx mori OX=7091 GN=RpL3 PE=2 SV=1
212	TRUE	A0A8R2AFE3|A0A8R2AFE3_BOMMO	335.773	35.48	6	2960000	6	11	Carbamidomethylation; Deamidation (NQ)	44078.5	Ataxin-2 C-terminal domain-containing protein OS=Bombyx mori OX=7091 PE=3 SV=1
213	TRUE	A0A8R2R465|A0A8R2R465_BOMMO	335.221	13.34	6	6500000	6	11	Carbamidomethylation; Deamidation (NQ); Oxidation (M); Pyro-glu from Q	74999.9	LIM zinc-binding domain-containing protein OS=Bombyx mori OX=7091 PE=4 SV=1
213	TRUE	A0A8R2R4V6|A0A8R2R4V6_BOMMO	335.221	13.08	6	6500000	6	11	Carbamidomethylation; Deamidation (NQ); Oxidation (M); Pyro-glu from Q	76442.7	LIM zinc-binding domain-containing protein OS=Bombyx mori OX=7091 PE=4 SV=1
213	TRUE	A0A8R1WHL5|A0A8R1WHL5_BOMMO	335.221	13.32	6	6500000	6	11	Carbamidomethylation; Deamidation (NQ); Oxidation (M); Pyro-glu from Q	75071	LIM zinc-binding domain-containing protein OS=Bombyx mori OX=7091 PE=4 SV=1
213	TRUE	A0A8R2R4S9|A0A8R2R4S9_BOMMO	335.221	13.18	6	6500000	6	11	Carbamidomethylation; Deamidation (NQ); Oxidation (M); Pyro-glu from Q	75954	LIM zinc-binding domain-containing protein OS=Bombyx mori OX=7091 PE=4 SV=1
213	TRUE	A0A8R2GDI7|A0A8R2GDI7_BOMMO	335.221	13.06	6	6500000	6	11	Carbamidomethylation; Deamidation (NQ); Oxidation (M); Pyro-glu from Q	76513.8	LIM zinc-binding domain-containing protein OS=Bombyx mori OX=7091 PE=4 SV=1
214	TRUE	Q5UAM5|Q5UAM5_BOMMO	333.881	63.91	8	28500000	8	19	Carbamidomethylation; Deamidation (NQ); Oxidation (M)	15421.8	40S ribosomal protein S17 OS=Bombyx mori OX=7091 GN=RpS17 PE=2 SV=1
215	TRUE	U3U9V0|U3U9V0_BOMMO	333.727	42.75	9	2920000	9	10	Carbamidomethylation; Deamidation (NQ)	31851.4	Chromo domain-containing protein OS=Bombyx mori OX=7091 GN=101740470 PE=2 SV=1
215	FALSE	A0A8R2LX27|A0A8R2LX27_BOMMO	114.025	0.57	1	610000	1	2		122878	C2H2-type domain-containing protein OS=Bombyx mori OX=7091 PE=4 SV=1
216	TRUE	A0A8R2GAA9|A0A8R2GAA9_BOMMO	333.182	14.16	5	795000	5	8	Carbamidomethylation	78328.9	Tudor domain-containing protein 3 OS=Bombyx mori OX=7091 PE=4 SV=1
217	TRUE	Q5UAQ7|Q5UAQ7_BOMMO	333.084	46.77	6	99000000	6	10	Oxidation (M); Pyro-glu from E; Pyro-glu from Q	14313.6	60S ribosomal protein L31 OS=Bombyx mori OX=7091 GN=RpL31 PE=2 SV=1
218	TRUE	Q5UAR0|Q5UAR0_BOMMO	333.074	33.81	7	41500000	7	17	Acetylation (Protein N-term); Deamidation (NQ); Oxidation (M); Pyro-glu from E	15973.9	60S ribosomal protein L28 OS=Bombyx mori OX=7091 GN=RpL28 PE=2 SV=1
219	TRUE	A0A8R2ANZ0|A0A8R2ANZ0_BOMMO	332.908	51.32	8	8310000	8	10	Carbamidomethylation; Deamidation (NQ); Oxidation (M)	21795.9	28S ribosomal protein S18b, mitochondrial OS=Bombyx mori OX=7091 GN=101738004 PE=3 SV=1
220	TRUE	A0A8R2AXB8|A0A8R2AXB8_BOMMO	332.122	12.28	4	2970000	4	4	Carbamidomethylation	26830.2	Nucleolar protein 12 OS=Bombyx mori OX=7091 GN=101739431 PE=3 SV=1
221	TRUE	Q5UAT4|Q5UAT4_BOMMO	331.416	24.16	6	3910000	6	10	Carbamidomethylation	31433.9	Ribosomal protein L7 OS=Bombyx mori OX=7091 GN=RpL7 PE=2 SV=1
222	TRUE	C8KIP4|C8KIP4_BOMMO	331.385	34.64	5	1560000	5	7	Oxidation (M)	20391.7	Heterochromatin protein 1beta-like protein OS=Bombyx mori OX=7091 GN=HP1b-L PE=2 SV=1
223	TRUE	A0A8R1WEC9|A0A8R1WEC9_BOMMO	330.978	41.67	7	14700000	7	9	Carbamidomethylation; Oxidation (M)	25122.9	EF-hand domain-containing protein OS=Bombyx mori OX=7091 GN=101746131 PE=4 SV=1
223	TRUE	A0A8R2C7F3|A0A8R2C7F3_BOMMO	330.978	41.47	7	14700000	7	9	Carbamidomethylation; Oxidation (M)	25251	EF-hand domain-containing protein OS=Bombyx mori OX=7091 GN=101746131 PE=4 SV=1
223	FALSE	A0A8R1WEZ5|A0A8R1WEZ5_BOMMO	254.524	21.67	4	9990000	4	6	Carbamidomethylation; Oxidation (M)	23479.1	EF-hand domain-containing protein OS=Bombyx mori OX=7091 GN=101746131 PE=4 SV=1
223	FALSE	A0A8R2QW80|A0A8R2QW80_BOMMO	254.524	20.66	4	9990000	4	6	Carbamidomethylation; Oxidation (M)	24889.7	EF-hand domain-containing protein OS=Bombyx mori OX=7091 GN=101746131 PE=4 SV=1
224	TRUE	A0A8R2C8Y0|A0A8R2C8Y0_BOMMO	330.432	33.77	8	2360000	8	11	Carbamidomethylation; Deamidation (NQ); Oxidation (M)	42373.4	DRBM domain-containing protein OS=Bombyx mori OX=7091 GN=100499495 PE=4 SV=1
224	TRUE	A0A8R2C908|A0A8R2C908_BOMMO	330.432	33.59	8	2360000	8	11	Carbamidomethylation; Deamidation (NQ); Oxidation (M)	42474.5	DRBM domain-containing protein OS=Bombyx mori OX=7091 GN=100499495 PE=4 SV=1
224	TRUE	A0A8R2C8X4|A0A8R2C8X4_BOMMO	330.432	33.51	8	2360000	8	11	Carbamidomethylation; Deamidation (NQ); Oxidation (M)	42557.6	DRBM domain-containing protein OS=Bombyx mori OX=7091 GN=100499495 PE=4 SV=1
224	TRUE	A0A8R2C8W7|A0A8R2C8W7_BOMMO	330.432	34.04	8	2360000	8	11	Carbamidomethylation; Deamidation (NQ); Oxidation (M)	41986.9	DRBM domain-containing protein OS=Bombyx mori OX=7091 GN=100499495 PE=4 SV=1
224	TRUE	A0A8R2C959|A0A8R2C959_BOMMO	330.432	33.77	8	2360000	8	11	Carbamidomethylation; Deamidation (NQ); Oxidation (M)	42171.1	DRBM domain-containing protein OS=Bombyx mori OX=7091 GN=100499495 PE=4 SV=1
224	TRUE	A0A8R2GAN5|A0A8R2GAN5_BOMMO	330.432	33.86	8	2360000	8	11	Carbamidomethylation; Deamidation (NQ); Oxidation (M)	42088	DRBM domain-containing protein OS=Bombyx mori OX=7091 GN=100499495 PE=4 SV=1
224	FALSE	A0A8R2DN85|A0A8R2DN85_BOMMO	316.33	35.29	7	2050000	7	10	Carbamidomethylation; Deamidation (NQ); Oxidation (M)	37690.1	DRBM domain-containing protein OS=Bombyx mori OX=7091 GN=100499495 PE=4 SV=1
224	FALSE	A0A8R2LWU3|A0A8R2LWU3_BOMMO	316.33	35.93	7	2050000	7	10	Carbamidomethylation; Deamidation (NQ); Oxidation (M)	37119.3	DRBM domain-containing protein OS=Bombyx mori OX=7091 GN=100499495 PE=4 SV=1
224	FALSE	A0A8R2LWA5|A0A8R2LWA5_BOMMO	316.33	35.71	7	2050000	7	10	Carbamidomethylation; Deamidation (NQ); Oxidation (M)	37220.5	DRBM domain-containing protein OS=Bombyx mori OX=7091 GN=100499495 PE=4 SV=1
224	FALSE	A0A8R2DN65|A0A8R2DN65_BOMMO	316.33	35.4	7	2050000	7	10	Carbamidomethylation; Deamidation (NQ); Oxidation (M)	37607	DRBM domain-containing protein OS=Bombyx mori OX=7091 GN=100499495 PE=4 SV=1
224	FALSE	D7UT12|D7UT12_BOMMO	277.993	16.75	4	1850000	4	5	Carbamidomethylation; Deamidation (NQ); Oxidation (M)	42354.6	Loquacious OS=Bombyx mori OX=7091 GN=Loqs PE=2 SV=1
225	TRUE	Q66SV9|Q66SV9_BOMMO	330.379	60.54	6	135000000	6	49	Acetylation (Protein N-term); Deamidation (NQ); Oxidation (M); Pyro-glu from E	17036.2	40S ribosomal protein S15 OS=Bombyx mori OX=7091 GN=S15 PE=2 SV=1
226	TRUE	Q2F5P7|Q2F5P7_BOMMO	329.975	39.56	8	8930000	8	11	Acetylation (Protein N-term); Deamidation (NQ); Oxidation (M)	30386.2	Mitochondrial matrix protein p32 OS=Bombyx mori OX=7091 GN=692953 PE=2 SV=1
226	TRUE	Q2F5P6|Q2F5P6_BOMMO	329.975	37.63	8	8930000	8	11	Acetylation (Protein N-term); Deamidation (NQ); Oxidation (M)	31975	Mitochondrial matrix protein p33 OS=Bombyx mori OX=7091 GN=692953 PE=2 SV=1
227	TRUE	Q17175|Q17175_BOMMO	329.561	22.4	8	442000	1	12	Deamidation (NQ); Oxidation (M); Pyro-glu from Q	50449.4	50kDa lectin OS=Bombyx mori OX=7091 GN=692744 PE=2 SV=1
228	TRUE	A0A8R2RBJ5|A0A8R2RBJ5_BOMMO	329.317	9.09	5	1540000	5	5		66367.1	U3 small nucleolar ribonucleoprotein protein MPP10 OS=Bombyx mori OX=7091 PE=3 SV=1
229	TRUE	A0A8R2HRH4|A0A8R2HRH4_BOMMO	329.256	19.61	4	4220000	4	7	Acetylation (Protein N-term); Carbamidomethylation; Deamidation (NQ)	33394.7	40S ribosomal protein SA OS=Bombyx mori OX=7091 GN=692424 PE=3 SV=1
229	TRUE	Q5UAP4|RSSA_BOMMO	329.256	19.61	4	4220000	4	7	Acetylation (Protein N-term); Carbamidomethylation; Deamidation (NQ)	33408.7	40S ribosomal protein SA OS=Bombyx mori OX=7091 PE=2 SV=1
230	TRUE	A0A8R1WMK8|A0A8R1WMK8_BOMMO	326.743	56.15	7	2560000	7	17	Carbamidomethylation; Deamidation (NQ)	21129.2	39S ribosomal protein L50, mitochondrial OS=Bombyx mori OX=7091 PE=3 SV=1
231	TRUE	A0A8R2M9V5|A0A8R2M9V5_BOMMO	324.932	7.34	4	405000	4	4	Carbamidomethylation	99255.2	PWI domain-containing protein OS=Bombyx mori OX=7091 PE=4 SV=1
231	TRUE	A0A8R2RAE7|A0A8R2RAE7_BOMMO	324.932	7.21	4	405000	4	4	Carbamidomethylation	101309	PWI domain-containing protein OS=Bombyx mori OX=7091 PE=4 SV=1
232	TRUE	Q9XXZ5|Q9XXZ5_BOMMO	324.873	47.1	7	25900000	7	27	Carbamidomethylation; Deamidation (NQ); Oxidation (M); Pyro-glu from E	17846.9	Ribosomal protein S27A OS=Bombyx mori OX=7091 GN=UBI2 PE=2 SV=1
232	FALSE	Q9XXZ6|Q9XXZ6_BOMMO	231.806	3.4	3	1600000	3	7	Deamidation (NQ); Oxidation (M); Pyro-glu from E	102424	Polyubiquitin OS=Bombyx mori OX=7091 GN=UBI3 PE=2 SV=1
232	FALSE	A0A8R2R831|A0A8R2R831_BOMMO	192.644	1.52	2	1170000	2	4	Oxidation (M); Pyro-glu from E	110919	Ubiquitin-like domain-containing protein OS=Bombyx mori OX=7091 PE=4 SV=1
232	FALSE	Q9XXZ4|Q9XXZ4_BOMMO	192.644	11.63	2	1170000	2	4	Oxidation (M); Pyro-glu from E	14796.4	Ubiquitin-60S ribosomal protein L40 OS=Bombyx mori OX=7091 GN=UBI1 PE=2 SV=1
232	FALSE	A0A8R2AVE6|A0A8R2AVE6_BOMMO	192.644	1.41	2	1170000	2	4	Oxidation (M); Pyro-glu from E	119440	Ubiquitin-like domain-containing protein OS=Bombyx mori OX=7091 PE=4 SV=1
233	TRUE	A0A8R2C717|A0A8R2C717_BOMMO	324.338	7.56	2	207000	2	2		62807.9	RanBD1 domain-containing protein OS=Bombyx mori OX=7091 PE=4 SV=1
234	TRUE	Q1HQ41|Q1HQ41_BOMMO	323.671	58.11	7	8470000	7	12	Acetylation (Protein N-term); Carbamidomethylation; Deamidation (NQ); Oxidation (M); Pyro-glu from Q	17019.6	Signal recognition particle 19 kDa protein OS=Bombyx mori OX=7091 PE=2 SV=1
235	TRUE	A0A8R2QVS2|A0A8R2QVS2_BOMMO	323.152	16.9	7	8540000	7	11	Carbamidomethylation; Deamidation (NQ); Oxidation (M); Pyro-glu from Q	71086.3	Uncharacterized protein OS=Bombyx mori OX=7091 GN=100127127 PE=4 SV=1
235	TRUE	A0A8R2QWU3|A0A8R2QWU3_BOMMO	323.152	19.07	7	8540000	7	11	Carbamidomethylation; Deamidation (NQ); Oxidation (M); Pyro-glu from Q	63269.2	BTB domain-containing protein OS=Bombyx mori OX=7091 GN=100127127 PE=4 SV=1
235	TRUE	A0A8R2QVR3|A0A8R2QVR3_BOMMO	323.152	15.29	7	8540000	7	11	Carbamidomethylation; Deamidation (NQ); Oxidation (M); Pyro-glu from Q	79066.3	Uncharacterized protein OS=Bombyx mori OX=7091 GN=100127127 PE=4 SV=1
235	TRUE	Q6IE02|Q6IE02_BOMMO	323.152	31.1	7	8540000	7	11	Carbamidomethylation; Deamidation (NQ); Oxidation (M); Pyro-glu from Q	37935.9	Mod(Mdg4)-heS00531 OS=Bombyx mori OX=7091 GN=mod(mdg4) PE=2 SV=1
236	TRUE	A0A8R1WFC0|A0A8R1WFC0_BOMMO	320.573	3.36	3	40400	3	3		100199	PSP proline-rich domain-containing protein OS=Bombyx mori OX=7091 PE=4 SV=1
237	TRUE	A0A8R2M0B8|A0A8R2M0B8_BOMMO	320.285	29.39	7	4940000	6	10	Deamidation (NQ); Pyro-glu from Q	25721.4	Thioredoxin domain-containing protein OS=Bombyx mori OX=7091 GN=692638 PE=3 SV=1
237	TRUE	Q6T3A7|Q6T3A7_BOMMO	320.285	34.36	7	4940000	6	10	Deamidation (NQ); Pyro-glu from Q	21916	Thiol peroxiredoxin OS=Bombyx mori OX=7091 GN=692638 PE=2 SV=1
237	TRUE	A0A8R2G729|A0A8R2G729_BOMMO	320.285	27.13	7	4940000	6	10	Deamidation (NQ); Pyro-glu from Q	27721.6	Thioredoxin domain-containing protein OS=Bombyx mori OX=7091 GN=692638 PE=4 SV=1
237	TRUE	A0A8R2M1Q7|A0A8R2M1Q7_BOMMO	320.285	28.76	7	4940000	6	10	Deamidation (NQ); Pyro-glu from Q	26454.3	Thioredoxin domain-containing protein OS=Bombyx mori OX=7091 GN=692638 PE=3 SV=1
238	TRUE	A0A8R2DL01|A0A8R2DL01_BOMMO	320.002	16.93	7		1	14	Deamidation (NQ); Oxidation (M); Pyro-glu from E	42374.8	Tubulin beta chain OS=Bombyx mori OX=7091 PE=3 SV=1
238	TRUE	A0A8R2AQM0|A0A8R2AQM0_BOMMO	320.002	14.19	7		1	14	Deamidation (NQ); Oxidation (M); Pyro-glu from E	50599.9	Tubulin beta chain OS=Bombyx mori OX=7091 PE=3 SV=1
239	TRUE	A0A8R2M8Q6|A0A8R2M8Q6_BOMMO	319.993	29.63	3	8190000	3	3	Oxidation (M)	9312.78	Uncharacterized protein OS=Bombyx mori OX=7091 GN=101739922 PE=4 SV=1
239	FALSE	A0A8R1WJQ3|A0A8R1WJQ3_BOMMO	264.791	21.18	2	3190000	2	2	Oxidation (M)	9778.05	Uncharacterized protein OS=Bombyx mori OX=7091 PE=4 SV=1
240	TRUE	Q1HPT4|Q1HPT4_BOMMO	319.944	20.99	5	943000	4	5	Carbamidomethylation	29671.1	14-3-3 epsilon OS=Bombyx mori OX=7091 GN=778465 PE=2 SV=1
241	TRUE	A0A8R1WJG4|A0A8R1WJG4_BOMMO	319.351	37.16	7	1460000	7	7	Acetylation (Protein N-term); Carbamidomethylation	20828.5	Exonuclease domain-containing protein OS=Bombyx mori OX=7091 PE=4 SV=1
241	FALSE	A0A8R2R121|A0A8R2R121_BOMMO	274.94	34.51	4	739000	4	4	Acetylation (Protein N-term); Carbamidomethylation	12755.2	Uncharacterized protein OS=Bombyx mori OX=7091 PE=4 SV=1
242	TRUE	A0A8R1WK42|A0A8R1WK42_BOMMO	318.942	7.44	4	797000	4	6	Carbamidomethylation; Oxidation (M); Pyro-glu from Q	74638.8	Ribosomal RNA processing protein 1 homolog OS=Bombyx mori OX=7091 PE=3 SV=1
243	TRUE	A0A8R2QW73|A0A8R2QW73_BOMMO	318.278	43.36	4	3160000	4	4	Carbamidomethylation; Deamidation (NQ); Oxidation (M)	12951.7	Transcriptional coactivator p15 (PC4) C-terminal domain-containing protein OS=Bombyx mori OX=7091 PE=3 SV=1
243	TRUE	A0A8R1WMP6|A0A8R1WMP6_BOMMO	318.278	53.26	4	3160000	4	4	Carbamidomethylation; Deamidation (NQ); Oxidation (M)	10551.3	Transcriptional coactivator p15 (PC4) C-terminal domain-containing protein OS=Bombyx mori OX=7091 PE=3 SV=1
244	TRUE	A0A8R1WKZ1|A0A8R1WKZ1_BOMMO	317.652	18.16	6	1500000	6	8	Carbamidomethylation; Deamidation (NQ); Oxidation (M); Pyro-glu from Q	55662.8	Inosine-5'-monophosphate dehydrogenase OS=Bombyx mori OX=7091 PE=3 SV=1
245	TRUE	Q5UAU0|Q5UAU0_BOMMO	317.534	80.36	7	123000000	6	18	Carbamidomethylation	11450.9	Ribosomal protein P1 OS=Bombyx mori OX=7091 GN=RpP1 PE=2 SV=1
246	TRUE	Q66SV4|Q66SV4_BOMMO	317.258	43.36	7	29700000	7	12	Carbamidomethylation	15994.7	40S ribosomal protein S23 OS=Bombyx mori OX=7091 GN=S23 PE=2 SV=1
247	TRUE	A0A8R1WGA1|A0A8R1WGA1_BOMMO	317.113	6.48	4	224000	4	6	Oxidation (M)	96565	DZF domain-containing protein OS=Bombyx mori OX=7091 PE=4 SV=1
247	TRUE	A0A8R2HN63|A0A8R2HN63_BOMMO	317.113	6.16	4	224000	4	6	Oxidation (M)	101084	DZF domain-containing protein OS=Bombyx mori OX=7091 PE=4 SV=1
247	TRUE	A0A8R2HMF1|A0A8R2HMF1_BOMMO	317.113	6.28	4	224000	4	6	Oxidation (M)	99242.9	DZF domain-containing protein OS=Bombyx mori OX=7091 PE=4 SV=1
248	TRUE	A0A8R2AV57|A0A8R2AV57_BOMMO	315.953	43.18	6	2390000	6	13	Carbamidomethylation; Oxidation (M)	20155	NADH dehydrogenase [ubiquinone] 1 alpha subcomplex subunit 8 OS=Bombyx mori OX=7091 GN=101742612 PE=3 SV=1
249	TRUE	A0A8R1WLJ2|A0A8R1WLJ2_BOMMO	315.398	1.81	1	324000	1	1		69280.8	YTH domain-containing protein OS=Bombyx mori OX=7091 PE=4 SV=1
249	TRUE	A0A8R2ALS4|A0A8R2ALS4_BOMMO	315.398	1.69	1	324000	1	1		73846.7	YTH domain-containing protein OS=Bombyx mori OX=7091 PE=4 SV=1
249	TRUE	A0A8R2AJJ2|A0A8R2AJJ2_BOMMO	315.398	1.69	1	324000	1	1		73933.8	YTH domain-containing protein OS=Bombyx mori OX=7091 PE=4 SV=1
249	TRUE	A0A8R2M1V0|A0A8R2M1V0_BOMMO	315.398	1.94	1	324000	1	1		64837	YTH domain-containing protein OS=Bombyx mori OX=7091 PE=4 SV=1
249	TRUE	A0A8R2APD7|A0A8R2APD7_BOMMO	315.398	1.8	1	324000	1	1		69664.2	YTH domain-containing protein OS=Bombyx mori OX=7091 PE=4 SV=1
250	TRUE	A0A8R2AJC3|A0A8R2AJC3_BOMMO	315	12.15	6	256000	6	7	Acetylation (Protein N-term); Carbamidomethylation; Oxidation (M)	80814.3	CDK5 regulatory subunit-associated protein 2 OS=Bombyx mori OX=7091 PE=4 SV=1
250	FALSE	A0A8R2AK55|A0A8R2AK55_BOMMO	296.491	10.15	5	256000	5	6	Carbamidomethylation	81916.4	CDK5 regulatory subunit-associated protein 2 OS=Bombyx mori OX=7091 PE=4 SV=1
251	TRUE	Q5UAT1|Q5UAT1_BOMMO	314.465	32.63	5	3950000	5	6	Carbamidomethylation; Deamidation (NQ); Oxidation (M)	21377.1	60S ribosomal protein L9 OS=Bombyx mori OX=7091 GN=RpL9 PE=2 SV=1
252	TRUE	Q1HQ96|Q1HQ96_BOMMO	313.959	17.62	4	791000	4	4	Acetylation (Protein N-term)	25996	Cleavage and polyadenylation specificity factor subunit 5 OS=Bombyx mori OX=7091 GN=732888 PE=2 SV=1
253	TRUE	A0A8R2AQS2|A0A8R2AQS2_BOMMO	313.929	30.94	5	5780000	5	7	Acetylation (Protein N-term); Carbamidomethylation; Oxidation (M)	15669	U6 snRNA-associated Sm-like protein LSm4 OS=Bombyx mori OX=7091 GN=101745795 PE=3 SV=1
254	TRUE	Q1HQ15|Q1HQ15_BOMMO	313.696	76.32	7	79800000	7	24	Carbamidomethylation; Deamidation (NQ); Oxidation (M)	8575.06	Small nuclear ribonucleoprotein G OS=Bombyx mori OX=7091 PE=2 SV=1
254	TRUE	A0A8R2RA08|A0A8R2RA08_BOMMO	313.696	76.32	7	79800000	7	24	Carbamidomethylation; Deamidation (NQ); Oxidation (M)	8502	Small nuclear ribonucleoprotein G OS=Bombyx mori OX=7091 PE=3 SV=1
255	TRUE	A0A8R2ALQ7|A0A8R2ALQ7_BOMMO	313.554	10.13	4	741000	4	4	Acetylation (Protein N-term)	45913	Pinin/SDK/MemA protein domain-containing protein OS=Bombyx mori OX=7091 GN=101743394 PE=3 SV=1
256	TRUE	A0A8R2C5V2|A0A8R2C5V2_BOMMO	313.551	19.33	4	4700000	4	6	Carbamidomethylation; Pyro-glu from Q	28230.3	rRNA biogenesis protein RRP36 OS=Bombyx mori OX=7091 PE=3 SV=1
257	TRUE	Q0ZB78|Q0ZB78_BOMMO	313.447	16.45	6	3470000	6	6	Acetylation (Protein N-term); Carbamidomethylation; Oxidation (M)	35242.8	Eukaryotic translation initiation factor 2 subunit 2 OS=Bombyx mori OX=7091 GN=733143 PE=2 SV=1
258	TRUE	Q1HPL8|NDUBA_BOMMO	313.202	30.19	3	687000	3	4	Carbamidomethylation	18999.3	NADH dehydrogenase [ubiquinone] 1 beta subcomplex subunit 10 OS=Bombyx mori OX=7091 PE=1 SV=1
259	TRUE	A0A8R2M6K8|A0A8R2M6K8_BOMMO	313.038	10.76	4	3950000	4	7	Deamidation (NQ); Oxidation (M)	96915.9	Constitutive coactivator of PPAR-gamma-like protein 1 OS=Bombyx mori OX=7091 PE=3 SV=1
259	TRUE	A0A8R2DP16|A0A8R2DP16_BOMMO	313.038	9.99	4	3950000	4	7	Deamidation (NQ); Oxidation (M)	104266	Constitutive coactivator of PPAR-gamma-like protein 1 OS=Bombyx mori OX=7091 PE=3 SV=1
260	TRUE	Q1HPZ7|Q1HPZ7_BOMMO	312.642	55.31	8	13900000	8	20	Deamidation (NQ); Oxidation (M); Pyro-glu from Q	19692.2	60S ribosomal protein L7/l12 OS=Bombyx mori OX=7091 GN=733111 PE=2 SV=1
261	TRUE	Q1HQA8|Q1HQA8_BOMMO	312.1	2.83	1	61800	1	1	Oxidation (M)	51635.3	Transcriptional adaptor 3 OS=Bombyx mori OX=7091 GN=732883 PE=2 SV=1
262	TRUE	A0A8R1WIT4|A0A8R1WIT4_BOMMO	311.322	20.26	4	5370000	4	4		22455.8	H/ACA ribonucleoprotein complex subunit OS=Bombyx mori OX=7091 PE=3 SV=1
263	TRUE	A0A8R2C754|A0A8R2C754_BOMMO	311.011	21.25	8	14500000	8	11	Deamidation (NQ); Oxidation (M)	30636.3	60S ribosomal protein L6 OS=Bombyx mori OX=7091 PE=3 SV=1
263	TRUE	Q5UAT5|Q5UAT5_BOMMO	311.011	21.25	8	14500000	8	11	Deamidation (NQ); Oxidation (M)	30650.3	60S ribosomal protein L6 OS=Bombyx mori OX=7091 GN=RpL6 PE=2 SV=1
264	TRUE	A0A8R2AL06|A0A8R2AL06_BOMMO	310.985	15.18	3	753000	3	4	Deamidation (NQ)	33770.5	Pre-mRNA-splicing regulator female-lethal(2)D OS=Bombyx mori OX=7091 PE=3 SV=1
265	TRUE	C7AQZ1|C7AQZ1_BOMMO	310.681	22.38	6	8500000	6	15	Carbamidomethylation; Deamidation (NQ); Oxidation (M)	39823	DnaJ-3 OS=Bombyx mori OX=7091 GN=100302617 PE=2 SV=1
266	TRUE	A0A8R2LUW9|A0A8R2LUW9_BOMMO	310.678	14.57	3	1380000	3	7	Acetylation (Protein N-term); Deamidation (NQ); Oxidation (M)	38383	RRM domain-containing protein OS=Bombyx mori OX=7091 PE=4 SV=1
267	TRUE	A0A8R1WFX0|A0A8R1WFX0_BOMMO	310.618	14.92	4	1400000	4	5	Carbamidomethylation	43174.8	AAA+ ATPase domain-containing protein OS=Bombyx mori OX=7091 PE=3 SV=1
267	TRUE	A0A8R1WFN5|A0A8R1WFN5_BOMMO	310.618	15.08	4	1400000	4	5	Carbamidomethylation	42729.2	AAA+ ATPase domain-containing protein OS=Bombyx mori OX=7091 PE=3 SV=1
268	TRUE	Q5UAN6|Q5UAN6_BOMMO	310.439	33.17	6	5130000	6	10	Pyro-glu from Q	23791.5	40S ribosomal protein S8 OS=Bombyx mori OX=7091 GN=RpS8 PE=2 SV=1
269	TRUE	A0A8R2GD23|A0A8R2GD23_BOMMO	309.531	5.26	3	387000	3	3		100931	C3H1-type domain-containing protein OS=Bombyx mori OX=7091 PE=4 SV=1
269	TRUE	A0A8R2GBY0|A0A8R2GBY0_BOMMO	309.531	5.25	3	387000	3	3		101059	C3H1-type domain-containing protein OS=Bombyx mori OX=7091 PE=4 SV=1
269	TRUE	A0A8R2GBV9|A0A8R2GBV9_BOMMO	309.531	5.19	3	387000	3	3		102234	C3H1-type domain-containing protein OS=Bombyx mori OX=7091 PE=4 SV=1
269	TRUE	A0A8R2GBU3|A0A8R2GBU3_BOMMO	309.531	5.17	3	387000	3	3		102618	C3H1-type domain-containing protein OS=Bombyx mori OX=7091 PE=4 SV=1
269	TRUE	A0A8R2GBK4|A0A8R2GBK4_BOMMO	309.531	5.16	3	387000	3	3		102746	C3H1-type domain-containing protein OS=Bombyx mori OX=7091 PE=4 SV=1
269	FALSE	A0A8R2HNI3|A0A8R2HNI3_BOMMO	293.006	4.56	2	387000	2	2		84044.3	C3H1-type domain-containing protein OS=Bombyx mori OX=7091 PE=4 SV=1
270	TRUE	A0A8R2AK78|A0A8R2AK78_BOMMO	308.604	15.47	5	84200	4	5	Oxidation (M); Pyro-glu from Q	51485.1	AAA+ ATPase domain-containing protein OS=Bombyx mori OX=7091 PE=3 SV=1
271	TRUE	Q5UAN0|Q5UAN0_BOMMO	307.396	44.37	7	14200000	7	9	Oxidation (M)	17220.4	40S ribosomal protein S13 OS=Bombyx mori OX=7091 GN=RpS13 PE=2 SV=1
272	TRUE	Q2F654|Q2F654_BOMMO	307.043	31.17	6	6860000	6	8	Carbamidomethylation; Oxidation (M)	18553.7	Sr protein OS=Bombyx mori OX=7091 GN=692842 PE=2 SV=1
273	TRUE	A0A8R2AK87|A0A8R2AK87_BOMMO	306.882	14.32	4	414000	4	4	Acetylation (Protein N-term); Deamidation (NQ)	45367.1	Methyltransferase C9orf114 OS=Bombyx mori OX=7091 GN=101741225 PE=3 SV=1
274	TRUE	A0A8R2GCJ4|A0A8R2GCJ4_BOMMO	305.836	17.93	6	6460000	6	9	Carbamidomethylation; Oxidation (M)	33736.6	RRM domain-containing protein OS=Bombyx mori OX=7091 GN=100146101 PE=4 SV=1
274	TRUE	A0A8R2CAH3|A0A8R2CAH3_BOMMO	305.836	19.26	6	6460000	6	9	Carbamidomethylation; Oxidation (M)	31671.3	RRM domain-containing protein OS=Bombyx mori OX=7091 GN=100146101 PE=4 SV=1
274	TRUE	A0A8R2GDT9|A0A8R2GDT9_BOMMO	305.836	18.64	6	6460000	6	9	Carbamidomethylation; Oxidation (M)	32605.3	RRM domain-containing protein OS=Bombyx mori OX=7091 GN=100146101 PE=4 SV=1
274	TRUE	A0A8R2GDY9|A0A8R2GDY9_BOMMO	305.836	18.91	6	6460000	6	9	Carbamidomethylation; Oxidation (M)	32123.8	RRM domain-containing protein OS=Bombyx mori OX=7091 GN=100146101 PE=4 SV=1
274	TRUE	A0A8R2GF46|A0A8R2GF46_BOMMO	305.836	18.98	6	6460000	6	9	Carbamidomethylation; Oxidation (M)	32152.8	RRM domain-containing protein OS=Bombyx mori OX=7091 GN=100146101 PE=4 SV=1
274	TRUE	A0A8R2GDK6|A0A8R2GDK6_BOMMO	305.836	18.25	6	6460000	6	9	Carbamidomethylation; Oxidation (M)	33284.1	RRM domain-containing protein OS=Bombyx mori OX=7091 GN=100146101 PE=4 SV=1
274	FALSE	Q58ZF8|Q58ZF8_BOMMO	286.905	17.99	6	6460000	6	9	Carbamidomethylation; Oxidation (M)	33520.4	Transformer-2 protein D OS=Bombyx mori OX=7091 GN=TRA-2 PE=4 SV=1
274	FALSE	Q58ZF5|Q58ZF5_BOMMO	286.905	19.05	6	6460000	6	9	Carbamidomethylation; Oxidation (M)	31936.5	Transformer-2 protein B OS=Bombyx mori OX=7091 GN=TRA-2 PE=4 SV=1
274	FALSE	Q6ITV1|Q6ITV1_BOMMO	286.905	18.31	6	6460000	6	9	Carbamidomethylation; Oxidation (M)	33067.9	Transformer-2 protein A OS=Bombyx mori OX=7091 GN=TRA-2 PE=4 SV=2
274	FALSE	Q58ZF4|Q58ZF4_BOMMO	286.905	19.33	6	6460000	6	9	Carbamidomethylation; Oxidation (M)	31455	Transformer-2 protein C OS=Bombyx mori OX=7091 GN=TRA-2 PE=4 SV=1
274	FALSE	Q58ZF6|Q58ZF6_BOMMO	286.905	18.98	6	6460000	6	9	Carbamidomethylation; Oxidation (M)	31907.5	Transformer-2 protein F OS=Bombyx mori OX=7091 GN=TRA-2 PE=4 SV=1
274	FALSE	Q58ZF7|Q58ZF7_BOMMO	286.905	18.71	6	6460000	6	9	Carbamidomethylation; Oxidation (M)	32389.1	Transformer-2 protein E OS=Bombyx mori OX=7091 GN=TRA-2 PE=4 SV=1
275	TRUE	Q5UAN8|Q5UAN8_BOMMO	305.814	22.92	5	9890000	5	6	Carbamidomethylation; Oxidation (M)	29058.1	40S ribosomal protein S6 OS=Bombyx mori OX=7091 GN=RpS6 PE=2 SV=1
276	TRUE	Q2V0H5|Q2V0H5_BOMMO	305.782	6.34	4	444000	4	6	Carbamidomethylation; Oxidation (M)	89152.6	vesicle-fusing ATPase OS=Bombyx mori OX=7091 GN=ter94 PE=2 SV=1
277	TRUE	A0A8R2AJJ6|A0A8R2AJJ6_BOMMO	304.774	6.52	3	57100	3	3	Carbamidomethylation; Deamidation (NQ)	84900.1	AF-9 ANC1 homology domain-containing protein OS=Bombyx mori OX=7091 PE=4 SV=1
278	TRUE	A0A8R2GB09|A0A8R2GB09_BOMMO	304.404	5.37	4	1820000	4	8	Acetylation (Protein N-term); Carbamidomethylation; Deamidation (NQ); Oxidation (M)	106943	PWI domain-containing protein OS=Bombyx mori OX=7091 PE=4 SV=1
278	TRUE	A0A8R1WNQ2|A0A8R1WNQ2_BOMMO	304.404	5.22	4	1820000	4	8	Acetylation (Protein N-term); Carbamidomethylation; Deamidation (NQ); Oxidation (M)	110295	PWI domain-containing protein OS=Bombyx mori OX=7091 PE=4 SV=1
278	FALSE	A0A8R2GB84|A0A8R2GB84_BOMMO	221.304	2.43	2	566000	2	5	Deamidation (NQ); Oxidation (M)	105793	PWI domain-containing protein OS=Bombyx mori OX=7091 PE=4 SV=1
278	FALSE	A0A8R2GCA3|A0A8R2GCA3_BOMMO	180.635	1.05	1	540000	1	2		100613	PWI domain-containing protein OS=Bombyx mori OX=7091 PE=4 SV=1
279	TRUE	A0A8R2DPE5|A0A8R2DPE5_BOMMO	304.109	26.82	7	1900000	7	8	Acetylation (Protein N-term); Oxidation (M); Pyro-glu from Q	38733.2	CID domain-containing protein OS=Bombyx mori OX=7091 PE=4 SV=1
279	TRUE	A0A8R1WNH5|A0A8R1WNH5_BOMMO	304.109	26.44	7	1900000	7	8	Acetylation (Protein N-term); Oxidation (M); Pyro-glu from Q	39186.7	CID domain-containing protein OS=Bombyx mori OX=7091 PE=4 SV=1
280	TRUE	A0A8R2HPL2|A0A8R2HPL2_BOMMO	304.108	5.66	1		1	1		42169.6	Phosphorylated adapter RNA export protein OS=Bombyx mori OX=7091 GN=101741753 PE=3 SV=1
280	TRUE	A0A8R2AKD7|A0A8R2AKD7_BOMMO	304.108	5.01	1		1	1		47592.5	Phosphorylated adapter RNA export protein OS=Bombyx mori OX=7091 GN=101741753 PE=3 SV=1
281	TRUE	A0A8R1WPQ3|A0A8R1WPQ3_BOMMO	304.095	30.43	8	1540000	8	11	Deamidation (NQ); Pyro-glu from Q	29441.8	KOW domain-containing protein OS=Bombyx mori OX=7091 GN=101743958 PE=3 SV=1
282	TRUE	A0A8R2AN31|A0A8R2AN31_BOMMO	303.925	12.33	3	364000	3	3	Acetylation (Protein N-term); Carbamidomethylation; Oxidation (M)	26801	Splicing factor U2af 38 kDa subunit OS=Bombyx mori OX=7091 GN=101742886 PE=4 SV=1
283	TRUE	Q5UAL6|Q5UAL6_BOMMO	302.594	77.38	6	53700000	6	16	Carbamidomethylation; Oxidation (M)	9433.12	40S ribosomal protein S27 OS=Bombyx mori OX=7091 GN=RpS27 PE=2 SV=1
284	TRUE	Q5UAM2|Q5UAM2_BOMMO	302.172	37.4	6	235000000	6	19	Acetylation (Protein N-term); Carbamidomethylation; Deamidation (NQ)	13732.1	40S ribosomal protein S20 OS=Bombyx mori OX=7091 GN=RpS20 PE=2 SV=1
285	TRUE	Q5UAL8|Q5UAL8_BOMMO	302.071	43.7	7	54000000	6	22	Deamidation (NQ); Pyro-glu from Q	13418.8	40S ribosomal protein S25 OS=Bombyx mori OX=7091 GN=RpS25 PE=2 SV=1
286	TRUE	A0A8R2GAR3|A0A8R2GAR3_BOMMO	301.738	26	4	1780000	4	4	Oxidation (M)	23795.7	Nucleolar protein 16 OS=Bombyx mori OX=7091 GN=692929 PE=3 SV=1
286	FALSE	Q2F5T0|Q2F5T0_BOMMO	259.913	19.69	3	1510000	3	3	Oxidation (M)	23108.9	Nucleolar protein 16 OS=Bombyx mori OX=7091 GN=692929 PE=2 SV=1
287	TRUE	Q5UAQ8|Q5UAQ8_BOMMO	301.149	65.49	7	43800000	7	17	Carbamidomethylation; Deamidation (NQ)	12346.5	60S ribosomal protein L30 OS=Bombyx mori OX=7091 GN=RpL30 PE=2 SV=1
288	TRUE	A0A8R2M7K3|A0A8R2M7K3_BOMMO	300.646	3.7	1		1	1	Acetylation (Protein N-term)	48623.8	Histone-binding protein RBBP4 N-terminal domain-containing protein OS=Bombyx mori OX=7091 PE=4 SV=1
289	TRUE	Q2F5T2|Q2F5T2_BOMMO	299.195	25.5	3	1790000	3	6	Acetylation (Protein N-term); Deamidation (NQ)	16810.6	Calmodulin OS=Bombyx mori OX=7091 GN=692927 PE=2 SV=1
289	FALSE	A0A8R2C6K1|A0A8R2C6K1_BOMMO	277.61	16.34	2	549000	2	5	Deamidation (NQ)	17211.1	EF-hand domain-containing protein OS=Bombyx mori OX=7091 GN=692927 PE=4 SV=1
290	TRUE	Q3L234|Q3L234_BOMMO	299.065	35.66	4	25100000	4	15	Carbamidomethylation; Deamidation (NQ); Pyro-glu from E	15920.6	Zinc finger protein OS=Bombyx mori OX=7091 GN=692655 PE=2 SV=1
290	FALSE	A0A8R2G7H9|A0A8R2G7H9_BOMMO	279.128	33.33	4	25100000	4	15	Carbamidomethylation; Deamidation (NQ); Pyro-glu from E	16883.7	CCHC-type domain-containing protein OS=Bombyx mori OX=7091 GN=692655 PE=4 SV=1
291	TRUE	Q2F5J3|PYM_BOMMO	298.714	43.52	6	173000	1	7	Acetylation (Protein N-term); Oxidation (M); Pyro-glu from Q	21858.3	Partner of Y14 and mago OS=Bombyx mori OX=7091 GN=Pym PE=2 SV=1
292	TRUE	Q5UAS7|Q5UAS7_BOMMO	298.6	54.27	6	103000000	6	16	Carbamidomethylation; Deamidation (NQ); Pyro-glu from E	17565.4	60S ribosomal protein L12 OS=Bombyx mori OX=7091 GN=RpL12 PE=2 SV=1
293	TRUE	A0A8R2HRS4|A0A8R2HRS4_BOMMO	298.579	11.69	4	274000	4	5	Carbamidomethylation	50359.8	Uncharacterized protein OS=Bombyx mori OX=7091 PE=4 SV=1
293	TRUE	A0A8R1WJK3|A0A8R1WJK3_BOMMO	298.579	12.06	4	274000	4	5	Carbamidomethylation	48644.8	Uncharacterized protein OS=Bombyx mori OX=7091 PE=4 SV=1
294	TRUE	Q1HPK8|Q1HPK8_BOMMO	298.225	32.95	5	17400000	4	16	Deamidation (NQ)	20174.3	Arginine/serine-rich splicing factor 7 OS=Bombyx mori OX=7091 PE=2 SV=1
294	TRUE	A0A8R2M035|A0A8R2M035_BOMMO	298.225	39.73	5	17400000	4	16	Deamidation (NQ)	16337.3	Uncharacterized protein OS=Bombyx mori OX=7091 PE=4 SV=1
295	TRUE	Q1HPX2|Q1HPX2_BOMMO	298.03	37.19	5	1240000	5	8	Carbamidomethylation; Deamidation (NQ); Oxidation (M)	21442.2	ATP synthase subunit O, mitochondrial OS=Bombyx mori OX=7091 GN=733114 PE=2 SV=1
295	FALSE	Q1HPX3|Q1HPX3_BOMMO	254.307	22.01	3	858000	3	6	Deamidation (NQ); Oxidation (M)	22501.4	ATP synthase subunit O, mitochondrial OS=Bombyx mori OX=7091 GN=733114 PE=2 SV=1
296	TRUE	A0A8R2CAC6|A0A8R2CAC6_BOMMO	297.906	46.6	6		1	6	Acetylation (Protein N-term); Oxidation (M); Pyro-glu from Q	21645	Partner of Y14 and mago OS=Bombyx mori OX=7091 GN=692986 PE=3 SV=1
297	TRUE	Q5UAM7|Q5UAM7_BOMMO	297.84	58.91	7	7810000	7	9	Oxidation (M); Pyro-glu from Q	14692.3	Ribosomal protein S15A OS=Bombyx mori OX=7091 GN=RpS15A PE=2 SV=1
298	TRUE	A0A8R2R9G0|A0A8R2R9G0_BOMMO	297.703	13.63	6	2250000	6	9	Deamidation (NQ); Oxidation (M)	57351.2	Protein FAM98A OS=Bombyx mori OX=7091 PE=3 SV=1
299	TRUE	A0A8R2ANE9|A0A8R2ANE9_BOMMO	297.635	8.48	3	369000	3	4	Oxidation (M)	69197.5	Nuclear RNA export factor 1 OS=Bombyx mori OX=7091 GN=101739030 PE=3 SV=1
300	TRUE	A0A8R1WIR6|A0A8R1WIR6_BOMMO	296.776	62.92	5	10800000	5	9	Carbamidomethylation	10357.9	Dynein light chain OS=Bombyx mori OX=7091 GN=101742895 PE=3 SV=1
301	TRUE	A0A8R2DMY7|A0A8R2DMY7_BOMMO	295.911	11.34	5	705000	5	6		49401.7	Protein tumorous imaginal discs, mitochondrial OS=Bombyx mori OX=7091 GN=101744449 PE=3 SV=1
301	TRUE	A0A8R2DP83|A0A8R2DP83_BOMMO	295.911	10.44	5	705000	5	6		53531.4	Protein tumorous imaginal discs, mitochondrial OS=Bombyx mori OX=7091 GN=101744449 PE=3 SV=1
301	FALSE	H6VTQ4|H6VTQ4_BOMMO	272.449	9.31	5	705000	5	6		60883.5	DnaJ-14 OS=Bombyx mori OX=7091 GN=101744449 PE=2 SV=1
302	TRUE	A0A8R1WKL7|A0A8R1WKL7_BOMMO	295.737	56	5	1340000	5	7	Acetylation (Protein N-term); Carbamidomethylation; Deamidation (NQ); Oxidation (M)	11518.1	DNA-directed RNA polymerase I subunit D OS=Bombyx mori OX=7091 PE=3 SV=1
303	TRUE	A0A8R2ASN7|A0A8R2ASN7_BOMMO	295.501	13.72	5	207000	5	6		57859.8	Brix domain-containing protein OS=Bombyx mori OX=7091 PE=4 SV=1
304	TRUE	A0A8R2C545|A0A8R2C545_BOMMO	295.226	13.55	2	918000	2	3	Carbamidomethylation	23908	Nudix hydrolase domain-containing protein OS=Bombyx mori OX=7091 PE=4 SV=1
305	TRUE	A0A8R2AH61|A0A8R2AH61_BOMMO	295.049	14.23	4	59800	4	6	Carbamidomethylation; Deamidation (NQ); Oxidation (M)	57830	SAM-dependent MTase RsmB/NOP-type domain-containing protein OS=Bombyx mori OX=7091 PE=3 SV=1
306	TRUE	A0A8R1WK89|A0A8R1WK89_BOMMO	294.939	30.04	6	14900000	6	6	Carbamidomethylation; Oxidation (M)	30724.5	Tudor domain-containing protein OS=Bombyx mori OX=7091 PE=4 SV=1
306	FALSE	A0A8R2M5B3|A0A8R2M5B3_BOMMO	274.978	28.41	5	13600000	5	5	Carbamidomethylation; Oxidation (M)	29709.4	Tudor domain-containing protein OS=Bombyx mori OX=7091 PE=4 SV=1
307	TRUE	Q5UAR8|Q5UAR8_BOMMO	294.167	36.48	4	7950000	4	9	Oxidation (M)	17985.2	60S ribosomal protein L21 OS=Bombyx mori OX=7091 GN=RpL21 PE=2 SV=1
308	TRUE	A0A8R1WGZ0|A0A8R1WGZ0_BOMMO	294.155	1.16	1		1	1		177902	WD_REPEATS_REGION domain-containing protein OS=Bombyx mori OX=7091 GN=101740758 PE=4 SV=1
309	TRUE	A0A8R2R042|A0A8R2R042_BOMMO	293.992	15.46	7	934000	7	9	Deamidation (NQ)	91411.6	LsmAD domain-containing protein OS=Bombyx mori OX=7091 PE=3 SV=1
309	TRUE	A0A8R2QYN4|A0A8R2QYN4_BOMMO	293.992	15.38	7	934000	7	9	Deamidation (NQ)	91827	LsmAD domain-containing protein OS=Bombyx mori OX=7091 PE=3 SV=1
309	TRUE	A0A8R2M2H2|A0A8R2M2H2_BOMMO	293.992	14.93	7	934000	7	9	Deamidation (NQ)	94817.4	LsmAD domain-containing protein OS=Bombyx mori OX=7091 PE=3 SV=1
309	TRUE	A0A8R2R157|A0A8R2R157_BOMMO	293.992	14.98	7	934000	7	9	Deamidation (NQ)	94500	LsmAD domain-containing protein OS=Bombyx mori OX=7091 PE=3 SV=1
309	TRUE	A0A8R2QYQ7|A0A8R2QYQ7_BOMMO	293.992	15.22	7	934000	7	9	Deamidation (NQ)	93369.7	LsmAD domain-containing protein OS=Bombyx mori OX=7091 PE=3 SV=1
310	TRUE	Q5UAS1|RL18_BOMMO	293.944	26.23	4	784000	4	5		20864.6	60S ribosomal protein L18 OS=Bombyx mori OX=7091 GN=RpL18 PE=2 SV=1
311	TRUE	A0A8R1WJ26|A0A8R1WJ26_BOMMO	293.568	12.75	4	3040000	4	5	Carbamidomethylation	57828.3	WW domain-containing protein OS=Bombyx mori OX=7091 PE=4 SV=1
311	TRUE	A0A8R2LZJ1|A0A8R2LZJ1_BOMMO	293.568	12.33	4	3040000	4	5	Carbamidomethylation	59635.4	WW domain-containing protein OS=Bombyx mori OX=7091 PE=4 SV=1
311	TRUE	A0A8R2QW51|A0A8R2QW51_BOMMO	293.568	12.97	4	3040000	4	5	Carbamidomethylation	56559.1	WW domain-containing protein OS=Bombyx mori OX=7091 PE=4 SV=1
312	TRUE	A0A8R1WQB6|A0A8R1WQB6_BOMMO	293.17	8.36	5	1300000	5	6	Carbamidomethylation	70591.5	Uncharacterized protein OS=Bombyx mori OX=7091 GN=101739044 PE=4 SV=1
313	TRUE	A0A8R1WKB8|A0A8R1WKB8_BOMMO	292.355	33.89	4	749000	4	6	Carbamidomethylation; Deamidation (NQ); Oxidation (M)	20432.7	60S ribosome subunit biogenesis protein NIP7 homolog OS=Bombyx mori OX=7091 GN=101738785 PE=3 SV=1
314	TRUE	Q5UAP8|RL38_BOMMO	291.615	50	6	38100000	6	14	Pyro-glu from Q	8240.92	60S ribosomal protein L38 OS=Bombyx mori OX=7091 GN=RpL38 PE=3 SV=1
315	TRUE	Q2F5X0|Q2F5X0_BOMMO	291.493	32.54	4	1260000	4	4	Acetylation (Protein N-term); Carbamidomethylation; Oxidation (M)	19293.4	Peptidyl-prolyl cis-trans isomerase OS=Bombyx mori OX=7091 GN=692898 PE=2 SV=1
316	TRUE	A0A8R1WJ71|A0A8R1WJ71_BOMMO	291.324	15.49	4	394000	4	5	Deamidation (NQ); Oxidation (M)	56852.4	Ubiquilin-1 OS=Bombyx mori OX=7091 GN=101740241 PE=4 SV=1
316	TRUE	A0A8R1WLY9|A0A8R1WLY9_BOMMO	291.324	15.46	4	394000	4	5	Deamidation (NQ); Oxidation (M)	56923.5	Ubiquilin-1 OS=Bombyx mori OX=7091 GN=101740241 PE=4 SV=1
317	TRUE	O17504|O17504_BOMMO	291.27	36.3	5	5100000	5	6	Carbamidomethylation; Pyro-glu from Q	16171.7	Multiprotein bridging factor 1 OS=Bombyx mori OX=7091 GN=692355 PE=2 SV=1
318	TRUE	A0A8R2GAA2|A0A8R2GAA2_BOMMO	290.75	13.15	6	692000	6	9	Carbamidomethylation; Deamidation (NQ); Oxidation (M); Pyro-glu from Q	71262.8	Enoyl reductase (ER) domain-containing protein OS=Bombyx mori OX=7091 PE=4 SV=1
319	TRUE	A0A8R2HQM1|A0A8R2HQM1_BOMMO	289.809	0.5	1		1	1		177439	Patronin OS=Bombyx mori OX=7091 PE=3 SV=1
319	TRUE	A0A8R2HT52|A0A8R2HT52_BOMMO	289.809	0.51	1		1	1		174596	Patronin OS=Bombyx mori OX=7091 PE=3 SV=1
319	TRUE	A0A8R2HPR8|A0A8R2HPR8_BOMMO	289.809	0.5	1		1	1		176772	Patronin OS=Bombyx mori OX=7091 PE=3 SV=1
319	TRUE	A0A8R2HNL8|A0A8R2HNL8_BOMMO	289.809	0.5	1		1	1		179416	Patronin OS=Bombyx mori OX=7091 PE=3 SV=1
319	TRUE	A0A8R2HT87|A0A8R2HT87_BOMMO	289.809	0.59	1		1	1		150438	Patronin OS=Bombyx mori OX=7091 PE=3 SV=1
319	TRUE	A0A8R2DMF9|A0A8R2DMF9_BOMMO	289.809	0.5	1		1	1		180125	Patronin OS=Bombyx mori OX=7091 PE=3 SV=1
319	TRUE	A0A8R2GC35|A0A8R2GC35_BOMMO	289.809	0.5	1		1	1		176771	Patronin OS=Bombyx mori OX=7091 PE=3 SV=1
319	TRUE	A0A8R2DMG5|A0A8R2DMG5_BOMMO	289.809	0.49	1		1	1		181548	Patronin OS=Bombyx mori OX=7091 PE=3 SV=1
319	TRUE	A0A8R2GC09|A0A8R2GC09_BOMMO	289.809	0.5	1		1	1		178903	Patronin OS=Bombyx mori OX=7091 PE=3 SV=1
319	TRUE	A0A8R2HNT4|A0A8R2HNT4_BOMMO	289.809	0.5	1		1	1		178705	Patronin OS=Bombyx mori OX=7091 PE=3 SV=1
319	TRUE	A0A8R1WMY6|A0A8R1WMY6_BOMMO	289.809	0.53	1		1	1		167887	Patronin OS=Bombyx mori OX=7091 PE=3 SV=1
319	FALSE	A0A8R2HS88|A0A8R2HS88_BOMMO	263.933	0.53	1		1	1		168618	Patronin OS=Bombyx mori OX=7091 PE=3 SV=1
319	FALSE	A0A8R2HS42|A0A8R2HS42_BOMMO	263.933	0.52	1		1	1		171461	Patronin OS=Bombyx mori OX=7091 PE=3 SV=1
319	FALSE	A0A8R2HPQ7|A0A8R2HPQ7_BOMMO	263.933	0.51	1		1	1		175569	Patronin OS=Bombyx mori OX=7091 PE=3 SV=1
319	FALSE	A0A8R2HS75|A0A8R2HS75_BOMMO	253.141	0.52	1		1	1		169743	Patronin OS=Bombyx mori OX=7091 PE=3 SV=1
320	TRUE	A0A8R2AKM5|A0A8R2AKM5_BOMMO	289.755	43.94	4	3610000	4	6	Carbamidomethylation; Deamidation (NQ)	14672.8	CDGSH iron-sulfur domain-containing protein 2 homologue OS=Bombyx mori OX=7091 PE=3 SV=1
321	TRUE	A0A8R2AVP0|A0A8R2AVP0_BOMMO	289.285	50.69	5	655000	5	5	Carbamidomethylation	15736.5	39S ribosomal protein L53, mitochondrial OS=Bombyx mori OX=7091 GN=101736060 PE=3 SV=1
322	TRUE	A0A8R2M9X2|A0A8R2M9X2_BOMMO	289.091	0.66	1		1	1		180327	Collagen IV NC1 domain-containing protein OS=Bombyx mori OX=7091 GN=692625 PE=4 SV=1
323	TRUE	A0A8R1WI29|A0A8R1WI29_BOMMO	288.792	45.33	7	8430000	7	8	Carbamidomethylation; Oxidation (M)	16708	60S ribosomal protein L23 OS=Bombyx mori OX=7091 PE=3 SV=1
324	TRUE	A0A8R2LWB1|A0A8R2LWB1_BOMMO	288.475	14.94	3	1100000	3	3	Carbamidomethylation; Pyro-glu from Q	53506.9	Ribosome biogenesis protein NOP53 OS=Bombyx mori OX=7091 PE=3 SV=1
324	FALSE	A0A8R2QV76|A0A8R2QV76_BOMMO	264.314	17.6	3	1100000	3	3	Carbamidomethylation; Pyro-glu from Q	46006.7	Ribosome biogenesis protein NOP53 OS=Bombyx mori OX=7091 PE=3 SV=1
325	TRUE	A0A8R2C5U4|A0A8R2C5U4_BOMMO	287.743	8.39	6	726000	6	10	Oxidation (M)	110881	5'-3' exoribonuclease OS=Bombyx mori OX=7091 PE=3 SV=1
326	TRUE	Q1HQB4|Q1HQB4_BOMMO	287.554	6.63	1	379000	1	1		18404.2	RNA-binding protein 8A OS=Bombyx mori OX=7091 GN=Y14 PE=2 SV=1
327	TRUE	Q1HQ42|Q1HQ42_BOMMO	286.381	25.93	5	821000	5	5	Carbamidomethylation	18535.9	S-phase kinase-associated protein OS=Bombyx mori OX=7091 GN=733106 PE=2 SV=1
328	TRUE	A0A8R2AGX6|A0A8R2AGX6_BOMMO	285.585	19.34	4	1200000	4	5	Oxidation (M)	24966.5	28S ribosomal protein S26, mitochondrial OS=Bombyx mori OX=7091 GN=101744077 PE=3 SV=1
329	TRUE	A0A8R1WN54|A0A8R1WN54_BOMMO	285.43	8.59	4	144000	4	4	Carbamidomethylation; Oxidation (M); Pyro-glu from Q	58014.8	Protein kinase domain-containing protein OS=Bombyx mori OX=7091 GN=101738850 PE=4 SV=1
330	TRUE	A0A8R1WIN4|A0A8R1WIN4_BOMMO	284.172	24.78	4	678000	4	10	Carbamidomethylation; Pyro-glu from Q	26638.4	Regulatory protein zeste OS=Bombyx mori OX=7091 PE=4 SV=1
331	TRUE	Q5UAQ2|Q5UAQ2_BOMMO	284.063	31.09	6	17000000	6	10	Oxidation (M); Pyro-glu from E	13735.3	60S ribosomal protein L36 OS=Bombyx mori OX=7091 GN=RpL36 PE=2 SV=1
332	TRUE	Q3HR35|Q3HR35_BOMMO	283.748	19.4	3	848000	3	7	Acetylation (Protein N-term); Carbamidomethylation; Deamidation (NQ); Oxidation (M)	44133.9	Selenophosphate synthetase OS=Bombyx mori OX=7091 GN=sps1 PE=2 SV=1
333	TRUE	A0A8R2R0M4|A0A8R2R0M4_BOMMO	283.648	4.85	2	346000	2	2		42412.1	K Homology domain-containing protein OS=Bombyx mori OX=7091 PE=4 SV=1
333	TRUE	A0A8R2R291|A0A8R2R291_BOMMO	283.648	5.16	2	346000	2	2		39955.3	K Homology domain-containing protein OS=Bombyx mori OX=7091 PE=4 SV=1
333	TRUE	A0A8R2R0Y5|A0A8R2R0Y5_BOMMO	283.648	4.77	2	346000	2	2		43291.1	K Homology domain-containing protein OS=Bombyx mori OX=7091 PE=4 SV=1
334	TRUE	A0A8R2AGF2|A0A8R2AGF2_BOMMO	283.538	11.41	3	733000	3	4		37271.9	WD_REPEATS_REGION domain-containing protein OS=Bombyx mori OX=7091 PE=4 SV=1
335	TRUE	A0A8R2AQ81|A0A8R2AQ81_BOMMO	281.693	2.14	1	203000	1	1		54198.7	TPX2 domain-containing protein OS=Bombyx mori OX=7091 PE=3 SV=1
336	TRUE	Q2F5L8|Q2F5L8_BOMMO	281.059	49.23	4	13500000	4	4	Acetylation (Protein N-term); Carbamidomethylation; Deamidation (NQ)	14208.6	Ribonucloprotein OS=Bombyx mori OX=7091 GN=692972 PE=2 SV=1
337	TRUE	Q5UAT3|Q5UAT3_BOMMO	280.409	22.01	6	7040000	6	7	Carbamidomethylation	30293	60S ribosomal protein L7a OS=Bombyx mori OX=7091 GN=RpL7A PE=2 SV=1
338	TRUE	A0A8R2ANN3|A0A8R2ANN3_BOMMO	279.659	32.21	3	1010000	3	4	Carbamidomethylation	17548.8	C2H2-type domain-containing protein OS=Bombyx mori OX=7091 PE=4 SV=1
339	TRUE	A0A8R2MA50|A0A8R2MA50_BOMMO	278.33	7.8	2	146000	2	2		47580.5	39S ribosomal protein L37, mitochondrial OS=Bombyx mori OX=7091 PE=4 SV=1
340	TRUE	Q5UAS0|Q5UAS0_BOMMO	277.757	21.47	4	5860000	2	4		21025.7	60S ribosomal protein L18a OS=Bombyx mori OX=7091 GN=RpL18A PE=2 SV=1
341	TRUE	A0A8R1WLZ9|A0A8R1WLZ9_BOMMO	277.701	5.84	2	330000	2	3		58429.9	RRM domain-containing protein OS=Bombyx mori OX=7091 GN=101739548 PE=4 SV=1
342	TRUE	A0A8R2LXJ7|A0A8R2LXJ7_BOMMO	277.498	6.06	3	333000	3	4	Oxidation (M)	87166.7	LEM domain-containing protein OS=Bombyx mori OX=7091 GN=101739908 PE=4 SV=1
343	TRUE	A0A8R1WIM4|A0A8R1WIM4_BOMMO	277.475	52.24	4	3730000	4	5	Carbamidomethylation; Oxidation (M); Pyro-glu from Q	15218.4	28S ribosomal protein S16, mitochondrial OS=Bombyx mori OX=7091 GN=101745655 PE=3 SV=1
344	TRUE	A0A8R2GBL8|A0A8R2GBL8_BOMMO	277.422	6	1	69100	1	1	Oxidation (M)	23730.5	Mitochondrial ribosomal protein L40 OS=Bombyx mori OX=7091 GN=101740994 PE=3 SV=1
345	TRUE	A0A8R1WJZ7|A0A8R1WJZ7_BOMMO	277.156	8.39	3	1770000	3	4	Oxidation (M)	49976	Pre-mRNA 3'-end-processing factor FIP1 OS=Bombyx mori OX=7091 PE=3 SV=1
345	TRUE	A0A8R2ANE5|A0A8R2ANE5_BOMMO	277.156	8.3	3	1770000	3	4	Oxidation (M)	50492.5	Pre-mRNA 3'-end-processing factor FIP1 OS=Bombyx mori OX=7091 PE=3 SV=1
346	TRUE	A0A1W7HDD0|A0A1W7HDD0_BOMMO	277.062	13.96	6	21900000	6	6	Oxidation (M)	51536.8	Outer kinetochore Nuf2 OS=Bombyx mori OX=7091 GN=NUF2 PE=2 SV=1
346	FALSE	A0A8R2G9J8|A0A8R2G9J8_BOMMO	248.816	11.52	5	21800000	5	5	Oxidation (M)	47473.2	Uncharacterized protein OS=Bombyx mori OX=7091 GN=101735753 PE=4 SV=1
347	TRUE	Q1HPI6|Q1HPI6_BOMMO	276.158	26.53	3	2110000	3	4		16417.2	Myosin II essential light chain OS=Bombyx mori OX=7091 GN=733135 PE=2 SV=1
347	TRUE	A0A8R2G8R8|A0A8R2G8R8_BOMMO	276.158	25.49	3	2110000	3	4		17193.2	EF-hand domain-containing protein OS=Bombyx mori OX=7091 GN=733135 PE=4 SV=1
348	TRUE	A0A8R1WKV3|A0A8R1WKV3_BOMMO	276.048	22.9	4	518000	4	4		29451	Chromo domain-containing protein OS=Bombyx mori OX=7091 PE=4 SV=1
348	FALSE	A0A8R2M1C7|A0A8R2M1C7_BOMMO	94.361	0.36	1		1	1		186602	ATP-dependent helicase brm OS=Bombyx mori OX=7091 PE=4 SV=1
348	FALSE	A0A8R2C966|A0A8R2C966_BOMMO	94.361	0.55	1		1	1		124830	Protein unc-13 homolog 4B OS=Bombyx mori OX=7091 PE=4 SV=1
348	FALSE	A0A8R2C9I0|A0A8R2C9I0_BOMMO	94.361	0.5	1		1	1		137248	Protein unc-13 homolog 4B OS=Bombyx mori OX=7091 PE=4 SV=1
348	FALSE	A0A8R2C9B8|A0A8R2C9B8_BOMMO	94.361	0.5	1		1	1		137150	Protein unc-13 homolog 4B OS=Bombyx mori OX=7091 PE=4 SV=1
348	FALSE	A0A8R2HTZ1|A0A8R2HTZ1_BOMMO	94.361	0.41	1		1	1		165168	C2 domain-containing protein OS=Bombyx mori OX=7091 PE=4 SV=1
348	FALSE	A0A8R2C972|A0A8R2C972_BOMMO	94.361	0.41	1		1	1		168028	C2 domain-containing protein OS=Bombyx mori OX=7091 PE=4 SV=1
348	FALSE	A0A8R2C978|A0A8R2C978_BOMMO	94.361	0.54	1		1	1		127033	Protein unc-13 homolog 4B OS=Bombyx mori OX=7091 PE=4 SV=1
348	FALSE	A0A8R1WP91|A0A8R1WP91_BOMMO	94.361	0.51	1		1	1		134290	Protein unc-13 homolog 4B OS=Bombyx mori OX=7091 PE=4 SV=1
349	TRUE	Q1HDZ4|Q1HDZ4_BOMMO	276.017	13.46	2	895000	1	5		18547.3	Rbp1 OS=Bombyx mori OX=7091 GN=733053 PE=2 SV=1
349	TRUE	B9VSZ6|B9VSZ6_BOMMO	276.017	13.21	2	895000	1	5		18047.4	Rbp1-like RNA-binding protein PB OS=Bombyx mori OX=7091 GN=rbp1 PE=2 SV=1
349	TRUE	A0A8R2G934|A0A8R2G934_BOMMO	276.017	15	2	895000	1	5		16539.5	RRM domain-containing protein OS=Bombyx mori OX=7091 GN=733053 PE=4 SV=1
349	TRUE	A0A8R2G9F4|A0A8R2G9F4_BOMMO	276.017	14.89	2	895000	1	5		16626.6	RRM domain-containing protein OS=Bombyx mori OX=7091 GN=733053 PE=4 SV=1
350	TRUE	A0A8R2HQV4|A0A8R2HQV4_BOMMO	275.753	4.12	3	211000	3	4	Carbamidomethylation	119844	Tudor domain-containing protein 1 OS=Bombyx mori OX=7091 PE=4 SV=1
350	FALSE	A0A8R2QZK9|A0A8R2QZK9_BOMMO	250.606	3.23	2	194000	2	3		118279	Tudor domain-containing protein 1 OS=Bombyx mori OX=7091 PE=4 SV=1
350	FALSE	A0A8R2DM52|A0A8R2DM52_BOMMO	246.304	1.89	2	120000	2	3	Carbamidomethylation	118393	Tudor domain-containing protein 1 OS=Bombyx mori OX=7091 PE=4 SV=1
351	TRUE	A0A8R2AMT6|A0A8R2AMT6_BOMMO	273.392	48.46	5	80300000	5	25	Acetylation (Protein N-term); Carbamidomethylation; Deamidation (NQ); Oxidation (M)	14047.1	Small nuclear ribonucleoprotein Sm D3 OS=Bombyx mori OX=7091 GN=101744663 PE=3 SV=1
352	TRUE	Q5R1P4|Q5R1P4_BOMMO	272.994	21.53	4	2120000	3	4	Pyro-glu from Q	23570.7	Heat shock protein hsp23.7 OS=Bombyx mori OX=7091 GN=Hsp23.7 PE=2 SV=1
353	TRUE	A0A8R2HQ13|A0A8R2HQ13_BOMMO	271.964	1.99	1		1	1	Pyro-glu from Q	69382.3	Transcriptional repressor p66 coiled-coil MBD2-interaction domain-containing protein OS=Bombyx mori OX=7091 PE=4 SV=1
353	FALSE	A0A8R2M918|A0A8R2M918_BOMMO	253.828	1.96	1		1	1	Pyro-glu from Q	70312.4	Transcriptional repressor p66 coiled-coil MBD2-interaction domain-containing protein OS=Bombyx mori OX=7091 PE=4 SV=1
353	FALSE	A0A8R2R588|A0A8R2R588_BOMMO	253.828	1.99	1		1	1	Pyro-glu from Q	69394.4	Transcriptional repressor p66 coiled-coil MBD2-interaction domain-containing protein OS=Bombyx mori OX=7091 PE=4 SV=1
354	TRUE	B9X1G5|B9X1G5_BOMMO	271.615	36.29	5	26200000	5	11	Deamidation (NQ); Oxidation (M); Pyro-glu from Q	13809.1	Histone H2B OS=Bombyx mori OX=7091 GN=H2B-L PE=2 SV=1
355	TRUE	A0A8R1WJH6|A0A8R1WJH6_BOMMO	269.947	7.85	2	121000	2	3	Carbamidomethylation; Deamidation (NQ)	45895.6	28S ribosomal protein S9, mitochondrial OS=Bombyx mori OX=7091 GN=101745649 PE=4 SV=1
356	TRUE	A0A8R2C711|A0A8R2C711_BOMMO	268.839	0.45	1	58100	1	2		279199	Spectrin alpha chain OS=Bombyx mori OX=7091 PE=3 SV=1
356	TRUE	A0A8R2AIK3|A0A8R2AIK3_BOMMO	268.839	0.45	1	58100	1	2		277532	Spectrin alpha chain OS=Bombyx mori OX=7091 PE=3 SV=1
356	TRUE	A0A8R2C761|A0A8R2C761_BOMMO	268.839	0.45	1	58100	1	2		278238	Spectrin alpha chain OS=Bombyx mori OX=7091 PE=3 SV=1
356	TRUE	A0A8R2C762|A0A8R2C762_BOMMO	268.839	0.45	1	58100	1	2		279071	Spectrin alpha chain OS=Bombyx mori OX=7091 PE=3 SV=1
356	TRUE	A0A8R2HRZ5|A0A8R2HRZ5_BOMMO	268.839	0.45	1	58100	1	2		276570	Spectrin alpha chain OS=Bombyx mori OX=7091 PE=3 SV=1
357	TRUE	A0A8R1WPQ8|A0A8R1WPQ8_BOMMO	268.057	19.52	2	322000	2	3	Oxidation (M)	24393.1	RPB5 homolog OS=Bombyx mori OX=7091 PE=3 SV=1
358	TRUE	Q2F625|Q2F625_BOMMO	267.052	8.12	1	65900	1	2	Carbamidomethylation; Deamidation (NQ)	26329.9	BWK-1-like protein OS=Bombyx mori OX=7091 GN=693093 PE=2 SV=1
359	TRUE	A0A8R2QWL5|A0A8R2QWL5_BOMMO	266.919	16.67	4	4640000	4	14	Carbamidomethylation; Deamidation (NQ); Oxidation (M)	42999.6	RNA-binding protein cabeza OS=Bombyx mori OX=7091 PE=3 SV=1
359	TRUE	A0A8R2LXR5|A0A8R2LXR5_BOMMO	266.919	16.63	4	4640000	4	14	Carbamidomethylation; Deamidation (NQ); Oxidation (M)	43086.7	RNA-binding protein cabeza OS=Bombyx mori OX=7091 PE=3 SV=1
359	TRUE	A0A8R2QUH2|A0A8R2QUH2_BOMMO	266.919	18.2	4	4640000	4	14	Carbamidomethylation; Deamidation (NQ); Oxidation (M)	40129.6	RNA-binding protein cabeza OS=Bombyx mori OX=7091 PE=3 SV=1
360	TRUE	Q5UAQ1|Q5UAQ1_BOMMO	266.17	26.92	4	8490000	4	4	Oxidation (M); Pyro-glu from Q	12294.6	Ribosomal protein L36A OS=Bombyx mori OX=7091 GN=RpL36A PE=2 SV=1
361	TRUE	A0A8R1WPR8|A0A8R1WPR8_BOMMO	265.811	22.03	3		3	3	Carbamidomethylation; Oxidation (M)	32421.7	SGF29 C-terminal domain-containing protein OS=Bombyx mori OX=7091 PE=4 SV=1
361	TRUE	A0A8R2HTE3|A0A8R2HTE3_BOMMO	265.811	19.88	3		3	3	Carbamidomethylation; Oxidation (M)	36306.2	SGF29 C-terminal domain-containing protein OS=Bombyx mori OX=7091 PE=4 SV=1
362	TRUE	A0A8R1WH33|A0A8R1WH33_BOMMO	265.562	2.85	1	56000	1	1		73998.8	Protein CASC3 OS=Bombyx mori OX=7091 PE=3 SV=1
362	TRUE	A0A8R2DMK1|A0A8R2DMK1_BOMMO	265.562	2.84	1	56000	1	1		74653.6	Protein CASC3 OS=Bombyx mori OX=7091 PE=3 SV=1
362	TRUE	A0A8R2M5K9|A0A8R2M5K9_BOMMO	265.562	2.96	1	56000	1	1		71788.4	Protein CASC3 OS=Bombyx mori OX=7091 PE=3 SV=1
362	TRUE	A0A8R2HSE3|A0A8R2HSE3_BOMMO	265.562	2.83	1	56000	1	1		74781.7	Protein CASC3 OS=Bombyx mori OX=7091 PE=3 SV=1
363	TRUE	A0A8R2M8S3|A0A8R2M8S3_BOMMO	265.519	2.08	1		1	1		93356.1	ATP-dependent RNA helicase OS=Bombyx mori OX=7091 PE=3 SV=1
364	TRUE	A0A8R1WJ13|A0A8R1WJ13_BOMMO	264.673	27.89	3	97700	3	4		16855.2	Protein FAM136A OS=Bombyx mori OX=7091 GN=101737624 PE=3 SV=1
365	TRUE	A0A8R2LYD1|A0A8R2LYD1_BOMMO	264.109	36.9	5	3830000	5	7	Acetylation (Protein N-term); Carbamidomethylation; Deamidation (NQ); Oxidation (M)	20170.3	Phosphatidylinositol-4,5-bisphosphate 4-phosphatase OS=Bombyx mori OX=7091 PE=4 SV=1
365	TRUE	A0A8R2RBF8|A0A8R2RBF8_BOMMO	264.109	14.53	5	3830000	5	7	Acetylation (Protein N-term); Carbamidomethylation; Deamidation (NQ); Oxidation (M)	51977.5	Phosphatidylinositol-4,5-bisphosphate 4-phosphatase OS=Bombyx mori OX=7091 PE=4 SV=1
365	TRUE	A0A8R2QXI2|A0A8R2QXI2_BOMMO	264.109	24.64	5	3830000	5	7	Acetylation (Protein N-term); Carbamidomethylation; Deamidation (NQ); Oxidation (M)	30497.7	Phosphatidylinositol-4,5-bisphosphate 4-phosphatase OS=Bombyx mori OX=7091 PE=4 SV=1
365	FALSE	A0A8R2M9M6|A0A8R2M9M6_BOMMO	237.208	9.06	4	1340000	4	5	Carbamidomethylation; Deamidation (NQ); Oxidation (M)	68363.5	phosphatidylinositol-4,5-bisphosphate 4-phosphatase OS=Bombyx mori OX=7091 PE=4 SV=1
365	FALSE	A0A8R2RD02|A0A8R2RD02_BOMMO	230.818	34.18	4	2800000	4	6	Acetylation (Protein N-term); Carbamidomethylation; Deamidation (NQ)	17177.3	Phosphatidylinositol-4,5-bisphosphate 4-phosphatase OS=Bombyx mori OX=7091 PE=4 SV=1
365	FALSE	A0A8R2QUZ7|A0A8R2QUZ7_BOMMO	207.939	36	3	1030000	3	3	Carbamidomethylation; Oxidation (M)	11194	Phosphatidylinositol-4,5-bisphosphate 4-phosphatase OS=Bombyx mori OX=7091 PE=4 SV=1
365	FALSE	A0A8R2RCE3|A0A8R2RCE3_BOMMO	204.437	23.2	3	2800000	3	5	Acetylation (Protein N-term); Carbamidomethylation; Deamidation (NQ)	19980.6	Phosphatidylinositol-4,5-bisphosphate 4-phosphatase OS=Bombyx mori OX=7091 PE=4 SV=1
366	TRUE	A0A8R2AP52|A0A8R2AP52_BOMMO	263.689	28.71	6	2450000	6	6		23233.8	39S ribosomal protein L17, mitochondrial OS=Bombyx mori OX=7091 PE=3 SV=1
367	TRUE	A0A8R1WGW1|A0A8R1WGW1_BOMMO	261.83	2.31	1		1	1	Deamidation (NQ); Oxidation (M)	74715.8	Uncharacterized protein OS=Bombyx mori OX=7091 PE=4 SV=1
367	TRUE	A0A8R2C5M2|A0A8R2C5M2_BOMMO	261.83	2.28	1		1	1	Deamidation (NQ); Oxidation (M)	75938.3	Uncharacterized protein OS=Bombyx mori OX=7091 PE=4 SV=1
368	TRUE	A0A8R1WR37|A0A8R1WR37_BOMMO	261.086	6.03	4	1300000	4	5	Carbamidomethylation; Deamidation (NQ); Oxidation (M)	104091	AP-2 complex subunit alpha OS=Bombyx mori OX=7091 GN=101739513 PE=3 SV=1
369	TRUE	A0A8R2ALQ3|A0A8R2ALQ3_BOMMO	260.909	2.2	3	1090000	3	3		181194	Laminin subunit gamma-1 OS=Bombyx mori OX=7091 PE=4 SV=1
370	TRUE	Q2F6A1|Q2F6A1_BOMMO	260.437	30.83	6	399000	6	7	Carbamidomethylation; Deamidation (NQ); Oxidation (M); Pyro-glu from Q	27239.7	Electron transfer flavoprotein subunit beta OS=Bombyx mori OX=7091 GN=692811 PE=2 SV=1
371	TRUE	A0A8R2AHF0|A0A8R2AHF0_BOMMO	260.031	31.82	4	1480000	4	6		10406.2	Complex 1 LYR protein domain-containing protein OS=Bombyx mori OX=7091 PE=3 SV=1
372	TRUE	A0A8R1WL50|A0A8R1WL50_BOMMO	258.995	13.19	2	54800	2	2		21439.9	S4 RNA-binding domain-containing protein OS=Bombyx mori OX=7091 GN=101738050 PE=3 SV=1
373	TRUE	Q1HPV0|Q1HPV0_BOMMO	258.076	6.25	1		1	1		22623.2	Ribosomal protein L24 OS=Bombyx mori OX=7091 GN=101746755 PE=2 SV=1
374	TRUE	A0A8R2GB93|A0A8R2GB93_BOMMO	257.763	39.56	4	4600000	4	6	Carbamidomethylation; Oxidation (M)	24931.8	RRM domain-containing protein OS=Bombyx mori OX=7091 GN=733078 PE=4 SV=1
374	TRUE	Q0ZAL2|Q0ZAL2_BOMMO	257.763	40.83	4	4600000	4	6	Carbamidomethylation; Oxidation (M)	24105.9	Polyadenylate binding protein 2 OS=Bombyx mori OX=7091 GN=PABN1 PE=2 SV=1
375	TRUE	Q5UAR7|Q5UAR7_BOMMO	257.629	38.1	4	6940000	4	8	Carbamidomethylation	16812.4	Ribosomal protein L22 OS=Bombyx mori OX=7091 GN=RpL22 PE=2 SV=1
376	TRUE	Q5UAS4|Q5UAS4_BOMMO	257.57	13.33	2	3520000	2	2		18598	60S ribosomal protein L14 OS=Bombyx mori OX=7091 GN=RpL14 PE=2 SV=1
377	TRUE	B9A9Z3|B9A9Z3_BOMMO	257.386	37.9	4	32300000	3	10	Deamidation (NQ)	13376.7	Histone H2A OS=Bombyx mori OX=7091 GN=H2A-L2 PE=2 SV=1
377	FALSE	P91898|P91898_BOMMO	175.132	13.71	2	283000	1	3	Deamidation (NQ)	13360.6	Histone H2A OS=Bombyx mori OX=7091 GN=692353 PE=2 SV=1
378	TRUE	A0A8R1WEM9|A0A8R1WEM9_BOMMO	257.052	49.04	7	12600000	7	10	Oxidation (M)	12249	XRN2-binding (XTBD) domain-containing protein OS=Bombyx mori OX=7091 GN=101741651 PE=4 SV=1
379	TRUE	O01377|PCNA_BOMMO	256.084	17.31	3	579000	3	4	Oxidation (M)	29036	Proliferating cell nuclear antigen OS=Bombyx mori OX=7091 GN=PCNA PE=2 SV=1
379	TRUE	A0A8R2C513|A0A8R2C513_BOMMO	256.084	17.31	3	579000	3	4	Oxidation (M)	29035.1	Proliferating cell nuclear antigen OS=Bombyx mori OX=7091 GN=692356 PE=3 SV=1
380	TRUE	Q5UAR4|Q5UAR4_BOMMO	253.991	25.81	4	34900000	4	9	Carbamidomethylation; Deamidation (NQ); Oxidation (M)	17504.7	Ribosomal protein L24 OS=Bombyx mori OX=7091 GN=RpL24 PE=2 SV=1
381	TRUE	Q6PUF7|Q6PUF7_BOMMO	253.94	33.33	4	2340000	4	5	Carbamidomethylation; Oxidation (M); Pyro-glu from Q	15172	40S ribosomal protein S24 OS=Bombyx mori OX=7091 GN=RpS24 PE=2 SV=1
382	TRUE	A0A8R1WFN4|A0A8R1WFN4_BOMMO	253.59	3.77	1		1	1	Carbamidomethylation	46604.3	H/ACA ribonucleoprotein complex non-core subunit NAF1 OS=Bombyx mori OX=7091 GN=101745070 PE=3 SV=1
383	TRUE	A0A8R2ARG4|A0A8R2ARG4_BOMMO	253.534	3.01	2	147000	2	2		129363	RRM domain-containing protein OS=Bombyx mori OX=7091 PE=4 SV=1
384	TRUE	A0A8R2M0G1|A0A8R2M0G1_BOMMO	253.419	3.23	1	70700	1	1	Oxidation (M)	47215.5	Longitudinals lacking protein OS=Bombyx mori OX=7091 PE=4 SV=1
385	TRUE	A0A8R2AGW5|A0A8R2AGW5_BOMMO	253.124	5.53	2	223000	2	4	Carbamidomethylation; Oxidation (M)	55732.3	RNA-splicing ligase RtcB homolog OS=Bombyx mori OX=7091 GN=101739631 PE=3 SV=1
386	TRUE	A0A8R1WJT1|A0A8R1WJT1_BOMMO	252.972	54.37	5	6530000	5	6	Acetylation (Protein N-term); Carbamidomethylation	11983.5	Enhancer of rudimentary homolog OS=Bombyx mori OX=7091 PE=3 SV=1
387	TRUE	A0A8R2AFM3|A0A8R2AFM3_BOMMO	252.971	27.03	5	11900000	5	7	Deamidation (NQ); Oxidation (M)	25178.3	Charged multivesicular body protein 4b OS=Bombyx mori OX=7091 PE=3 SV=1
388	TRUE	A0A8R2GB13|A0A8R2GB13_BOMMO	252.63	11.44	3	153000	3	4	Carbamidomethylation; Deamidation (NQ); Oxidation (M)	39504.5	Pyruvate dehydrogenase E1 component subunit beta OS=Bombyx mori OX=7091 GN=733134 PE=4 SV=1
388	FALSE	Q1HPJ1|Q1HPJ1_BOMMO	219.146	10.08	2	153000	2	2	Carbamidomethylation; Oxidation (M)	27711.9	Pyruvate dehydrogenase E1 component subunit beta OS=Bombyx mori OX=7091 GN=733134 PE=2 SV=1
389	TRUE	A0A8R1WL86|A0A8R1WL86_BOMMO	252.586	3.35	2	194000	2	2		72060.7	Uncharacterized protein OS=Bombyx mori OX=7091 PE=4 SV=1
389	TRUE	A0A8R1WKM2|A0A8R1WKM2_BOMMO	252.586	3.53	2	194000	2	2		68544	Uncharacterized protein OS=Bombyx mori OX=7091 PE=4 SV=1
390	TRUE	A0A8R2GBD8|A0A8R2GBD8_BOMMO	251.825	2.07	1	24300	1	1		44082.7	Prostaglandin E synthase 2 OS=Bombyx mori OX=7091 PE=3 SV=1
391	TRUE	A0A8R1WK81|A0A8R1WK81_BOMMO	251.767	5.33	1	160000	1	2		37541.1	SAM domain-containing protein OS=Bombyx mori OX=7091 PE=4 SV=1
392	TRUE	Q5UAN1|Q5UAN1_BOMMO	251.61	25.18	2	107000	2	4	Carbamidomethylation; Deamidation (NQ); Pyro-glu from Q	15034.4	40S ribosomal protein S12 OS=Bombyx mori OX=7091 GN=RpS12 PE=2 SV=1
393	TRUE	A0A8R2AJX4|A0A8R2AJX4_BOMMO	250.917	13.44	2	12900	2	2	Carbamidomethylation	21080.1	Mitochondrial ribosomal protein S28 OS=Bombyx mori OX=7091 PE=4 SV=1
394	TRUE	A0A8R2C7I4|A0A8R2C7I4_BOMMO	250.512	22.3	1	1170000	1	6	Deamidation (NQ); Oxidation (M)	16273	Protein LLP homolog OS=Bombyx mori OX=7091 PE=3 SV=1
395	TRUE	Q2F5Z8|Q2F5Z8_BOMMO	250.136	23.77	3	1680000	3	3	Pyro-glu from Q	14304.6	Prefoldin beta subunit OS=Bombyx mori OX=7091 GN=692882 PE=2 SV=1
396	TRUE	A0A8R1WN02|A0A8R1WN02_BOMMO	249.658	18.67	3	883000	3	4	Oxidation (M)	25261.3	Charged multivesicular body protein 5 OS=Bombyx mori OX=7091 PE=3 SV=1
397	TRUE	Q1HPQ7|Q1HPQ7_BOMMO	249.55	42.05	3	35200000	3	7	Acetylation (Protein N-term); Deamidation (NQ); Oxidation (M)	9674.03	Sm protein F OS=Bombyx mori OX=7091 GN=100101178 PE=2 SV=1
398	TRUE	A0A8R2AQZ6|A0A8R2AQZ6_BOMMO	249.336	16.2	6	2710000	6	6		32624.1	Serine/threonine-protein phosphatase Pgam5, mitochondrial OS=Bombyx mori OX=7091 PE=4 SV=1
398	TRUE	A0A8R2AY45|A0A8R2AY45_BOMMO	249.336	16.25	6	2710000	6	6		32458.9	Serine/threonine-protein phosphatase Pgam5, mitochondrial OS=Bombyx mori OX=7091 PE=4 SV=1
398	TRUE	A0A8R2AS46|A0A8R2AS46_BOMMO	249.336	16.25	6	2710000	6	6		32496	Serine/threonine-protein phosphatase Pgam5, mitochondrial OS=Bombyx mori OX=7091 PE=4 SV=1
398	TRUE	A0A8R2C9R2|A0A8R2C9R2_BOMMO	249.336	16.43	6	2710000	6	6		32073.5	Serine/threonine-protein phosphatase Pgam5, mitochondrial OS=Bombyx mori OX=7091 PE=4 SV=1
398	FALSE	Q0EEF5|Q0EEF5_BOMMO	93.3099	1.54	1	502000	1	1		44703.5	Odorant receptor OS=Bombyx mori OX=7091 GN=BmOR23 PE=2 SV=1
399	TRUE	A0A8R2M687|A0A8R2M687_BOMMO	248.588	14.5	2	136000	2	3	Acetylation (Protein N-term); Carbamidomethylation	27389.9	Galectin OS=Bombyx mori OX=7091 PE=4 SV=1
400	TRUE	A0A8R2AQH8|A0A8R2AQH8_BOMMO	247.46	18.69	2	960000	2	3		12597.4	ATP synthase subunit f, mitochondrial OS=Bombyx mori OX=7091 PE=3 SV=1
401	TRUE	A0A8R1WK13|A0A8R1WK13_BOMMO	246.582	23.38	5	1820000	5	7	Oxidation (M)	26212.9	Chromatin target of PRMT1 protein C-terminal domain-containing protein OS=Bombyx mori OX=7091 PE=4 SV=1
402	TRUE	Q1HQ48|Q1HQ48_BOMMO	246.223	30.41	4	3720000	4	5		16899.2	Mitochondrial single-stranded DNA-binding protein OS=Bombyx mori OX=7091 GN=732919 PE=2 SV=1
403	TRUE	Q1HQ49|Q1HQ49_BOMMO	245.657	9.09	1	144000	1	1	Oxidation (M)	16010.6	Mitochondrial ribosomal protein L54 OS=Bombyx mori OX=7091 GN=100125602 PE=2 SV=1
404	TRUE	Q2F5N4|Q2F5N4_BOMMO	245.259	12.55	2	321000	2	4	Acetylation (Protein N-term)	27960.4	Peroxisomal membrane protein PEX14 OS=Bombyx mori OX=7091 GN=692961 PE=2 SV=1
405	TRUE	Q2F5L6|Q2F5L6_BOMMO	244.536	8.93	2	3500000	2	4		24644.5	Stromal cell-derived factor 2 OS=Bombyx mori OX=7091 GN=692974 PE=2 SV=1
406	TRUE	A0A8R2ASW7|A0A8R2ASW7_BOMMO	244.286	30	3	730000	3	3		12419.1	NADH dehydrogenase [ubiquinone] 1 alpha subcomplex subunit 7 OS=Bombyx mori OX=7091 GN=101746922 PE=3 SV=1
407	TRUE	Q2F5P2|Q2F5P2_BOMMO	243.751	34.24	4	182000	4	4	Carbamidomethylation; Oxidation (M)	21010.6	Myosin light polypeptide 9 isoform 2 OS=Bombyx mori OX=7091 GN=692955 PE=2 SV=1
407	TRUE	Q2F5P3|Q2F5P3_BOMMO	243.751	36.42	4	182000	4	4	Carbamidomethylation; Oxidation (M)	19830.2	Myosin light polypeptide 9 isoform 1 OS=Bombyx mori OX=7091 GN=692955 PE=2 SV=1
408	TRUE	Q2F5Y6|Q2F5Y6_BOMMO	242.634	16.67	3	1970000	3	3		18074.1	Mitochondrial ribosomal protein L23 OS=Bombyx mori OX=7091 GN=101744664 PE=2 SV=2
409	TRUE	A0A8R2LYY9|A0A8R2LYY9_BOMMO	242.407	6.65	2	70600	2	3	Carbamidomethylation	43032.7	Genetic suppressor element-like domain-containing protein OS=Bombyx mori OX=7091 PE=4 SV=1
409	FALSE	A0A8R2LY09|A0A8R2LY09_BOMMO	217.903	6.07	2	70600	2	3	Carbamidomethylation	46924	Genetic suppressor element-like domain-containing protein OS=Bombyx mori OX=7091 PE=4 SV=1
410	TRUE	A0A8R2C5L5|A0A8R2C5L5_BOMMO	241.766	3.92	2	831000	2	4		73367.9	Cleavage and polyadenylation specificity factor subunit 6 OS=Bombyx mori OX=7091 PE=3 SV=1
410	TRUE	A0A8R2AKC5|A0A8R2AKC5_BOMMO	241.766	3.89	2	831000	2	4		73849.4	Cleavage and polyadenylation specificity factor subunit 6 OS=Bombyx mori OX=7091 PE=3 SV=1
410	TRUE	A0A8R2ALT9|A0A8R2ALT9_BOMMO	241.766	3.99	2	831000	2	4		71702.2	Cleavage and polyadenylation specificity factor subunit 6 OS=Bombyx mori OX=7091 PE=3 SV=1
411	TRUE	A0A8R2LWP3|A0A8R2LWP3_BOMMO	241.42	6.13	3	175000	3	3	Carbamidomethylation; Oxidation (M)	68188.8	ENTH domain-containing protein OS=Bombyx mori OX=7091 PE=3 SV=1
411	TRUE	A0A8R2LVD8|A0A8R2LVD8_BOMMO	241.42	6.74	3	175000	3	3	Carbamidomethylation; Oxidation (M)	62457.6	ENTH domain-containing protein OS=Bombyx mori OX=7091 PE=3 SV=1
411	TRUE	A0A8R2DQD0|A0A8R2DQD0_BOMMO	241.42	5.42	3	175000	3	3	Carbamidomethylation; Oxidation (M)	77061	ENTH domain-containing protein OS=Bombyx mori OX=7091 PE=3 SV=1
411	TRUE	A0A8R2LVG1|A0A8R2LVG1_BOMMO	241.42	5.47	3	175000	3	3	Carbamidomethylation; Oxidation (M)	76464.3	ENTH domain-containing protein OS=Bombyx mori OX=7091 PE=3 SV=1
411	TRUE	A0A8R2LWD0|A0A8R2LWD0_BOMMO	241.42	5.62	3	175000	3	3	Carbamidomethylation; Oxidation (M)	74373	ENTH domain-containing protein OS=Bombyx mori OX=7091 PE=3 SV=1
411	TRUE	A0A8R2LWE3|A0A8R2LWE3_BOMMO	241.42	5.56	3	175000	3	3	Carbamidomethylation; Oxidation (M)	74969.7	ENTH domain-containing protein OS=Bombyx mori OX=7091 PE=3 SV=1
411	TRUE	A0A8R2DNX8|A0A8R2DNX8_BOMMO	241.42	5.6	3	175000	3	3	Carbamidomethylation; Oxidation (M)	74365.8	ENTH domain-containing protein OS=Bombyx mori OX=7091 PE=3 SV=1
411	TRUE	A0A8R2LW62|A0A8R2LW62_BOMMO	241.42	6.32	3	175000	3	3	Carbamidomethylation; Oxidation (M)	66097.5	ENTH domain-containing protein OS=Bombyx mori OX=7091 PE=3 SV=1
412	TRUE	A0A8R2R2N6|A0A8R2R2N6_BOMMO	241.194	7.98	2	665000	2	3	Carbamidomethylation	48911	RRM domain-containing protein OS=Bombyx mori OX=7091 PE=4 SV=1
413	TRUE	Q2F5N3|Q2F5N3_BOMMO	240.591	9.73	2	325000	2	3		26024.3	Progesterone membrane binding protein OS=Bombyx mori OX=7091 GN=692962 PE=2 SV=1
413	TRUE	A0A8R2G8N9|A0A8R2G8N9_BOMMO	240.591	11.28	2	325000	2	3		22448.2	Cytochrome b5 heme-binding domain-containing protein OS=Bombyx mori OX=7091 GN=692962 PE=4 SV=1
414	TRUE	A0A8R2AH20|A0A8R2AH20_BOMMO	240.35	12.02	2	367000	2	3		21302.3	Ribosomal protein/NADH dehydrogenase domain-containing protein OS=Bombyx mori OX=7091 GN=101737987 PE=3 SV=1
415	TRUE	A0A8R2AUD3|A0A8R2AUD3_BOMMO	240.305	6.63	2	97000	2	2	Pyro-glu from Q	40190.1	HMG box domain-containing protein OS=Bombyx mori OX=7091 PE=4 SV=1
415	FALSE	A0A8R2QYB8|A0A8R2QYB8_BOMMO	177.238	4.58	1		1	1	Pyro-glu from Q	32087.1	HMG box domain-containing protein OS=Bombyx mori OX=7091 PE=4 SV=1
416	TRUE	A0A8R1WKK3|A0A8R1WKK3_BOMMO	239.862	0.56	1	86400	1	1	Carbamidomethylation	199459	Laminin subunit beta-1 OS=Bombyx mori OX=7091 PE=4 SV=1
416	FALSE	G1UK01|G1UK01_BOMMO	206.435	0.57	1	86400	1	1	Carbamidomethylation	197903	Laminin beta-2 chain OS=Bombyx mori OX=7091 GN=Bmlam beta-2 PE=2 SV=1
417	TRUE	A0A8R1WNL4|A0A8R1WNL4_BOMMO	239.446	3.95	1	365000	1	1	Oxidation (M)	26195.4	THAP-type domain-containing protein OS=Bombyx mori OX=7091 PE=4 SV=1
418	TRUE	A0A8R1WLK1|A0A8R1WLK1_BOMMO	237.878	20.18	2		2	2	Oxidation (M); Pyro-glu from Q	13536.6	39S ribosomal protein L42, mitochondrial OS=Bombyx mori OX=7091 GN=101738632 PE=3 SV=1
419	TRUE	A0A8R1WL46|A0A8R1WL46_BOMMO	237.528	6.67	1	170000	1	3		18178.9	UPF0047 protein yjbQ OS=Bombyx mori OX=7091 GN=101738183 PE=3 SV=1
420	TRUE	Q2F5T3|Q2F5T3_BOMMO	237.47	10.67	4	426000	4	5	Deamidation (NQ); Oxidation (M)	59657.9	ATP synthase subunit alpha OS=Bombyx mori OX=7091 GN=692926 PE=2 SV=1
421	TRUE	A0A8R2LYP2|A0A8R2LYP2_BOMMO	237.286	8.63	2		2	2		46409.9	RRM domain-containing protein OS=Bombyx mori OX=7091 PE=4 SV=1
421	TRUE	A0A8R2LXX3|A0A8R2LXX3_BOMMO	237.286	8.74	2		2	2		45791.2	RRM domain-containing protein OS=Bombyx mori OX=7091 PE=4 SV=1
421	TRUE	A0A8R2LYD3|A0A8R2LYD3_BOMMO	237.286	8.76	2		2	2		45771.2	RRM domain-containing protein OS=Bombyx mori OX=7091 PE=4 SV=1
421	FALSE	A0A8R2LXN6|A0A8R2LXN6_BOMMO	206.252	8.99	2		2	2		44392.6	RRM domain-containing protein OS=Bombyx mori OX=7091 PE=4 SV=1
421	FALSE	A0A8R2LXZ0|A0A8R2LXZ0_BOMMO	206.252	9.11	2		2	2		43774	RRM domain-containing protein OS=Bombyx mori OX=7091 PE=4 SV=1
421	FALSE	A0A8R2R136|A0A8R2R136_BOMMO	206.252	8.39	2		2	2		47781.4	RRM domain-containing protein OS=Bombyx mori OX=7091 PE=4 SV=1
421	FALSE	A0A8R2LX32|A0A8R2LX32_BOMMO	206.252	8.67	2		2	2		46258.7	RRM domain-containing protein OS=Bombyx mori OX=7091 PE=4 SV=1
421	FALSE	A0A8R2LZR7|A0A8R2LZR7_BOMMO	206.252	8.5	2		2	2		47162.7	RRM domain-containing protein OS=Bombyx mori OX=7091 PE=4 SV=1
421	FALSE	A0A8R2LYM2|A0A8R2LYM2_BOMMO	206.252	8.52	2		2	2		47142.6	RRM domain-containing protein OS=Bombyx mori OX=7091 PE=4 SV=1
421	FALSE	A0A8R2DJW1|A0A8R2DJW1_BOMMO	206.252	8.8	2		2	2		45321.5	RRM domain-containing protein OS=Bombyx mori OX=7091 PE=4 SV=1
422	TRUE	Q1HPZ2|Q1HPZ2_BOMMO	237.055	30.66	3	27700000	3	11	Carbamidomethylation; Oxidation (M)	15524.5	NTF2-related export protein OS=Bombyx mori OX=7091 PE=2 SV=1
423	TRUE	Q2F618|Q2F618_BOMMO	236.006	5.06	1		1	1	Acetylation (Protein N-term)	20262.1	Centrin OS=Bombyx mori OX=7091 GN=692867 PE=2 SV=1
424	TRUE	Q1HQ74|Q1HQ74_BOMMO	235.613	28.42	2	29900000	2	3	Oxidation (M)	10989.9	Small nuclear ribonucleoprotein E OS=Bombyx mori OX=7091 GN=732904 PE=2 SV=1
425	TRUE	A0A8R2QYI2|A0A8R2QYI2_BOMMO	235.419	7.26	3	456000	3	5		53998.3	Sas10 C-terminal domain-containing protein OS=Bombyx mori OX=7091 PE=3 SV=1
426	TRUE	A0A8R2R5B1|A0A8R2R5B1_BOMMO	234.792	4.35	3	649000	3	3	Pyro-glu from Q	88766.7	RNA helicase OS=Bombyx mori OX=7091 PE=3 SV=1
426	TRUE	A0A8R2R5K3|A0A8R2R5K3_BOMMO	234.792	4.51	3	649000	3	3	Pyro-glu from Q	85838.4	RNA helicase OS=Bombyx mori OX=7091 PE=3 SV=1
427	TRUE	A0A8R2DN66|A0A8R2DN66_BOMMO	234.599	9.83	4	64900	4	5	Oxidation (M)	52452.8	Nucleosome assembly protein 1-like 1 OS=Bombyx mori OX=7091 GN=692892 PE=3 SV=1
427	TRUE	A0A8R2DPN7|A0A8R2DPN7_BOMMO	234.599	10.25	4	64900	4	5	Oxidation (M)	50243.1	Nucleosome assembly protein 1-like 1 OS=Bombyx mori OX=7091 GN=692892 PE=3 SV=1
427	TRUE	Q2F5X9|Q2F5X9_BOMMO	234.599	11.97	4	64900	4	5	Oxidation (M)	43045.8	Nucleosome assembly protein OS=Bombyx mori OX=7091 GN=692892 PE=2 SV=1
427	TRUE	Q1HQB9|Q1HQB9_BOMMO	234.599	11.39	4	64900	4	5	Oxidation (M)	45255.4	Nucleosome assembly protein isoform 1 OS=Bombyx mori OX=7091 GN=692892 PE=2 SV=1
428	TRUE	A0A8R2M1G5|A0A8R2M1G5_BOMMO	233.784	1.39	1		1	1		153154	Ribosomal RNA-processing protein 12-like conserved domain-containing protein OS=Bombyx mori OX=7091 PE=3 SV=1
429	TRUE	A0A8R2AHZ5|A0A8R2AHZ5_BOMMO	233.684	0.99	1	15900	1	1		101961	PHD-type domain-containing protein OS=Bombyx mori OX=7091 PE=4 SV=1
430	TRUE	A0A8R2AUZ6|A0A8R2AUZ6_BOMMO	233.337	7.56	2	143000	2	3		59617.7	Nop domain-containing protein OS=Bombyx mori OX=7091 GN=101742458 PE=3 SV=1
430	TRUE	A0A8R2AP36|A0A8R2AP36_BOMMO	233.337	7.52	2	143000	2	3		59932.1	Nop domain-containing protein OS=Bombyx mori OX=7091 GN=101742458 PE=3 SV=1
431	TRUE	Q2F637|1433Z_BOMMO	233.059	12.55	3	98500	2	3	Carbamidomethylation	28096.5	14-3-3 protein zeta OS=Bombyx mori OX=7091 GN=14-3-3zeta PE=2 SV=2
431	TRUE	A0A8R2QRF1|A0A8R2QRF1_BOMMO	233.059	12.55	3	98500	2	3	Carbamidomethylation	28073.6	14-3-3 domain-containing protein OS=Bombyx mori OX=7091 GN=692854 PE=3 SV=1
431	FALSE	A0A0A0R1S8|A0A0A0R1S8_BOMMO	212.181	7.69	2	98500	1	2		28169.6	14-3-3 protein zeta OS=Bombyx mori OX=7091 GN=692854 PE=2 SV=1
432	TRUE	Q2F646|Q2F646_BOMMO	233.047	11.97	3	1530000	3	4		30011.3	Ribosome biogenesis protein NSA2 homolog OS=Bombyx mori OX=7091 GN=Tinp1 PE=2 SV=1
432	FALSE	Q1W759|Q1W759_BOMMO	219.907	11.97	3	1530000	3	4		29980.3	Ribosome biogenesis protein NSA2 homolog OS=Bombyx mori OX=7091 GN=TINP1 PE=2 SV=1
433	TRUE	Q5UAL3|RS29_BOMMO	232.14	48.21	3	28400000	3	7	Carbamidomethylation; Pyro-glu from E	6644.57	40S ribosomal protein S29 OS=Bombyx mori OX=7091 GN=RpS29 PE=3 SV=1
434	TRUE	Q1HQ84|Q1HQ84_BOMMO	231.815	22.16	3	202000	3	3	Carbamidomethylation; Oxidation (M)	18989.2	Mitochondrial 28S ribosomal protein S25 OS=Bombyx mori OX=7091 GN=732897 PE=2 SV=1
435	TRUE	Q1HQ25|Q1HQ25_BOMMO	231.49	19.19	2	529000	2	3	Pyro-glu from Q	10924.9	ATP synthase subunit OS=Bombyx mori OX=7091 GN=732934 PE=2 SV=1
436	TRUE	Q5UAR2|Q5UAR2_BOMMO	230.514	36.57	4	1260000	4	5	Oxidation (M)	15901.8	60S ribosomal protein L27 OS=Bombyx mori OX=7091 GN=RpL27 PE=2 SV=1
437	TRUE	A0A8R2AIF4|A0A8R2AIF4_BOMMO	230	14.47	2	449000	2	3		25651.6	Charged multivesicular body protein 2a OS=Bombyx mori OX=7091 PE=3 SV=1
438	TRUE	A0A8R1WKX3|A0A8R1WKX3_BOMMO	229.298	36.54	4	819000	4	7	Carbamidomethylation; Oxidation (M)	16862.6	NIF system FeS cluster assembly NifU N-terminal domain-containing protein OS=Bombyx mori OX=7091 PE=3 SV=1
439	TRUE	A0A8R2C9U7|A0A8R2C9U7_BOMMO	227.79	38.83	4	1130000	4	4	Oxidation (M)	11411.4	Histone H4 OS=Bombyx mori OX=7091 GN=105841242 PE=3 SV=1
439	TRUE	B9X1S5|B9X1S5_BOMMO	227.79	38.83	4	1130000	4	4	Oxidation (M)	11381.4	Histone H4 OS=Bombyx mori OX=7091 GN=H4-L PE=2 SV=1
440	TRUE	A0A8R1WGY0|A0A8R1WGY0_BOMMO	227.237	3.93	1		1	1	Carbamidomethylation	38188	Protein HEXIM1 OS=Bombyx mori OX=7091 GN=101735632 PE=3 SV=1
441	TRUE	Q1HQ59|Q1HQ59_BOMMO	226.931	9.8	1		1	1		26345.8	Eukaryotic translation initiation factor 6 OS=Bombyx mori OX=7091 GN=733105 PE=2 SV=1
442	TRUE	Q5UAP9|Q5UAP9_BOMMO	226.886	38.89	3	2310000	3	4	Carbamidomethylation	10031.9	Ribosomal protein L37A OS=Bombyx mori OX=7091 GN=RpL37A PE=2 SV=1
443	TRUE	A0A8R2AQE0|A0A8R2AQE0_BOMMO	226.778	5.14	4	223000	4	4	Oxidation (M)	87431.3	Letm1 RBD domain-containing protein OS=Bombyx mori OX=7091 PE=4 SV=1
444	TRUE	A0A8R1WIY4|A0A8R1WIY4_BOMMO	226.153	18.8	3	168000	3	3	Oxidation (M)	26756	AIMP2 thioredoxin-like domain-containing protein OS=Bombyx mori OX=7091 GN=101741291 PE=4 SV=1
444	TRUE	A0A8R1WLQ9|A0A8R1WLQ9_BOMMO	226.153	15.6	3	168000	3	3	Oxidation (M)	32484.8	AIMP2 thioredoxin-like domain-containing protein OS=Bombyx mori OX=7091 GN=101741291 PE=4 SV=1
444	TRUE	A0A8R2APK7|A0A8R2APK7_BOMMO	226.153	15.28	3	168000	3	3	Oxidation (M)	33213.7	AIMP2 thioredoxin-like domain-containing protein OS=Bombyx mori OX=7091 GN=101741291 PE=4 SV=1
445	TRUE	A0A8R2DME6|A0A8R2DME6_BOMMO	225.56	10.16	2	221000	2	4	Carbamidomethylation; Pyro-glu from Q	41638.4	39S ribosomal protein L3, mitochondrial OS=Bombyx mori OX=7091 PE=3 SV=1
446	TRUE	A0A8R1WLK0|A0A8R1WLK0_BOMMO	225.558	14.53	2	603000	2	2		19984.1	39S ribosomal protein L18, mitochondrial OS=Bombyx mori OX=7091 GN=101745044 PE=3 SV=1
447	TRUE	A0A8R2HPH3|A0A8R2HPH3_BOMMO	225.555	7.74	2	72400000	2	14	Oxidation (M)	34642.8	Cuticle protein OS=Bombyx mori OX=7091 PE=4 SV=1
447	TRUE	A0A8R2QYY9|A0A8R2QYY9_BOMMO	225.555	8.65	2	72400000	2	14	Oxidation (M)	31020.9	Cuticle protein OS=Bombyx mori OX=7091 PE=4 SV=1
447	TRUE	A0A8R2QXK0|A0A8R2QXK0_BOMMO	225.555	7.67	2	72400000	2	14	Oxidation (M)	34993.3	Cuticle protein OS=Bombyx mori OX=7091 PE=4 SV=1
448	TRUE	A3QVU8|A3QVU8_BOMMO	225.297	53.45	3	443000	3	4	Carbamidomethylation	12963.6	Dynein molecular motor protein light chain 1 OS=Bombyx mori OX=7091 GN=100101194 PE=2 SV=1
449	TRUE	A0A8R2C5R7|A0A8R2C5R7_BOMMO	225.181	22.34	3	865000	3	6	Carbamidomethylation	22688.9	Ribosomal protein S10 domain-containing protein OS=Bombyx mori OX=7091 PE=4 SV=1
450	TRUE	Q1HQB3|Q1HQB3_BOMMO	224.933	4.2	1	169000	1	2		31217.1	Syndecan binding protein OS=Bombyx mori OX=7091 GN=732879 PE=2 SV=1
451	TRUE	A0A8R2LZR8|A0A8R2LZR8_BOMMO	224.919	0.74	1	71200	1	1		180857	CID domain-containing protein OS=Bombyx mori OX=7091 PE=4 SV=1
451	FALSE	A0A8R2M0R4|A0A8R2M0R4_BOMMO	214.135	0.74	1	71200	1	1		179916	CID domain-containing protein OS=Bombyx mori OX=7091 PE=4 SV=1
452	TRUE	A0A8R2ASG4|A0A8R2ASG4_BOMMO	224.067	6.76	2	512000	2	4	Pyro-glu from Q	50079	Histone-binding protein RBBP4 N-terminal domain-containing protein OS=Bombyx mori OX=7091 GN=101746075 PE=4 SV=1
453	TRUE	A0A8R2AMR2|A0A8R2AMR2_BOMMO	223.508	7.38	3	324000	2	4	Oxidation (M); Pyro-glu from Q	58469.2	RNA helicase OS=Bombyx mori OX=7091 PE=3 SV=1
454	TRUE	A0A8R2AF00|A0A8R2AF00_BOMMO	223.325	22.98	3	678000	3	3	Carbamidomethylation	18803.6	Mitochondrial ribosomal protein S17 OS=Bombyx mori OX=7091 PE=3 SV=1
455	TRUE	Q5UAL2|Q5UAL2_BOMMO	223.256	23.08	3	161000000	3	8	Deamidation (NQ)	14295.4	Ribosomal protein S30 OS=Bombyx mori OX=7091 GN=RpS30 PE=2 SV=1
456	TRUE	A0A8R2R8L7|A0A8R2R8L7_BOMMO	222.944	13.33	4	1800000	4	5	Oxidation (M)	50317.4	Dihydrolipoyllysine-residue succinyltransferase component of 2-oxoglutarate dehydrogenase complex, mitochondrial OS=Bombyx mori OX=7091 PE=3 SV=1
456	FALSE	A0A8R2C599|A0A8R2C599_BOMMO	97.5879	1.73	1	241000	1	1		49942.4	Dihydrolipoyllysine-residue succinyltransferase component of 2-oxoglutarate dehydrogenase complex, mitochondrial OS=Bombyx mori OX=7091 PE=3 SV=1
457	TRUE	Q1HPU5|Q1HPU5_BOMMO	222.65	20.63	2	354000	2	2		14643.9	14 kDa subunit splicing factor 3b OS=Bombyx mori OX=7091 GN=732980 PE=2 SV=1
458	TRUE	A5JPM0|A5JPM0_BOMMO	222.582	1.22	1		1	1		144661	RNA helicase OS=Bombyx mori OX=7091 GN=100101216 PE=2 SV=1
459	TRUE	A0A8R2G8Y6|A0A8R2G8Y6_BOMMO	222.422	7.59	1	860000	1	2	Carbamidomethylation; Oxidation (M)	17213.6	U4/U6.U5 small nuclear ribonucleoprotein 27 kDa protein OS=Bombyx mori OX=7091 PE=3 SV=1
460	TRUE	A0A8R2APL6|A0A8R2APL6_BOMMO	221.932	5.78	1	26300	1	1	Pyro-glu from Q	19921.9	DNA/RNA-binding protein Alba-like domain-containing protein OS=Bombyx mori OX=7091 PE=4 SV=1
460	FALSE	A0A8R2C5E6|A0A8R2C5E6_BOMMO	192.08	7.04	1	26300	1	1	Pyro-glu from Q	16170.8	DNA/RNA-binding protein Alba-like domain-containing protein OS=Bombyx mori OX=7091 PE=4 SV=1
461	TRUE	A0A8R1WMN0|A0A8R1WMN0_BOMMO	221.287	10.85	1	47400	1	1	Carbamidomethylation	14370.4	Transcription initiation factor TFIID subunit 10 OS=Bombyx mori OX=7091 GN=101743500 PE=3 SV=1
462	TRUE	A0A8R1WFX9|A0A8R1WFX9_BOMMO	220.762	19.28	3	304000	3	4	Acetylation (Protein N-term); Carbamidomethylation; Oxidation (M)	25110.8	Uracil phosphoribosyltransferase OS=Bombyx mori OX=7091 GN=101742199 PE=4 SV=1
462	FALSE	A0A8R2C5G4|A0A8R2C5G4_BOMMO	214.581	18.58	2	304000	2	3	Carbamidomethylation	20484.7	Uracil phosphoribosyltransferase OS=Bombyx mori OX=7091 GN=101742199 PE=4 SV=1
463	TRUE	A0A8R2HQR4|A0A8R2HQR4_BOMMO	220.75	10.1	2	196000	2	3		51109.4	RRM domain-containing protein OS=Bombyx mori OX=7091 GN=100127018 PE=4 SV=1
463	TRUE	A0A8R2G9K3|A0A8R2G9K3_BOMMO	220.75	11.86	2	196000	2	3		43649.3	RRM domain-containing protein OS=Bombyx mori OX=7091 GN=100127018 PE=4 SV=1
463	TRUE	A0A8R2HPR6|A0A8R2HPR6_BOMMO	220.75	9.51	2	196000	2	3		54050.4	RRM domain-containing protein OS=Bombyx mori OX=7091 GN=100127018 PE=4 SV=1
463	TRUE	A0A8R2G9B9|A0A8R2G9B9_BOMMO	220.75	10.63	2	196000	2	3		48442.1	RRM domain-containing protein OS=Bombyx mori OX=7091 GN=100127018 PE=4 SV=1
463	TRUE	A0A8R2DL02|A0A8R2DL02_BOMMO	220.75	11.09	2	196000	2	3		46487.7	RRM domain-containing protein OS=Bombyx mori OX=7091 GN=100127018 PE=4 SV=1
463	FALSE	A9QUN2|A9QUN2_BOMMO	174.208	10.8	1	83200	1	1		27427.4	HnRNPA/B-like protein OS=Bombyx mori OX=7091 GN=hrp28 PE=2 SV=1
464	TRUE	A0A8R1WN25|A0A8R1WN25_BOMMO	220.588	11.15	3	50000	3	3	Pyro-glu from Q	35997.5	39S ribosomal protein L19, mitochondrial OS=Bombyx mori OX=7091 PE=3 SV=1
465	TRUE	A0A8R2GBV0|A0A8R2GBV0_BOMMO	220.383	3.87	2	173000	2	4	Carbamidomethylation; Deamidation (NQ)	108505	C2H2-type domain-containing protein OS=Bombyx mori OX=7091 PE=4 SV=1
465	TRUE	A0A8R1WH65|A0A8R1WH65_BOMMO	220.383	3.94	2	173000	2	4	Carbamidomethylation; Deamidation (NQ)	106895	C2H2-type domain-containing protein OS=Bombyx mori OX=7091 PE=4 SV=1
465	TRUE	A0A8R2GAI2|A0A8R2GAI2_BOMMO	220.383	3.87	2	173000	2	4	Carbamidomethylation; Deamidation (NQ)	108562	C2H2-type domain-containing protein OS=Bombyx mori OX=7091 PE=4 SV=1
466	TRUE	A0A8R2AS96|A0A8R2AS96_BOMMO	220.191	4.57	1		1	1		40074.7	Threonine aspartase 1 OS=Bombyx mori OX=7091 PE=3 SV=1
467	TRUE	A0A8R2GDK9|A0A8R2GDK9_BOMMO	219.847	1.96	2	127000	2	2		154633	Uncharacterized protein OS=Bombyx mori OX=7091 PE=4 SV=1
467	TRUE	A0A8R2GEW5|A0A8R2GEW5_BOMMO	219.847	2.01	2	127000	2	2		150613	Uncharacterized protein OS=Bombyx mori OX=7091 PE=4 SV=1
468	TRUE	Q4H1F9|Q4H1F9_BOMMO	219.074	28.64	4	106000	4	5	Carbamidomethylation; Deamidation (NQ); Pyro-glu from Q	22373.7	Glutathione peroxidase OS=Bombyx mori OX=7091 GN=gpx PE=2 SV=1
468	FALSE	C6KWM7|C6KWM7_BOMMO	79.3793	0.94	1		1	1		73488.3	Glutathione peroxidase OS=Bombyx mori OX=7091 GN=jheh-lp3 PE=2 SV=1
469	TRUE	A0A8R1WE66|A0A8R1WE66_BOMMO	219	27.04	4	190000	4	5	Carbamidomethylation; Oxidation (M)	22070.9	39S ribosomal protein L11, mitochondrial OS=Bombyx mori OX=7091 GN=101736605 PE=3 SV=1
470	TRUE	A0A8R1WLX2|A0A8R1WLX2_BOMMO	218.991	16.42	2	147000	2	4		22969.7	Prokaryotic-type class I peptide chain release factors domain-containing protein OS=Bombyx mori OX=7091 GN=101737666 PE=4 SV=1
471	TRUE	Q4F863|Q4F863_BOMMO	218.404	36.25	4	205000	4	7	Acetylation (Protein N-term); Carbamidomethylation; Deamidation (NQ); Oxidation (M)	17524.8	Eukaryotic translation initiation factor 5A OS=Bombyx mori OX=7091 GN=eIF5A PE=2 SV=1
472	TRUE	Q6PS50|RS28_BOMMO	217.811	38.46	3	2820000	3	3	Acetylation (Protein N-term); Oxidation (M)	7318.49	40S ribosomal protein S28 OS=Bombyx mori OX=7091 GN=RpS28 PE=3 SV=1
473	TRUE	A0A8R1WHA7|A0A8R1WHA7_BOMMO	216.7	7.5	2	140000	2	2		51387.1	Enhancer of mRNA-decapping protein 3 OS=Bombyx mori OX=7091 PE=3 SV=1
474	TRUE	Q60GE7|Q60GE7_BOMMO	216.665	5	1	39500	1	1		37373.1	RFC40 OS=Bombyx mori OX=7091 PE=2 SV=1
475	TRUE	Q1G0N4|Q1G0N4_BOMMO	216.18	32.2	3	543000	3	4		13456.7	NADH dehydrogenase 1 alpha subcomplex subunit 5 OS=Bombyx mori OX=7091 GN=100101189 PE=2 SV=1
476	TRUE	A0A8R2HRW5|A0A8R2HRW5_BOMMO	213.436	5.15	3	531000	3	3	Carbamidomethylation	60233.9	Fibronectin type-III domain-containing protein OS=Bombyx mori OX=7091 PE=4 SV=1
476	TRUE	A0A8R2AUK8|A0A8R2AUK8_BOMMO	213.436	4.94	3	531000	3	3	Carbamidomethylation	62449.1	Fibronectin type-III domain-containing protein OS=Bombyx mori OX=7091 PE=4 SV=1
476	TRUE	A0A8R2AMD7|A0A8R2AMD7_BOMMO	213.436	4.88	3	531000	3	3	Carbamidomethylation	63444.3	Fibronectin type-III domain-containing protein OS=Bombyx mori OX=7091 PE=4 SV=1
477	TRUE	A0A8R1WH48|A0A8R1WH48_BOMMO	213.424	21.33	2	176000	2	2	Acetylation (Protein N-term); Oxidation (M)	17141.5	DNA-directed RNA polymerases I, II, and III subunit RPABC3 OS=Bombyx mori OX=7091 GN=101744611 PE=3 SV=1
478	TRUE	A0A8R1WNW1|A0A8R1WNW1_BOMMO	213.05	5.49	1	9610	1	1	Carbamidomethylation	28513.3	INO80 complex subunit E OS=Bombyx mori OX=7091 PE=4 SV=1
478	TRUE	A0A8R2QTF4|A0A8R2QTF4_BOMMO	213.05	5.3	1	9610	1	1	Carbamidomethylation	29472.8	INO80 complex subunit E OS=Bombyx mori OX=7091 PE=4 SV=1
479	TRUE	A0A8R2M8C8|A0A8R2M8C8_BOMMO	211.584	2.39	1	76600	1	3		84286.5	CID domain-containing protein OS=Bombyx mori OX=7091 PE=4 SV=1
479	TRUE	A0A8R2M860|A0A8R2M860_BOMMO	211.584	2.29	1	76600	1	3		87735.5	CID domain-containing protein OS=Bombyx mori OX=7091 PE=4 SV=1
480	TRUE	Q1HQC6|Q1HQC6_BOMMO	211.113	11.08	3	51800	3	3	Acetylation (Protein N-term); Oxidation (M)	47082.6	26S protease regulatory subunit 6B OS=Bombyx mori OX=7091 GN=732870 PE=2 SV=1
481	TRUE	A0A8R2HRC2|A0A8R2HRC2_BOMMO	210.493	19.37	3	200000	3	3	Carbamidomethylation	22051.9	Nudix hydrolase domain-containing protein OS=Bombyx mori OX=7091 PE=4 SV=1
481	TRUE	A0A8R2G939|A0A8R2G939_BOMMO	210.493	14.29	3	200000	3	3	Carbamidomethylation	30158.5	Nudix hydrolase domain-containing protein OS=Bombyx mori OX=7091 PE=3 SV=1
481	TRUE	A0A8R2HNZ1|A0A8R2HNZ1_BOMMO	210.493	17.54	3	200000	3	3	Carbamidomethylation	24591.7	Nudix hydrolase domain-containing protein OS=Bombyx mori OX=7091 PE=4 SV=1
481	TRUE	A0A8R2HSC0|A0A8R2HSC0_BOMMO	210.493	19.07	3	200000	3	3	Carbamidomethylation	22489.5	Nudix hydrolase domain-containing protein OS=Bombyx mori OX=7091 PE=4 SV=1
482	TRUE	A0A8R2AJR1|A0A8R2AJR1_BOMMO	210.491	7.67	2	110000	2	2		37246.2	HTH myb-type domain-containing protein OS=Bombyx mori OX=7091 GN=101738714 PE=4 SV=1
483	TRUE	A0A8R1WFK2|A0A8R1WFK2_BOMMO	210.433	5.66	3	310000	3	3		113578	CCAAT-binding factor domain-containing protein OS=Bombyx mori OX=7091 PE=3 SV=1
483	TRUE	A0A8R2DP86|A0A8R2DP86_BOMMO	210.433	5.63	3	310000	3	3		114070	CCAAT-binding factor domain-containing protein OS=Bombyx mori OX=7091 PE=3 SV=1
484	TRUE	A0A8R2AUK0|A0A8R2AUK0_BOMMO	209.635	30.3	2		2	2	Oxidation (M); Pyro-glu from Q	15361	p53 and DNA damage-regulated protein 1 OS=Bombyx mori OX=7091 GN=101747214 PE=3 SV=1
485	TRUE	A0A8R1WFJ2|A0A8R1WFJ2_BOMMO	209.623	35	3	618000	3	4	Carbamidomethylation	11121	Cysteine-rich PDZ-binding protein OS=Bombyx mori OX=7091 GN=101736391 PE=3 SV=1
486	TRUE	A0A8R2GB82|A0A8R2GB82_BOMMO	209.451	11.67	3	1200000	3	3	Oxidation (M)	34983	Ribosomal protein L2 C-terminal domain-containing protein OS=Bombyx mori OX=7091 GN=733060 PE=3 SV=1
486	FALSE	Q19P03|Q19P03_BOMMO	124.865	8.08	2	648000	2	2	Oxidation (M)	28779.5	Mitochondrial ribosomal protein L2 OS=Bombyx mori OX=7091 GN=rpL2 PE=2 SV=1
487	TRUE	Q5CCL7|Q5CCL7_BOMMO	209.151	7.02	3	365000	3	5		62135.5	Hsc70/Hsp90-organizing protein HOP OS=Bombyx mori OX=7091 GN=HOP PE=2 SV=1
488	TRUE	A2TK64|A2TK64_BOMMO	208.784	18.18	2	635000	2	2	Carbamidomethylation	12468.4	PHF5A OS=Bombyx mori OX=7091 GN=PHF5A PE=2 SV=1
489	TRUE	A0A8R1WH92|A0A8R1WH92_BOMMO	208.583	10.43	3	123000	3	3	Oxidation (M)	59163.2	Pre-mRNA-processing factor 19 OS=Bombyx mori OX=7091 PE=3 SV=1
490	TRUE	A0A8R2C8W0|A0A8R2C8W0_BOMMO	208.543	8.67	3	306000	3	4	Pyro-glu from Q	42707.7	RRM domain-containing protein OS=Bombyx mori OX=7091 GN=733142 PE=3 SV=1
490	TRUE	A0A8R2C8S1|A0A8R2C8S1_BOMMO	208.543	8.82	3	306000	3	4	Pyro-glu from Q	41894.9	RRM domain-containing protein OS=Bombyx mori OX=7091 GN=733142 PE=3 SV=1
490	FALSE	Q0ZAL8|Q0ZAL8_BOMMO	193.704	7.52	2	306000	2	2	Pyro-glu from Q	35506.1	Splicing factor arginine/serine-rich 6 OS=Bombyx mori OX=7091 GN=SFRS6 PE=2 SV=1
490	FALSE	A0A8R2C8Q6|A0A8R2C8Q6_BOMMO	167.643	3.29	1	141000	1	1	Pyro-glu from Q	41088.2	RRM domain-containing protein OS=Bombyx mori OX=7091 GN=733142 PE=4 SV=1
490	FALSE	A0A8R2C8L7|A0A8R2C8L7_BOMMO	167.643	3.34	1	141000	1	1	Pyro-glu from Q	40396.3	RRM domain-containing protein OS=Bombyx mori OX=7091 GN=733142 PE=4 SV=1
490	FALSE	A0A8R2C8H0|A0A8R2C8H0_BOMMO	107.861	14.18	2	165000	2	3		16371.3	RRM domain-containing protein OS=Bombyx mori OX=7091 GN=733142 PE=3 SV=1
491	TRUE	A0A8R2AQX0|A0A8R2AQX0_BOMMO	208.513	1.61	1	84900	1	2		63463.1	GRIP domain-containing protein OS=Bombyx mori OX=7091 GN=101736729 PE=4 SV=1
491	TRUE	A0A8R2GDN0|A0A8R2GDN0_BOMMO	208.513	1.7	1	84900	1	2		60089.2	GRIP domain-containing protein OS=Bombyx mori OX=7091 GN=101736729 PE=4 SV=1
492	TRUE	B3GQU6|B3GQU6_BOMMO	207.961	14.6	3	534000	3	4	Carbamidomethylation	34019.4	3-hydroxyisobutyrate dehydrogenase OS=Bombyx mori OX=7091 GN=Hibadh PE=2 SV=1
493	TRUE	Q6TAC3|Q6TAC3_BOMMO	206.777	27.27	2		2	2	Acetylation (Protein N-term)	12446.1	Sui1 OS=Bombyx mori OX=7091 GN=sui1 PE=2 SV=1
494	TRUE	A0A8R2ARM1|A0A8R2ARM1_BOMMO	206.096	46.6	5	3320000	5	7		11189	10 kDa heat shock protein, mitochondrial OS=Bombyx mori OX=7091 PE=3 SV=1
495	TRUE	Q2F5U4|Q2F5U4_BOMMO	205.793	7.3	1		1	1		35317.3	WD40 protein OS=Bombyx mori OX=7091 GN=692918 PE=2 SV=1
496	TRUE	A0A8R2ANF7|A0A8R2ANF7_BOMMO	205.032	6.71	2	47100	2	2	Oxidation (M)	37669.8	HMG box domain-containing protein OS=Bombyx mori OX=7091 PE=4 SV=1
497	TRUE	Q2F5N7|Q2F5N7_BOMMO	204.985	24.76	4	196000	4	5	Oxidation (M)	34569	26S proteasome non-ATPase regulatory subunit 14 OS=Bombyx mori OX=7091 GN=692958 PE=2 SV=1
498	TRUE	Q1HPS4|EIF3K_BOMMO	204.73	5.96	1		1	1	Oxidation (M)	25082.9	Eukaryotic translation initiation factor 3 subunit K OS=Bombyx mori OX=7091 PE=2 SV=1
499	TRUE	A0A8R1XC71|A0A8R1XC71_BOMMO	204.585	7.49	2	133000	2	2	Oxidation (M)	42432.8	RRM domain-containing protein OS=Bombyx mori OX=7091 PE=4 SV=1
500	TRUE	A0A8R2GBR1|A0A8R2GBR1_BOMMO	204.204	2.16	1		1	1	Carbamidomethylation	74791.5	C2H2-type domain-containing protein OS=Bombyx mori OX=7091 PE=4 SV=1
501	TRUE	A0A8R2AJT8|A0A8R2AJT8_BOMMO	204.003	26.27	3	57800	3	4	Carbamidomethylation; Oxidation (M)	25002.1	Vesicle-trafficking protein SEC22b-B OS=Bombyx mori OX=7091 PE=3 SV=1
502	TRUE	C6KH67|C6KH67_BOMMO	203.39	15.44	1	57100	1	2	Deamidation (NQ); Oxidation (M)	15458.7	Inhibition of apoptosis protein 2 OS=Bombyx mori OX=7091 GN=IAp2 PE=2 SV=1
503	TRUE	Q9BLC5|HSP83_BOMMO	203.344	6.28	4	377000	4	5	Carbamidomethylation; Oxidation (M)	82422.3	Heat shock protein 83 OS=Bombyx mori OX=7091 GN=Hsp83 PE=1 SV=1
503	FALSE	H9U396|H9U396_BOMMO	54.1601	0.86	1		1	1		91673.7	Endoplasmin-like protein OS=Bombyx mori OX=7091 GN=101743498 PE=2 SV=1
504	TRUE	Q1HPW2|Q1HPW2_BOMMO	202.213	10	3	312000	3	5	Carbamidomethylation	47540.1	RNA helicase OS=Bombyx mori OX=7091 GN=692781 PE=2 SV=1
504	TRUE	Q285R3|Q285R3_BOMMO	202.213	10	3	312000	3	5	Carbamidomethylation	47411	RNA helicase OS=Bombyx mori OX=7091 GN=692781 PE=2 SV=1
504	FALSE	Q0PZE7|Q0PZE7_BOMMO	46.8339	2.96	1	180000	1	1		46312.2	RNA helicase OS=Bombyx mori OX=7091 GN=692360 PE=2 SV=1
505	TRUE	A0A8R1WK62|A0A8R1WK62_BOMMO	200.71	33.33	3	2690000	3	4	Oxidation (M)	8794.23	Mitochondrial cytochrome c oxidase subunit VIc/VIIs domain-containing protein OS=Bombyx mori OX=7091 PE=3 SV=1
506	TRUE	A0A8R2C8S7|A0A8R2C8S7_BOMMO	199.121	37.62	3	98700	3	3		11885.4	DET1- and DDB1-associated protein 1 OS=Bombyx mori OX=7091 PE=3 SV=1
507	TRUE	A0A8R1WK65|A0A8R1WK65_BOMMO	198.688	12.57	3	226000	3	4		42591	tryptophan--tRNA ligase OS=Bombyx mori OX=7091 PE=3 SV=1
508	TRUE	A0A8R2C585|A0A8R2C585_BOMMO	197.494	10.73	3	208000	3	3		29648	OPA3-like protein OS=Bombyx mori OX=7091 PE=3 SV=1
509	TRUE	Q2F5X3|Q2F5X3_BOMMO	196.608	4.14	1	22600	1	1	Carbamidomethylation	39297	26S proteasome non-ATPase regulatory subunit 4 OS=Bombyx mori OX=7091 GN=778515 PE=2 SV=1
510	TRUE	Q1HPZ4|Q1HPZ4_BOMMO	196.55	26.47	3	231000	3	3	Acetylation (Protein N-term); Oxidation (M)	11865.6	U6 snRNA-associated Sm-like protein LSm3 OS=Bombyx mori OX=7091 GN=LSM3 PE=2 SV=1
511	TRUE	Q1HPX0|Q1HPX0_BOMMO	196.276	13.93	2		2	3	Oxidation (M)	13874.2	Cytochrome c oxidase polypeptide Vb OS=Bombyx mori OX=7091 GN=100134926 PE=2 SV=1
512	TRUE	A0A8R2C515|A0A8R2C515_BOMMO	195.868	7.02	1	232000	1	1	Carbamidomethylation; Oxidation (M)	32860.3	RING-type E3 ubiquitin transferase OS=Bombyx mori OX=7091 PE=4 SV=1
512	TRUE	A0A8R2AHA3|A0A8R2AHA3_BOMMO	195.868	5.82	1	232000	1	1	Carbamidomethylation; Oxidation (M)	39688.7	RING-type E3 ubiquitin transferase OS=Bombyx mori OX=7091 PE=4 SV=1
513	TRUE	A0A8R2RCQ5|A0A8R2RCQ5_BOMMO	195.798	21.08	3	607000	3	3	Oxidation (M)	19038.6	BAG domain-containing protein OS=Bombyx mori OX=7091 PE=4 SV=1
513	TRUE	A0A8R2R834|A0A8R2R834_BOMMO	195.798	17.59	3	607000	3	3	Oxidation (M)	22609.5	BAG domain-containing protein OS=Bombyx mori OX=7091 PE=4 SV=1
513	TRUE	A0A8R2M9M0|A0A8R2M9M0_BOMMO	195.798	22.58	3	607000	3	3	Oxidation (M)	17770	BAG domain-containing protein OS=Bombyx mori OX=7091 PE=4 SV=1
513	TRUE	A0A8R2M8W4|A0A8R2M8W4_BOMMO	195.798	20.47	3	607000	3	3	Oxidation (M)	19686.3	BAG domain-containing protein OS=Bombyx mori OX=7091 PE=4 SV=1
513	TRUE	A0A8R2RAC5|A0A8R2RAC5_BOMMO	195.798	18.92	3	607000	3	3	Oxidation (M)	21075.8	BAG domain-containing protein OS=Bombyx mori OX=7091 PE=4 SV=1
513	TRUE	A0A8R2RB96|A0A8R2RB96_BOMMO	195.798	18.23	3	607000	3	3	Oxidation (M)	21797.6	BAG family molecular chaperone regulator 2 OS=Bombyx mori OX=7091 PE=4 SV=1
513	FALSE	A0A8R2RD12|A0A8R2RD12_BOMMO	143.432	26.04	2	334000	2	2	Oxidation (M)	11214.7	Uncharacterized protein OS=Bombyx mori OX=7091 PE=4 SV=1
513	FALSE	A0A8R2RCF2|A0A8R2RCF2_BOMMO	143.432	21.74	2	334000	2	2	Oxidation (M)	13251.9	Uncharacterized protein OS=Bombyx mori OX=7091 PE=4 SV=1
514	TRUE	A0A8R1WEE5|A0A8R1WEE5_BOMMO	195.234	27.03	3	894000	3	8	Carbamidomethylation; Deamidation (NQ)	20965	LSM12 anticodon-binding domain-containing protein OS=Bombyx mori OX=7091 GN=101742083 PE=3 SV=1
515	TRUE	A0A8R2M461|A0A8R2M461_BOMMO	194.324	10.16	1	37500	1	1	Oxidation (M)	14574.9	BTB domain-containing protein OS=Bombyx mori OX=7091 PE=4 SV=1
516	TRUE	Q5UAQ4|Q5UAQ4_BOMMO	193.007	10.57	1	619000	1	1	Pyro-glu from Q	14461.5	60S ribosomal protein L35 OS=Bombyx mori OX=7091 GN=RpL35 PE=2 SV=1
517	TRUE	A0A8R2C6E0|A0A8R2C6E0_BOMMO	191.769	8.12	2	28800	2	2		43824.7	NUDE domain-containing protein OS=Bombyx mori OX=7091 PE=3 SV=1
517	TRUE	A0A8R1WHI2|A0A8R1WHI2_BOMMO	191.769	10.95	2	28800	2	2		32596.2	NUDE domain-containing protein OS=Bombyx mori OX=7091 PE=3 SV=1
518	TRUE	Q0G9Y6|Q0G9Y6_BOMMO	191.681	12.92	1		1	1		20475.4	Actin-related protein 2/3 complex subunit 3 OS=Bombyx mori OX=7091 GN=751839 PE=2 SV=1
519	TRUE	A0A8R1WIK7|A0A8R1WIK7_BOMMO	191.095	3.68	1		1	1		44353	La protein homolog OS=Bombyx mori OX=7091 PE=4 SV=1
520	TRUE	A0A8R2DQD2|A0A8R2DQD2_BOMMO	190.944	2.23	1		1	1		77709.1	Death domain-containing protein OS=Bombyx mori OX=7091 PE=4 SV=1
521	TRUE	D2Y061|D2Y061_BOMMO	190.583	7.99	2	904000	2	4		42510.9	Isocitrate dehydrogenase OS=Bombyx mori OX=7091 GN=100329146 PE=2 SV=1
522	TRUE	Q9GN07|Q9GN07_BOMMO	189.991	18.82	3		1	3		20804.5	Heat shock protein 20.8 OS=Bombyx mori OX=7091 GN=Hsp20.8A PE=2 SV=1
522	FALSE	Q9GSB6|Q9GSB6_BOMMO	42.8369	8.29	1		1	1		20427.1	Heat shock protein hsp20.4 OS=Bombyx mori OX=7091 GN=Hsp20.4 PE=2 SV=2
523	TRUE	Q1HPR5|Q1HPR5_BOMMO	189.202	16.33	3	421000	3	3		27065.9	NADH-ubiquinone reductase OS=Bombyx mori OX=7091 GN=733123 PE=2 SV=1
524	TRUE	A0A8R2DM14|A0A8R2DM14_BOMMO	189.199	2.11	1		1	1		75095.3	Thioredoxin domain-containing protein OS=Bombyx mori OX=7091 PE=4 SV=1
524	FALSE	A0A8R2LV16|A0A8R2LV16_BOMMO	172.475	2.61	1		1	1		60982.3	Thioredoxin domain-containing protein OS=Bombyx mori OX=7091 PE=4 SV=1
525	TRUE	A0A8R2C6J3|A0A8R2C6J3_BOMMO	189.145	2.56	1		1	1		56065.9	Nucleoporin Nup58 OS=Bombyx mori OX=7091 PE=4 SV=1
525	TRUE	A0A8R2HP09|A0A8R2HP09_BOMMO	189.145	3.47	1		1	1		43744.8	AIP3 domain-containing protein OS=Bombyx mori OX=7091 PE=4 SV=1
525	TRUE	A0A8R2HMF2|A0A8R2HMF2_BOMMO	189.145	2.73	1		1	1		52830.3	Nucleoporin Nup58 OS=Bombyx mori OX=7091 PE=4 SV=1
526	TRUE	A0A8R2ALW5|A0A8R2ALW5_BOMMO	188.7	27.63	1	898000	1	1	Oxidation (M)	9076.75	39S ribosomal protein L33, mitochondrial OS=Bombyx mori OX=7091 PE=3 SV=1
526	FALSE	A0A8R2M332|A0A8R2M332_BOMMO	159.967	28.38	1	898000	1	1	Oxidation (M)	8884.31	39S ribosomal protein L33, mitochondrial OS=Bombyx mori OX=7091 PE=3 SV=1
527	TRUE	C6L8Q2|C6L8Q2_BOMMO	187.455	6.82	2	68400	2	2	Oxidation (M)	41377.7	Putative acetyl transferase OS=Bombyx mori OX=7091 GN=Bmat1 PE=2 SV=1
528	TRUE	A0A8R2AIN6|A0A8R2AIN6_BOMMO	186.674	7.26	1	24800	1	1		28263.1	28S ribosomal protein S2, mitochondrial OS=Bombyx mori OX=7091 PE=3 SV=1
529	TRUE	A0A8R2AJ07|A0A8R2AJ07_BOMMO	186.352	1.05	1	21100	1	1	Pyro-glu from Q	116267	E1 ubiquitin-activating enzyme OS=Bombyx mori OX=7091 PE=3 SV=1
530	TRUE	A0A8R1WL72|A0A8R1WL72_BOMMO	186.317	0.66	1		1	1		100225	AP complex subunit beta OS=Bombyx mori OX=7091 PE=3 SV=1
531	TRUE	Q1HQ81|Q1HQ81_BOMMO	186.157	14.22	2	143000	2	2	Oxidation (M)	22673.3	Nascent polypeptide associated complex protein alpha subunit OS=Bombyx mori OX=7091 GN=732899 PE=2 SV=1
532	TRUE	Q2F5M1|Q2F5M1_BOMMO	186.071	13.62	3	961000	3	3	Carbamidomethylation	24337	GTP-binding nuclear protein OS=Bombyx mori OX=7091 GN=692970 PE=2 SV=1
533	TRUE	A0A8R1WMK9|A0A8R1WMK9_BOMMO	185.655	2.02	1		1	1		50667.1	DUF3669 domain-containing protein OS=Bombyx mori OX=7091 PE=4 SV=1
533	FALSE	A0A8R2C699|A0A8R2C699_BOMMO	163.662	2.05	1		1	1		50085.6	DUF3669 domain-containing protein OS=Bombyx mori OX=7091 PE=4 SV=1
534	TRUE	Q0ZAL1|Q0ZAL1_BOMMO	185.588	9.06	2	392000	2	2		37015.4	Spliceosomal protein on the X OS=Bombyx mori OX=7091 GN=Spx PE=2 SV=1
535	TRUE	A0A8R2QVI9|A0A8R2QVI9_BOMMO	185.066	35.9	2	1510000	2	4	Pyro-glu from Q	13658.8	39S ribosomal protein L52, mitochondrial OS=Bombyx mori OX=7091 PE=3 SV=1
535	TRUE	A0A8R2AU05|A0A8R2AU05_BOMMO	185.066	33.33	2	1510000	2	4	Pyro-glu from Q	14628	39S ribosomal protein L52, mitochondrial OS=Bombyx mori OX=7091 PE=3 SV=1
536	TRUE	A0A8R1XGB9|A0A8R1XGB9_BOMMO	185.019	34.13	4	459000	4	5	Pyro-glu from Q	19535.3	SHSP domain-containing protein OS=Bombyx mori OX=7091 GN=101741436 PE=3 SV=1
537	TRUE	A0A8R2QSL1|A0A8R2QSL1_BOMMO	184.696	4.53	1	42100	1	1	Acetylation (Protein N-term)	44200.9	Proteasomal ubiquitin receptor ADRM1 OS=Bombyx mori OX=7091 PE=3 SV=1
537	TRUE	A0A8R2QV53|A0A8R2QV53_BOMMO	184.696	4.67	1	42100	1	1	Acetylation (Protein N-term)	42858.4	Pru domain-containing protein OS=Bombyx mori OX=7091 PE=4 SV=1
538	TRUE	Q68HB4|PROF_BOMMO	184.43	39.68	3	739000	3	6		13712.7	Profilin OS=Bombyx mori OX=7091 PE=2 SV=1
539	TRUE	A0A8R2LUX5|A0A8R2LUX5_BOMMO	184.427	11.82	3	531000	3	4		34761.1	Electron transfer flavoprotein subunit alpha OS=Bombyx mori OX=7091 PE=3 SV=1
540	TRUE	A0A8R1WKP9|A0A8R1WKP9_BOMMO	183.367	13.49	2	55800	2	2	Pyro-glu from Q	23990.6	Regulatory protein zeste OS=Bombyx mori OX=7091 PE=4 SV=1
541	TRUE	A0A8R1WG08|A0A8R1WG08_BOMMO	182.605	3.73	1		1	1	Pyro-glu from E	46575.1	SH3 domain-containing protein OS=Bombyx mori OX=7091 GN=101743532 PE=3 SV=1
541	TRUE	A0A8R2G8R4|A0A8R2G8R4_BOMMO	182.605	3.76	1		1	1	Pyro-glu from E	46099.5	SH3 domain-containing protein OS=Bombyx mori OX=7091 GN=101743532 PE=3 SV=1
542	TRUE	B5BRC2|B5BRC2_BOMMO	181.901	5.89	2	41000	2	2	Carbamidomethylation; Deamidation (NQ)	66439.7	Stromal interaction molecule 1 OS=Bombyx mori OX=7091 GN=STIM1 PE=2 SV=1
542	TRUE	A0A8R2C9F4|A0A8R2C9F4_BOMMO	181.901	4.89	2	41000	2	2	Carbamidomethylation; Deamidation (NQ)	79566.4	SAM domain-containing protein OS=Bombyx mori OX=7091 GN=100188967 PE=4 SV=1
542	TRUE	A0A8R2C927|A0A8R2C927_BOMMO	181.901	4.9	2	41000	2	2	Carbamidomethylation; Deamidation (NQ)	79437.3	SAM domain-containing protein OS=Bombyx mori OX=7091 GN=100188967 PE=4 SV=1
543	TRUE	A0A8R2G836|A0A8R2G836_BOMMO	180.92	3.42	1	396000	1	1		38983.4	J domain-containing protein OS=Bombyx mori OX=7091 GN=692539 PE=4 SV=1
544	TRUE	Q1HPV7|Q1HPV7_BOMMO	179.803	16.28	2	715000	1	3		13372.5	Histone H2A OS=Bombyx mori OX=7091 GN=h2a.z PE=2 SV=1
545	TRUE	A0A8R1WJV7|A0A8R1WJV7_BOMMO	179.139	11.21	3	108000	3	3	Oxidation (M)	53720.3	Uncharacterized protein OS=Bombyx mori OX=7091 PE=4 SV=1
546	TRUE	Q5UAR1|Q5UAR1_BOMMO	178.833	18.92	3	1790000	3	4	Carbamidomethylation	16534.5	60S ribosomal protein L27a OS=Bombyx mori OX=7091 GN=RpL27A PE=2 SV=1
547	TRUE	Q1HPP5|Q1HPP5_BOMMO	178.3	12.16	1	132000	1	1		17009.2	Actin-depolymerizing factor 1 OS=Bombyx mori OX=7091 GN=100101180 PE=2 SV=1
548	TRUE	Q2F5L5|Q2F5L5_BOMMO	178.039	36.08	3	2420000	3	5	Oxidation (M)	10121.5	Protein transport protein Sec61 subunit beta OS=Bombyx mori OX=7091 GN=733070 PE=2 SV=1
549	TRUE	A0A8R1WKD6|A0A8R1WKD6_BOMMO	177.401	7.97	2	477000	2	2		28466	Thioredoxin domain-containing protein OS=Bombyx mori OX=7091 PE=3 SV=1
550	TRUE	A0A8R1WH57|A0A8R1WH57_BOMMO	177.202	14.81	2	448000	2	2		19064.2	Coiled-coil domain-containing protein 86 OS=Bombyx mori OX=7091 GN=101744082 PE=4 SV=1
551	TRUE	Q5UAL7|Q5UAL7_BOMMO	177.124	10.43	1	322000	1	1	Carbamidomethylation	13254.7	40S ribosomal protein S26 OS=Bombyx mori OX=7091 GN=RpS26 PE=2 SV=1
552	TRUE	H9JI05|H9JI05_BOMMO	176.658	11.31	2	292000	2	3	Oxidation (M); Pyro-glu from Q	30775.4	Borealin OS=Bombyx mori OX=7091 GN=101738843 PE=2 SV=1
552	TRUE	A0A8R2C5X6|A0A8R2C5X6_BOMMO	176.658	12.2	2	292000	2	3	Oxidation (M); Pyro-glu from Q	28574	Borealin C-terminal domain-containing protein OS=Bombyx mori OX=7091 GN=101738843 PE=3 SV=1
553	TRUE	A0A8R2DKH8|A0A8R2DKH8_BOMMO	175.473	6.18	2	21200	1	2		49017.3	AAA+ ATPase domain-containing protein OS=Bombyx mori OX=7091 PE=3 SV=1
554	TRUE	Q2F5V9|Q2F5V9_BOMMO	175.443	13.68	2	2270000	2	3	Oxidation (M)	20910	Translocon-associated protein subunit beta OS=Bombyx mori OX=7091 GN=732862 PE=2 SV=1
555	TRUE	Q5UAP7|Q5UAP7_BOMMO	175.109	23.53	2	36000000	2	3	Pyro-glu from Q	6355.71	Ribosomal protein L39 OS=Bombyx mori OX=7091 GN=RpL39 PE=2 SV=1
556	TRUE	Q2F5P4|Q2F5P4_BOMMO	175.028	4.57	1	2440000	1	1		22778.6	Mitochondrial ribosomal protein L32 OS=Bombyx mori OX=7091 GN=778516 PE=2 SV=1
557	TRUE	Q2F6B3|Q2F6B3_BOMMO	173.835	15.97	1	88400	1	1	Acetylation (Protein N-term); Oxidation (M)	12749	DnaJ domain-containing protein OS=Bombyx mori OX=7091 GN=692804 PE=2 SV=1
558	TRUE	A0A8R2HPV7|A0A8R2HPV7_BOMMO	173.319	4.25	1	17900	1	1	Oxidation (M)	56989.3	Protein LTV1 homolog OS=Bombyx mori OX=7091 PE=3 SV=1
559	TRUE	A0A8R2AJM8|A0A8R2AJM8_BOMMO	172.905	4.11	1		1	1		33588.5	Transcription initiation factor IIE subunit beta OS=Bombyx mori OX=7091 PE=3 SV=1
560	TRUE	H2E288|H2E288_BOMMO	172.089	2.64	1		1	1	Oxidation (M)	67955	RNA helicase OS=Bombyx mori OX=7091 GN=100862825 PE=2 SV=1
560	TRUE	A0A8R2LWV9|A0A8R2LWV9_BOMMO	172.089	2.14	1		1	1	Oxidation (M)	83323.2	RNA helicase OS=Bombyx mori OX=7091 GN=100862825 PE=3 SV=1
561	TRUE	A0A8R2AHK3|A0A8R2AHK3_BOMMO	171.334	5.14	1		1	1	Carbamidomethylation	32014	Nucleoporin NUP53 OS=Bombyx mori OX=7091 GN=101742780 PE=3 SV=1
562	TRUE	A0A8R2R6Y8|A0A8R2R6Y8_BOMMO	171.015	1.38	1	29700	1	1	Oxidation (M)	178578	Nuclear receptor coactivator 6 TRADD-N domain-containing protein OS=Bombyx mori OX=7091 PE=4 SV=1
562	TRUE	A0A8R2R7T4|A0A8R2R7T4_BOMMO	171.015	1.39	1	29700	1	1	Oxidation (M)	177528	Nuclear receptor coactivator 6 TRADD-N domain-containing protein OS=Bombyx mori OX=7091 PE=4 SV=1
563	TRUE	Q1HQ13|Q1HQ13_BOMMO	170.962	2.78	1		1	3		32552.4	Transcription elongation factor OS=Bombyx mori OX=7091 GN=732942 PE=2 SV=1
564	TRUE	A0A8R1WJL9|A0A8R1WJL9_BOMMO	170.428	4.45	1	148000	1	1	Pyro-glu from Q	39616.5	Sin3 histone deacetylase corepressor complex component SDS3 OS=Bombyx mori OX=7091 PE=4 SV=1
564	TRUE	A0A8R1WMK4|A0A8R1WMK4_BOMMO	170.428	4.42	1	148000	1	1	Pyro-glu from Q	39832.7	Sin3 histone deacetylase corepressor complex component SDS3 OS=Bombyx mori OX=7091 PE=4 SV=1
565	TRUE	A0A8R2ALJ9|A0A8R2ALJ9_BOMMO	169.694	11.03	2	269000	2	3	Acetylation (Protein N-term); Oxidation (M)	43859.7	Tetratricopeptide SHNi-TPR domain-containing protein OS=Bombyx mori OX=7091 PE=3 SV=1
566	TRUE	H9JL21|H9JL21_BOMMO	168.287	11.26	1		1	1		17214.5	Ubiquitin-conjugating enzyme E2-17 kDa OS=Bombyx mori OX=7091 GN=101741122 PE=2 SV=1
567	TRUE	Q5UAQ9|Q5UAQ9_BOMMO	167.812	13.7	1	2660000	1	1	Oxidation (M)	8486.89	60S ribosomal protein L29 OS=Bombyx mori OX=7091 GN=RpL29 PE=2 SV=1
568	TRUE	A0A8R2M9Z7|A0A8R2M9Z7_BOMMO	167.712	7.89	2	268000	2	2	Oxidation (M)	47517.1	SH3 domain-containing protein OS=Bombyx mori OX=7091 PE=4 SV=1
568	TRUE	G8GE18|G8GE18_BOMMO	167.712	7.25	2	268000	2	2	Oxidation (M)	51827.1	Lasp OS=Bombyx mori OX=7091 PE=2 SV=1
569	TRUE	A0A8R2QUP1|A0A8R2QUP1_BOMMO	166.254	9.19	2		2	2		40780.4	SH3 domain-containing protein OS=Bombyx mori OX=7091 PE=3 SV=1
570	TRUE	Q1HPP1|Q1HPP1_BOMMO	166.062	3.14	1	406000	1	1		21986.6	Chromobox-like protein 5 OS=Bombyx mori OX=7091 GN=733127 PE=2 SV=1
571	TRUE	A0A8R2R815|A0A8R2R815_BOMMO	165.52	4.85	1		1	1		30977.7	Pre-mRNA-splicing factor ISY1 homolog OS=Bombyx mori OX=7091 PE=3 SV=1
572	TRUE	Q1HPL0|Q1HPL0_BOMMO	165.287	11.11	2	82300	2	2	Deamidation (NQ); Oxidation (M)	44777.7	26S proteasome regulatory ATPase subunit 10B OS=Bombyx mori OX=7091 GN=733024 PE=2 SV=1
573	TRUE	Q6T9Z7|Q6T9Z7_BOMMO	165.16	5.57	1	15900	1	2		38138.9	Fibroinase OS=Bombyx mori OX=7091 PE=2 SV=1
574	TRUE	A0A8R1WNJ1|A0A8R1WNJ1_BOMMO	165.033	17.59	2	68100	2	3		24164.3	MPN domain-containing protein OS=Bombyx mori OX=7091 GN=101745108 PE=3 SV=1
575	TRUE	A0A8R1WJX6|A0A8R1WJX6_BOMMO	164.763	2.55	1	368000	1	2		58900.9	Ribosomal RNA-processing protein 8 OS=Bombyx mori OX=7091 PE=3 SV=1
576	TRUE	Q1HQC0|Q1HQC0_BOMMO	163.715	14.58	1		1	1	Carbamidomethylation	11668.5	Mitochondrial ribosomal protein S21 OS=Bombyx mori OX=7091 GN=732874 PE=2 SV=1
577	TRUE	A0A8R2QZZ3|A0A8R2QZZ3_BOMMO	161.33	3.97	1		1	1	Carbamidomethylation	43899.3	C2H2-type domain-containing protein OS=Bombyx mori OX=7091 PE=4 SV=1
577	FALSE	A0A8R2R2W5|A0A8R2R2W5_BOMMO	131.374	4.35	1		1	1	Carbamidomethylation	40243.1	C2H2-type domain-containing protein OS=Bombyx mori OX=7091 PE=4 SV=1
578	TRUE	Q9BPS1|Q9BPS1_BOMMO	160.747	2.67	1	209000	1	1	Acetylation (Protein N-term)	28885.5	Elongation factor 1 delta OS=Bombyx mori OX=7091 GN=ef-1d PE=2 SV=1
578	TRUE	A0A8R2C869|A0A8R2C869_BOMMO	160.747	3	1	209000	1	1	Acetylation (Protein N-term)	25795.9	Elongation factor 1-delta OS=Bombyx mori OX=7091 GN=692393 PE=3 SV=1
579	TRUE	Q5UAS8|Q5UAS8_BOMMO	160.577	11.79	2	2180000	2	2		22327	Ribosomal protein L11 OS=Bombyx mori OX=7091 GN=RpL11 PE=2 SV=1
580	TRUE	A0A8R2AM37|A0A8R2AM37_BOMMO	160.458	2.31	1	58800	1	1		79089	Ubiquitin-like protease family profile domain-containing protein OS=Bombyx mori OX=7091 PE=3 SV=1
580	FALSE	A0A8R2MCB2|A0A8R2MCB2_BOMMO	69.3133	2.81	1	58800	1	1		65055.5	Ubiquitin-like protease family profile domain-containing protein OS=Bombyx mori OX=7091 PE=3 SV=1
581	TRUE	A0A8R2LYM4|A0A8R2LYM4_BOMMO	159.929	5.37	1	249000	1	1		27725.7	Proteasome activator complex subunit 3 OS=Bombyx mori OX=7091 PE=3 SV=1
581	TRUE	A0A8R2QZV7|A0A8R2QZV7_BOMMO	159.929	5.28	1	249000	1	1		28240.3	Proteasome activator complex subunit 3 OS=Bombyx mori OX=7091 PE=3 SV=1
582	TRUE	A0A8R2AGJ1|A0A8R2AGJ1_BOMMO	159.666	6.25	2		2	2		41552.6	U1 small nuclear ribonucleoprotein 70 kDa OS=Bombyx mori OX=7091 PE=4 SV=1
583	TRUE	Q1HPI1|Q1HPI1_BOMMO	157.892	8.1	1	58200	1	3	Acetylation (Protein N-term); Deamidation (NQ)	24445.7	eIF-4F 25 kDa subunit OS=Bombyx mori OX=7091 GN=732913 PE=2 SV=1
584	TRUE	A0A8R1WI69|A0A8R1WI69_BOMMO	157.811	6.11	1		1	1		30830.7	RRM domain-containing protein OS=Bombyx mori OX=7091 PE=3 SV=1
585	TRUE	A0A8R1WEF4|A0A8R1WEF4_BOMMO	157.682	4.36	1	251000	1	1		36300.9	Transforming acidic coiled-coil-containing protein C-terminal domain-containing protein OS=Bombyx mori OX=7091 GN=101736118 PE=3 SV=1
586	TRUE	A0A8R2AQG2|A0A8R2AQG2_BOMMO	157.318	7.31	2	15000	2	2	Oxidation (M)	56503.9	Unconventional prefoldin RPB5 interactor OS=Bombyx mori OX=7091 PE=4 SV=1
587	TRUE	A0A8R2GB00|A0A8R2GB00_BOMMO	156.883	0.64	1		1	1	Carbamidomethylation	177921	RRM domain-containing protein OS=Bombyx mori OX=7091 PE=4 SV=1
587	TRUE	A0A8R2DL55|A0A8R2DL55_BOMMO	156.883	0.64	1		1	1	Carbamidomethylation	178723	RRM domain-containing protein OS=Bombyx mori OX=7091 PE=4 SV=1
587	FALSE	A0A8R2QWL3|A0A8R2QWL3_BOMMO	117.472	0.71	1		1	1	Carbamidomethylation	159752	DUF4780 domain-containing protein OS=Bombyx mori OX=7091 PE=4 SV=1
587	FALSE	A0A8R2C7C5|A0A8R2C7C5_BOMMO	117.472	0.7	1		1	1	Carbamidomethylation	161949	DUF4780 domain-containing protein OS=Bombyx mori OX=7091 PE=4 SV=1
588	TRUE	A0A8R2R4S0|A0A8R2R4S0_BOMMO	156.12	2.69	1	29500	1	1		57098.8	Wiskott-Aldrich syndrome protein family member OS=Bombyx mori OX=7091 PE=3 SV=1
589	TRUE	Q5UAS5|Q5UAS5_BOMMO	153.868	3.92	1	133000	1	1		23357.6	60S ribosomal protein L13a OS=Bombyx mori OX=7091 GN=RpL13A PE=2 SV=1
590	TRUE	A0A8R2AM73|A0A8R2AM73_BOMMO	153.823	10.63	2	67300	2	3		42731	Ribosome biogenesis protein BRX1 homolog OS=Bombyx mori OX=7091 GN=101739640 PE=3 SV=1
591	TRUE	A0A8R2C719|A0A8R2C719_BOMMO	153.33	4.65	1	94400	1	1	Carbamidomethylation	29086.9	HTH psq-type domain-containing protein OS=Bombyx mori OX=7091 PE=4 SV=1
592	TRUE	Q2F5N9|Q2F5N9_BOMMO	153.042	18.72	2	276000	2	3	Oxidation (M); Pyro-glu from Q	20843.3	Nucleoplasmin isoform 2 OS=Bombyx mori OX=7091 GN=692956 PE=2 SV=1
592	TRUE	Q2F5P0|Q2F5P0_BOMMO	153.042	20.47	2	276000	2	3	Oxidation (M); Pyro-glu from Q	19005.3	Nucleoplasmin isoform 1 OS=Bombyx mori OX=7091 GN=692956 PE=2 SV=1
593	TRUE	A4GUC7|A4GUC7_BOMMO	152.1	8.76	1	123000	1	1		16294	Mitochondrial 28S ribosomal protein S18c OS=Bombyx mori OX=7091 GN=100101195 PE=2 SV=1
594	TRUE	Q5UAQ5|Q5UAQ5_BOMMO	151.272	6.72	1	942000	1	1		13900.7	60S ribosomal protein L34 OS=Bombyx mori OX=7091 GN=RpL34 PE=2 SV=1
595	TRUE	A0A8R1WLH8|A0A8R1WLH8_BOMMO	149.96	8.12	2	285000	2	2		17580.8	Myb-like domain-containing protein OS=Bombyx mori OX=7091 GN=101738367 PE=4 SV=1
595	TRUE	A0A8R2HUC7|A0A8R2HUC7_BOMMO	149.96	10.24	2	285000	2	2		14361.2	Myb-like domain-containing protein OS=Bombyx mori OX=7091 GN=101738367 PE=4 SV=1
595	TRUE	A0A8R2QSI9|A0A8R2QSI9_BOMMO	149.96	9.22	2	285000	2	2		15734.6	Myb-like domain-containing protein OS=Bombyx mori OX=7091 GN=101738367 PE=4 SV=1
595	TRUE	A0A8R1WM28|A0A8R1WM28_BOMMO	149.96	7.78	2	285000	2	2		18394.8	Myb-like domain-containing protein OS=Bombyx mori OX=7091 GN=101738367 PE=4 SV=1
595	TRUE	A0A8R1WLI5|A0A8R1WLI5_BOMMO	149.96	8.78	2	285000	2	2		16548.6	Myb-like domain-containing protein OS=Bombyx mori OX=7091 GN=101738367 PE=4 SV=1
595	TRUE	A0A8R2AMV5|A0A8R2AMV5_BOMMO	149.96	9.7	2	285000	2	2		15175.2	Myb-like domain-containing protein OS=Bombyx mori OX=7091 GN=101738367 PE=4 SV=1
595	FALSE	A0A8R2GBW7|A0A8R2GBW7_BOMMO	137.854	4.9	1	182000	1	1		15827.9	Myb-like domain-containing protein OS=Bombyx mori OX=7091 GN=101738367 PE=4 SV=1
596	TRUE	A0A8R2AGC9|A0A8R2AGC9_BOMMO	149.942	1.43	1	72000	1	1		84337	Ubiquitin-like domain-containing protein OS=Bombyx mori OX=7091 GN=101740495 PE=4 SV=1
597	TRUE	A0A8R2QZE2|A0A8R2QZE2_BOMMO	149.649	1.68	1	94500	1	1		104939	Intersectin-1 OS=Bombyx mori OX=7091 PE=4 SV=1
597	TRUE	A0A8R2G9C8|A0A8R2G9C8_BOMMO	149.649	1.37	1	94500	1	1		126523	Intersectin-1 OS=Bombyx mori OX=7091 PE=4 SV=1
597	TRUE	A0A8R2HRR2|A0A8R2HRR2_BOMMO	149.649	1.35	1	94500	1	1		128206	Intersectin-1 OS=Bombyx mori OX=7091 PE=4 SV=1
597	TRUE	A0A8R2HQQ2|A0A8R2HQQ2_BOMMO	149.649	1.35	1	94500	1	1		128305	Intersectin-1 OS=Bombyx mori OX=7091 PE=4 SV=1
597	TRUE	A0A8R2C7K3|A0A8R2C7K3_BOMMO	149.649	1.35	1	94500	1	1		127976	Intersectin-1 OS=Bombyx mori OX=7091 PE=4 SV=1
597	TRUE	A0A8R2DKZ8|A0A8R2DKZ8_BOMMO	149.649	1.36	1	94500	1	1		126852	Intersectin-1 OS=Bombyx mori OX=7091 PE=4 SV=1
598	TRUE	Q1HPI7|Q1HPI7_BOMMO	149.211	15.03	2	1160000	2	2		17183.5	Acyl carrier protein OS=Bombyx mori OX=7091 GN=733017 PE=2 SV=1
598	FALSE	Q1HPL9|Q1HPL9_BOMMO	95.6958	9.15	1	806000	1	1		17237.8	Acyl carrier protein OS=Bombyx mori OX=7091 GN=733017 PE=2 SV=1
599	TRUE	Q2F6A4|Q2F6A4_BOMMO	148.741	4.68	1	60800	1	1		33303.1	Endothelial-monocyte activating polypeptide II OS=Bombyx mori OX=7091 GN=692809 PE=2 SV=1
600	TRUE	A0A8R2ARB8|A0A8R2ARB8_BOMMO	147.257	1.45	1	28000	1	1		58432.5	Regulator of chromosome condensation OS=Bombyx mori OX=7091 PE=4 SV=1
600	TRUE	A0A8R2R832|A0A8R2R832_BOMMO	147.257	1.57	1	28000	1	1		53812.9	Regulator of chromosome condensation OS=Bombyx mori OX=7091 PE=4 SV=1
601	TRUE	Q1HQ77|Q1HQ77_BOMMO	147.109	24.52	3	17800	3	3	Carbamidomethylation	23420.5	Rab7 OS=Bombyx mori OX=7091 GN=732902 PE=2 SV=1
602	TRUE	A0A8R2DPL8|A0A8R2DPL8_BOMMO	144.906	7.89	1		1	1		53694.8	dihydrolipoyllysine-residue acetyltransferase OS=Bombyx mori OX=7091 PE=3 SV=1
602	FALSE	A0A8R2M5F6|A0A8R2M5F6_BOMMO	129.377	8.15	1		1	1		52173.2	Dihydrolipoamide acetyltransferase component of pyruvate dehydrogenase complex OS=Bombyx mori OX=7091 PE=3 SV=1
603	TRUE	A0A8R1WIW8|A0A8R1WIW8_BOMMO	143.25	7.94	3	188000	3	3		44417	mRNA-decapping enzyme C-terminal domain-containing protein OS=Bombyx mori OX=7091 PE=3 SV=1
603	TRUE	A0A8R1WJP7|A0A8R1WJP7_BOMMO	143.25	7.96	3	188000	3	3		44288.9	mRNA-decapping enzyme C-terminal domain-containing protein OS=Bombyx mori OX=7091 PE=3 SV=1
604	TRUE	A0A8R2C646|A0A8R2C646_BOMMO	143.141	2.8	2	147000	2	3		74852.4	RalBP1-associated Eps domain-containing protein 1 OS=Bombyx mori OX=7091 GN=101740189 PE=4 SV=1
605	TRUE	A0A8R1WEW4|A0A8R1WEW4_BOMMO	142.325	1.72	1		1	2		75083.6	BUD13 homolog OS=Bombyx mori OX=7091 PE=3 SV=1
606	TRUE	A0A8R2HRM1|A0A8R2HRM1_BOMMO	141.309	5.92	2	344000	2	2		45952.7	Medium-chain specific acyl-CoA dehydrogenase, mitochondrial OS=Bombyx mori OX=7091 PE=3 SV=1
606	TRUE	A0A8R2ANG9|A0A8R2ANG9_BOMMO	141.309	5.92	2	344000	2	2		45916.7	Medium-chain specific acyl-CoA dehydrogenase, mitochondrial OS=Bombyx mori OX=7091 PE=3 SV=1
606	TRUE	A0A8R2HRP2|A0A8R2HRP2_BOMMO	141.309	7.31	2	344000	2	2		37317.7	Medium-chain specific acyl-CoA dehydrogenase, mitochondrial OS=Bombyx mori OX=7091 PE=3 SV=1
606	TRUE	A0A8R2APE9|A0A8R2APE9_BOMMO	141.309	5.91	2	344000	2	2		45936.6	Medium-chain specific acyl-CoA dehydrogenase, mitochondrial OS=Bombyx mori OX=7091 PE=3 SV=1
607	TRUE	A0A8R2AL14|A0A8R2AL14_BOMMO	141.182	27.43	2		2	2	Oxidation (M)	13273.7	39S ribosomal protein L55, mitochondrial OS=Bombyx mori OX=7091 GN=101739783 PE=4 SV=1
608	TRUE	A0A8R2R742|A0A8R2R742_BOMMO	141.162	24.59	1	9160000	1	3	Pyro-glu from Q	7017.09	Uncharacterized protein OS=Bombyx mori OX=7091 PE=3 SV=1
608	FALSE	A0A8R2R833|A0A8R2R833_BOMMO	123.21	26.32	1	9160000	1	3	Pyro-glu from Q	6624.51	Protein stunted-like OS=Bombyx mori OX=7091 PE=3 SV=1
609	TRUE	A0A8R1WI14|A0A8R1WI14_BOMMO	141.014	8.43	2	16000	2	2	Carbamidomethylation	37557.4	WD_REPEATS_REGION domain-containing protein OS=Bombyx mori OX=7091 GN=101738254 PE=4 SV=1
610	TRUE	A0A8R2AW89|A0A8R2AW89_BOMMO	140.248	2.19	1	274000	1	4	Oxidation (M)	79016.2	Nucleolar complex protein 2 homolog OS=Bombyx mori OX=7091 PE=3 SV=1
611	TRUE	A0A8R2M467|A0A8R2M467_BOMMO	140.129	4.8	1	27900	1	1	Carbamidomethylation	43305.3	RING-Gid-type domain-containing protein OS=Bombyx mori OX=7091 PE=4 SV=1
612	TRUE	A0A8R2ANS9|A0A8R2ANS9_BOMMO	139.777	9.38	1	171000	1	2	Oxidation (M)	25606.6	Endoplasmic reticulum transmembrane protein OS=Bombyx mori OX=7091 GN=101735495 PE=3 SV=1
613	TRUE	A0A8R2ANU4|A0A8R2ANU4_BOMMO	138.206	8.72	1	52300	1	1	Oxidation (M)	17067.2	PAXIP1-associated protein 1 OS=Bombyx mori OX=7091 PE=4 SV=1
614	TRUE	Q0ZB75|Q0ZB75_BOMMO	137.084	12.55	2	39400	2	2	Oxidation (M)	29293.4	Eukaryotic translation initiation factor 4H OS=Bombyx mori OX=7091 GN=733087 PE=2 SV=1
615	TRUE	A0A8R2G9S0|A0A8R2G9S0_BOMMO	136.958	2.11	1	58000	1	1		76528.1	Uncharacterized protein OS=Bombyx mori OX=7091 GN=692858 PE=3 SV=1
616	TRUE	A0A8R2QS21|A0A8R2QS21_BOMMO	136.24	1.41	1	817000	1	1	Oxidation (M)	130131	NUC153 domain-containing protein OS=Bombyx mori OX=7091 PE=3 SV=1
617	TRUE	P29522|EF1B2_BOMMO	134.878	14.41	2	199000	2	3	Deamidation (NQ)	24548.5	Elongation factor 1-beta' OS=Bombyx mori OX=7091 PE=1 SV=2
618	TRUE	A0A8R2G9X5|A0A8R2G9X5_BOMMO	132.807	4.89	1	127000	1	1		46215.7	Pre-mRNA-splicing factor RBM22 OS=Bombyx mori OX=7091 GN=101740781 PE=3 SV=1
619	TRUE	A0A8R1WJA5|A0A8R1WJA5_BOMMO	132.785	7.1	2		2	2	Oxidation (M)	51862	Citrate synthase OS=Bombyx mori OX=7091 GN=101737646 PE=3 SV=1
620	TRUE	A0A8R2ANT7|A0A8R2ANT7_BOMMO	132.009	5.98	1		1	1		13529.4	DNA-directed RNA polymerase RBP11-like dimerisation domain-containing protein OS=Bombyx mori OX=7091 GN=101737649 PE=3 SV=1
621	TRUE	A0A8R2M2P3|A0A8R2M2P3_BOMMO	131.771	9.52	2	64300	2	2		31892.3	NIPSNAP domain-containing protein OS=Bombyx mori OX=7091 PE=3 SV=1
621	FALSE	Q2F671|Q2F671_BOMMO	105.19	5.28	1		1	1		32987.6	NIPSNAP protein OS=Bombyx mori OX=7091 PE=2 SV=1
622	TRUE	Q1HPT7|Q1HPT7_BOMMO	130.93	4.37	1	249000	1	1		29899.5	U3 small nucleolar RNA-associated protein 11 OS=Bombyx mori OX=7091 GN=732986 PE=2 SV=1
623	TRUE	A0A8R1WES0|A0A8R1WES0_BOMMO	129.011	4.35	1		1	1		30396.5	Proteasome subunit alpha type OS=Bombyx mori OX=7091 PE=3 SV=1
624	TRUE	A0A8R2AMM3|A0A8R2AMM3_BOMMO	127.552	3.84	1	171000	1	1	Oxidation (M)	49643.3	Uncharacterized protein OS=Bombyx mori OX=7091 PE=4 SV=1
625	TRUE	A0A8R2AU88|A0A8R2AU88_BOMMO	124.664	21.95	1	1480000	1	3	Carbamidomethylation; Deamidation (NQ)	9520.78	Transcription elongation factor 1 homolog OS=Bombyx mori OX=7091 PE=3 SV=1
626	TRUE	A0A8R1WHR8|A0A8R1WHR8_BOMMO	124.605	20.73	1	162000	1	2		9487.86	Cytochrome b-c1 complex subunit 8 OS=Bombyx mori OX=7091 GN=101745824 PE=3 SV=1
627	TRUE	Q7Z1E6|CALR_BOMMO	124.261	4.52	1	120000	1	1		45801.8	Calreticulin OS=Bombyx mori OX=7091 GN=crt PE=1 SV=1
628	TRUE	A0A8R2R221|A0A8R2R221_BOMMO	124.117	2.24	1	22300	1	2	Deamidation (NQ)	91001.4	OTU domain-containing protein OS=Bombyx mori OX=7091 GN=100532747 PE=4 SV=1
628	TRUE	A0A8R2DNJ6|A0A8R2DNJ6_BOMMO	124.117	2.17	1	22300	1	2	Deamidation (NQ)	93661.1	OTU domain-containing protein OS=Bombyx mori OX=7091 GN=100532747 PE=4 SV=1
628	TRUE	A0A8R2R2K3|A0A8R2R2K3_BOMMO	124.117	2.15	1	22300	1	2	Deamidation (NQ)	94541.1	OTU domain-containing protein OS=Bombyx mori OX=7091 GN=100532747 PE=4 SV=1
629	TRUE	A0A8R2AIC7|A0A8R2AIC7_BOMMO	124.079	10.69	1	39700	1	4	Carbamidomethylation; Deamidation (NQ)	18271.5	Uncharacterized protein OS=Bombyx mori OX=7091 GN=101739222 PE=4 SV=1
630	TRUE	A0A8R1TBE8|A0A8R1TBE8_BOMMO	123.454	8.66	2	24800	2	2	Oxidation (M)	29607.5	Eukaryotic translation initiation factor 3 subunit F OS=Bombyx mori OX=7091 PE=3 SV=1
630	FALSE	A3QVV1|EIF3F_BOMMO	105.037	4.5	1	24800	1	1	Oxidation (M)	30993.1	Eukaryotic translation initiation factor 3 subunit F OS=Bombyx mori OX=7091 GN=eIF3-S5 PE=2 SV=1
631	TRUE	Q1HQ85|Q1HQ85_BOMMO	123.047	8.72	1	74100	1	1	Carbamidomethylation	19885.3	Mitochondrial ribosomal protein S10 OS=Bombyx mori OX=7091 PE=2 SV=1
632	TRUE	A0A8R1WKR1|A0A8R1WKR1_BOMMO	122.845	10.8	1	356000	1	1	Carbamidomethylation	28327.1	Ribosomal RNA methyltransferase FtsJ domain-containing protein OS=Bombyx mori OX=7091 PE=3 SV=1
633	TRUE	A0A8R2AN12|A0A8R2AN12_BOMMO	122.681	12.36	1	243000	1	1		21174.4	39S ribosomal protein L13, mitochondrial OS=Bombyx mori OX=7091 PE=3 SV=1
634	TRUE	A0A8R2AMY3|A0A8R2AMY3_BOMMO	122.666	2.51	1	298000	1	1	Pyro-glu from Q	57908.3	C3H1-type domain-containing protein OS=Bombyx mori OX=7091 PE=4 SV=1
635	TRUE	Q5UAQ6|Q5UAQ6_BOMMO	122.392	15.67	2	1930000	2	2	Oxidation (M)	16068.9	60S ribosomal protein L32 OS=Bombyx mori OX=7091 GN=RpL32 PE=2 SV=1
636	TRUE	A0A8R2QZ00|A0A8R2QZ00_BOMMO	121.8	3.83	1	78000	1	1	Acetylation (Protein N-term); Oxidation (M)	30063.6	Matrin-type domain-containing protein OS=Bombyx mori OX=7091 PE=3 SV=1
637	TRUE	A0A8R2AQ98|A0A8R2AQ98_BOMMO	121.772	8.57	1	33100	1	1	Oxidation (M)	19859.2	DNL-type domain-containing protein OS=Bombyx mori OX=7091 PE=4 SV=1
638	TRUE	A0A8R2AGQ8|A0A8R2AGQ8_BOMMO	121.001	10.97	1	82100	1	1	Oxidation (M)	17468.2	Mitochondrial import receptor subunit TOM20 homolog OS=Bombyx mori OX=7091 PE=3 SV=1
639	TRUE	Q1HQ51|Q1HQ51_BOMMO	119.927	10.14	1	138000	1	1	Oxidation (M)	15601.9	U6 snRNA-associated Sm-like protein LSm1 OS=Bombyx mori OX=7091 GN=LSM1 PE=2 SV=1
640	TRUE	Q5R1P7|Q5R1P7_BOMMO	119.73	7.34	1		1	1		19890.5	Heat shock protein hsp 19.9 OS=Bombyx mori OX=7091 GN=Hsp19.9 PE=2 SV=1
641	TRUE	A7Y9I6|A7Y9I6_BOMMO	119.555	4.26	1		1	1	Oxidation (M)	31760.6	AMP-activated protein kinase beta subunit OS=Bombyx mori OX=7091 GN=100126177 PE=2 SV=1
641	TRUE	A0A8R2HN34|A0A8R2HN34_BOMMO	119.555	4.11	1		1	1	Oxidation (M)	32817.6	Association with the SNF1 complex (ASC) domain-containing protein OS=Bombyx mori OX=7091 GN=100126177 PE=3 SV=1
642	TRUE	A0A8R1WLT9|A0A8R1WLT9_BOMMO	119.426	5.68	1	13000	1	1	Carbamidomethylation	39391.5	Nucleotide exchange factor Fes1 domain-containing protein OS=Bombyx mori OX=7091 PE=4 SV=1
643	TRUE	H9IS55|H9IS55_BOMMO	119.324	13.45	1		1	1	Acetylation (Protein N-term)	13112.1	DNA polymerase epsilon subunit 3 OS=Bombyx mori OX=7091 GN=101741556 PE=4 SV=1
644	TRUE	A0A8R1WLM0|A0A8R1WLM0_BOMMO	118.842	6.52	1		1	1		26525	Uncharacterized protein OS=Bombyx mori OX=7091 PE=4 SV=1
645	TRUE	A0A8R1WNC9|A0A8R1WNC9_BOMMO	117.436	8.67	1	115000	1	1	Carbamidomethylation	17804.7	28S ribosomal protein S6, mitochondrial OS=Bombyx mori OX=7091 GN=101740286 PE=3 SV=1
646	TRUE	A0A8R2AJ64|A0A8R2AJ64_BOMMO	117.403	1.75	1	203000	1	1		75160	Nucleoporin NSP1-like C-terminal domain-containing protein OS=Bombyx mori OX=7091 PE=3 SV=1
647	TRUE	A0A8R2M4W4|A0A8R2M4W4_BOMMO	117.271	4.88	1	30500	1	1		27331.7	Myeloid leukemia factor OS=Bombyx mori OX=7091 PE=3 SV=1
647	TRUE	A0A8R2M4X6|A0A8R2M4X6_BOMMO	117.271	4.43	1	30500	1	1		29868.7	Myeloid leukemia factor OS=Bombyx mori OX=7091 PE=3 SV=1
648	TRUE	A0A8R1WFA8|A0A8R1WFA8_BOMMO	116.391	4.29	1	330000	1	1	Deamidation (NQ); Pyro-glu from Q	24221.6	SHSP domain-containing protein OS=Bombyx mori OX=7091 GN=101736652 PE=3 SV=1
649	TRUE	A0A8R2LZE1|A0A8R2LZE1_BOMMO	115.647	5.74	1	75500	1	1	Acetylation (Protein N-term)	24409.6	FGFR1 oncogene partner 2 homolog OS=Bombyx mori OX=7091 GN=101742062 PE=3 SV=1
650	TRUE	A0A8R2DJX1|A0A8R2DJX1_BOMMO	115.313	3.82	1		1	1		44551.1	CCDC92/74 N-terminal domain-containing protein OS=Bombyx mori OX=7091 PE=4 SV=1
650	TRUE	A0A8R2DKW4|A0A8R2DKW4_BOMMO	115.313	4	1		1	1		42243.3	CCDC92/74 N-terminal domain-containing protein OS=Bombyx mori OX=7091 PE=4 SV=1
650	TRUE	A0A8R2G9H3|A0A8R2G9H3_BOMMO	115.313	3.89	1		1	1		43316.7	CCDC92/74 N-terminal domain-containing protein OS=Bombyx mori OX=7091 PE=4 SV=1
650	TRUE	A0A8R2DKV3|A0A8R2DKV3_BOMMO	115.313	3.62	1		1	1		46602.4	CCDC92/74 N-terminal domain-containing protein OS=Bombyx mori OX=7091 PE=4 SV=1
651	TRUE	Q0PKS3|Q0PKS3_BOMMO	115.252	22.13	1	383000	1	1	Carbamidomethylation; Oxidation (M)	13381	Putative RNA methyltransferase OS=Bombyx mori OX=7091 GN=778475 PE=2 SV=1
652	TRUE	A0A8R2GA45|A0A8R2GA45_BOMMO	115.015	0.26	1	920000	1	1		299513	EGF-like domain-containing protein OS=Bombyx mori OX=7091 PE=3 SV=1
652	TRUE	A0A8R2G936|A0A8R2G936_BOMMO	115.015	0.26	1	920000	1	1		300625	EGF-like domain-containing protein OS=Bombyx mori OX=7091 PE=3 SV=1
652	TRUE	A0A8R2GAC1|A0A8R2GAC1_BOMMO	115.015	0.26	1	920000	1	1		298432	EGF-like domain-containing protein OS=Bombyx mori OX=7091 PE=3 SV=1
653	TRUE	A0A8R1WGD7|A0A8R1WGD7_BOMMO	114.859	10.61	1	253000	1	1		14997.4	Uncharacterized protein OS=Bombyx mori OX=7091 PE=3 SV=1
654	TRUE	A9XIJ9|A9XIJ9_BOMMO	114.659	17.59	1	782000	1	1		12223.9	Cytochrome c oxidase subunit OS=Bombyx mori OX=7091 PE=2 SV=1
655	TRUE	A0A8R2HNV0|A0A8R2HNV0_BOMMO	114.343	3.76	1	68800	1	1		39790.4	MADF domain-containing protein OS=Bombyx mori OX=7091 GN=101741636 PE=4 SV=1
656	TRUE	B5AFH2|B5AFH2_BOMMO	113.571	12.96	1	97600	1	1		11752.4	Mitochondrial cytochrome c OS=Bombyx mori OX=7091 GN=cytc PE=2 SV=1
657	TRUE	H6WS69|H6WS69_BOMMO	112.102	5.13	1		1	1		21771.6	Akirin protein OS=Bombyx mori OX=7091 GN=100862827 PE=2 SV=1
658	TRUE	A0A8R2C8D0|A0A8R2C8D0_BOMMO	111.634	11.54	2	381000	2	2	Carbamidomethylation	23272.2	Thymosin beta OS=Bombyx mori OX=7091 GN=733028 PE=3 SV=1
658	TRUE	A0A8R2M5U8|A0A8R2M5U8_BOMMO	111.634	10.26	2	381000	2	2	Carbamidomethylation	26431.8	Thymosin beta OS=Bombyx mori OX=7091 GN=733028 PE=3 SV=1
658	TRUE	Q1HPK5|Q1HPK5_BOMMO	111.634	14.12	2	381000	2	2	Carbamidomethylation	19016.3	Thymosin isoform 1 OS=Bombyx mori OX=7091 GN=733028 PE=2 SV=1
658	TRUE	A0A8R2C892|A0A8R2C892_BOMMO	111.634	14.12	2	381000	2	2	Carbamidomethylation	18993.4	Thymosin beta OS=Bombyx mori OX=7091 GN=733028 PE=3 SV=1
658	TRUE	Q1HPK4|Q1HPK4_BOMMO	111.634	18.18	2	381000	2	2	Carbamidomethylation	14737.5	Thymosin isoform 2 OS=Bombyx mori OX=7091 GN=733028 PE=2 SV=1
658	TRUE	A0A8R2M734|A0A8R2M734_BOMMO	111.634	12.24	2	381000	2	2	Carbamidomethylation	22153	Thymosin beta OS=Bombyx mori OX=7091 GN=733028 PE=3 SV=1
659	TRUE	A0A8R2C5N3|A0A8R2C5N3_BOMMO	111.568	4.15	1		1	1		32994.4	DDRGK domain-containing protein 1 OS=Bombyx mori OX=7091 GN=100271899 PE=3 SV=1
659	TRUE	C0KYB6|DDRGK_BOMMO	111.568	4.15	1		1	1		32975.3	DDRGK domain-containing protein 1 OS=Bombyx mori OX=7091 PE=2 SV=1
660	TRUE	A0A8R2M7F2|A0A8R2M7F2_BOMMO	111.02	1.3	1	233000	1	1		94833.2	Carboxylesterase type B domain-containing protein OS=Bombyx mori OX=7091 GN=733006 PE=3 SV=1
660	TRUE	D2KWC5|D2KWC5_BOMMO	111.02	1.49	1	233000	1	1		82998.4	Carboxyl/cholinesterase 5BS OS=Bombyx mori OX=7091 GN=Bmcce-5bs1 PE=2 SV=1
660	TRUE	A0A8R2C8K6|A0A8R2C8K6_BOMMO	111.02	1.49	1	233000	1	1		82999.4	Carboxylesterase type B domain-containing protein OS=Bombyx mori OX=7091 GN=733006 PE=3 SV=1
660	TRUE	Q1HPP2|Q1HPP2_BOMMO	111.02	1.46	1	233000	1	1		84822.5	Carboxylesterase OS=Bombyx mori OX=7091 GN=733006 PE=2 SV=1
661	TRUE	A0A8R1WJF0|A0A8R1WJF0_BOMMO	110.804	7.87	1	105000	1	2		23997.7	Histone chaperone asf1 OS=Bombyx mori OX=7091 GN=101742242 PE=3 SV=1
662	TRUE	A0A8R2AT15|A0A8R2AT15_BOMMO	109.662	11.67	1	9280	1	1		27170.7	Tudor domain-containing protein OS=Bombyx mori OX=7091 GN=101736899 PE=4 SV=1
663	TRUE	A0A8R2AG81|A0A8R2AG81_BOMMO	107.742	3.01	1	91200	1	1		38179.8	DNA-directed RNA polymerases I and III subunit RPAC1 OS=Bombyx mori OX=7091 GN=101739534 PE=3 SV=1
663	TRUE	A0A8R2HP44|A0A8R2HP44_BOMMO	107.742	3.02	1	91200	1	1		38050.7	DNA-directed RNA polymerases I and III subunit RPAC1 OS=Bombyx mori OX=7091 GN=101739534 PE=3 SV=1
664	TRUE	A0A8R2R9W8|A0A8R2R9W8_BOMMO	107.513	1.96	1		1	1	Carbamidomethylation	98114.6	Kinesin-like protein OS=Bombyx mori OX=7091 PE=3 SV=1
665	TRUE	A0A8R1WKJ4|A0A8R1WKJ4_BOMMO	106.923	5.02	1		1	1	Oxidation (M)	34493.8	TAFII28-like protein domain-containing protein OS=Bombyx mori OX=7091 PE=3 SV=1
666	TRUE	Q1HPP3|Q1HPP3_BOMMO	106.92	10.61	1	37700	1	1		20202.9	ATP synthase subunit d, mitochondrial OS=Bombyx mori OX=7091 GN=100101181 PE=2 SV=1
667	TRUE	Q1HPY3|Q1HPY3_BOMMO	106.912	8.2	1		1	1	Carbamidomethylation; Oxidation (M)	37383.8	Secreted protein acidic and rich in cysteine OS=Bombyx mori OX=7091 GN=732958 PE=2 SV=1
668	TRUE	A0A8R2ANW8|A0A8R2ANW8_BOMMO	106.711	10.65	1		1	1		24586.4	IF3_N domain-containing protein OS=Bombyx mori OX=7091 PE=3 SV=1
669	TRUE	A0A8R2AM25|A0A8R2AM25_BOMMO	105.294	6.94	1	105000	1	1	Acetylation (Protein N-term)	19655.1	Uncharacterized protein OS=Bombyx mori OX=7091 PE=4 SV=1
670	TRUE	A0A8R1WR46|A0A8R1WR46_BOMMO	104.635	8.55	1	65100	1	2		18015.2	Histone RNA hairpin-binding protein RNA-binding domain-containing protein OS=Bombyx mori OX=7091 GN=101743855 PE=3 SV=1
671	TRUE	A0A8R2APP9|A0A8R2APP9_BOMMO	104.439	8.74	3	132000	3	3		40010	Voltage-dependent anion-selective channel protein 3 OS=Bombyx mori OX=7091 GN=101739703 PE=3 SV=1
671	TRUE	A0A8R2HR19|A0A8R2HR19_BOMMO	104.439	11.35	3	132000	3	3		30076.8	Voltage-dependent anion-selective channel protein 3 OS=Bombyx mori OX=7091 GN=101739703 PE=3 SV=1
672	TRUE	A0A8R2AU30|A0A8R2AU30_BOMMO	104.215	10.69	2	632000	2	3		17904.7	Gem-associated protein 6 OS=Bombyx mori OX=7091 PE=4 SV=1
673	TRUE	A0A8R1TAW0|A0A8R1TAW0_BOMMO	103.632	1.5	1	19600	1	1		97268	Tr-type G domain-containing protein OS=Bombyx mori OX=7091 PE=3 SV=1
673	TRUE	Q1HPK6|EF2_BOMMO	103.632	1.54	1	19600	1	1		94784.2	Translation elongation factor 2 OS=Bombyx mori OX=7091 GN=tef2 PE=1 SV=1
674	TRUE	A1YVX2|A1YVX2_BOMMO	103.506	7.85	1		1	1		22307.4	eIF-4F 25 kDa subunit OS=Bombyx mori OX=7091 GN=100037427 PE=2 SV=1
674	TRUE	A0A8R2G8N3|A0A8R2G8N3_BOMMO	103.506	9.68	1		1	1		18086.6	eIF-4F 25 kDa subunit OS=Bombyx mori OX=7091 GN=100037427 PE=3 SV=1
675	TRUE	Q2F660|Q2F660_BOMMO	100.497	24.24	2	1650000	2	3	Carbamidomethylation; Oxidation (M)	15059.7	RPB6 homolog OS=Bombyx mori OX=7091 GN=692837 PE=2 SV=1
675	FALSE	A0A8R2M6X7|A0A8R2M6X7_BOMMO	29.3347	0.3	1	833000	1	1		215743	DUF3677 domain-containing protein OS=Bombyx mori OX=7091 PE=4 SV=1
675	FALSE	A0A8R2M712|A0A8R2M712_BOMMO	29.3347	0.3	1	833000	1	1		215254	DUF3677 domain-containing protein OS=Bombyx mori OX=7091 PE=4 SV=1
675	FALSE	A0A8R2M7U6|A0A8R2M7U6_BOMMO	29.3347	0.3	1	833000	1	1		214018	DUF3677 domain-containing protein OS=Bombyx mori OX=7091 PE=4 SV=1
675	FALSE	A0A8R2M1N7|A0A8R2M1N7_BOMMO	29.3347	2.08	1	833000	1	1		33628	Structure-specific endonuclease subunit SLX1 homolog OS=Bombyx mori OX=7091 PE=3 SV=1
675	FALSE	A0A8R2M8R2|A0A8R2M8R2_BOMMO	29.3347	0.3	1	833000	1	1		215814	DUF3677 domain-containing protein OS=Bombyx mori OX=7091 PE=4 SV=1
675	FALSE	A0A8R2M2K0|A0A8R2M2K0_BOMMO	29.3347	2.41	1	833000	1	1		28913.6	GIY-YIG domain-containing protein OS=Bombyx mori OX=7091 PE=4 SV=1
676	TRUE	A0A8R2HMJ2|A0A8R2HMJ2_BOMMO	100.342	3.01	1		1	1		30412	uridine/cytidine kinase OS=Bombyx mori OX=7091 PE=3 SV=1
676	TRUE	Q2F5J6|Q2F5J6_BOMMO	100.342	3.69	1		1	1		24475.9	uridine/cytidine kinase OS=Bombyx mori OX=7091 PE=2 SV=1
676	TRUE	A0A8R2C743|A0A8R2C743_BOMMO	100.342	2.77	1		1	1		32759.6	uridine/cytidine kinase OS=Bombyx mori OX=7091 PE=3 SV=1
676	TRUE	A0A8R2C745|A0A8R2C745_BOMMO	100.342	2.68	1		1	1		33945.8	uridine/cytidine kinase OS=Bombyx mori OX=7091 PE=3 SV=1
677	TRUE	Q1HQ19|Q1HQ19_BOMMO	99.6741	5.91	1	151000	1	1		25554.3	Preimplantation protein OS=Bombyx mori OX=7091 GN=732938 PE=2 SV=1
678	TRUE	A0A8R1WP60|A0A8R1WP60_BOMMO	98.4119	6.08	1		1	1	Oxidation (M)	17404.7	Uncharacterized protein OS=Bombyx mori OX=7091 PE=3 SV=1
678	TRUE	A0A8R1WPC4|A0A8R1WPC4_BOMMO	98.4119	6.38	1		1	1	Oxidation (M)	16648.8	Uncharacterized protein OS=Bombyx mori OX=7091 PE=3 SV=1
679	TRUE	A0A8R2AIH4|A0A8R2AIH4_BOMMO	97.8475	12.8	2	240000	2	2		13715.2	Uncharacterized protein OS=Bombyx mori OX=7091 PE=4 SV=1
680	TRUE	Q1HQ55|Q1HQ55_BOMMO	97.8474	15.74	1	222000	1	1		11819.4	peptidylprolyl isomerase OS=Bombyx mori OX=7091 GN=732917 PE=1 SV=1
681	TRUE	A0A8R2ALQ8|A0A8R2ALQ8_BOMMO	97.3358	5.48	1	150000	1	1		24670.7	Uncharacterized protein OS=Bombyx mori OX=7091 GN=101738996 PE=4 SV=1
682	TRUE	A0A8R2HMW7|A0A8R2HMW7_BOMMO	97.1997	8.26	2	73100	2	2	Oxidation (M)	26710	Gem-associated protein 8 OS=Bombyx mori OX=7091 PE=4 SV=1
683	TRUE	Q5UAQ0|Q5UAQ0_BOMMO	97.027	7.53	1	1360000	1	1		10680.5	Ribosomal protein L37 OS=Bombyx mori OX=7091 GN=RpL37 PE=2 SV=1
684	TRUE	Q2F5K9|Q2F5K9_BOMMO	96.9557	7.48	2		2	2		34267.2	SURF1-like protein OS=Bombyx mori OX=7091 GN=693110 PE=2 SV=1
684	FALSE	Q2F5K8|Q2F5K8_BOMMO	84.8465	4.39	1		1	1		26871.6	SURF1-like protein OS=Bombyx mori OX=7091 GN=693110 PE=2 SV=1
685	TRUE	A0A8R2DLT3|A0A8R2DLT3_BOMMO	96.8434	3.16	1	15600	1	1		31100	SGTA homodimerisation domain-containing protein OS=Bombyx mori OX=7091 PE=3 SV=1
686	TRUE	A0A8R2DL44|A0A8R2DL44_BOMMO	96.5502	3.87	2	22800	2	2	Pyro-glu from Q	83661	Uncharacterized protein OS=Bombyx mori OX=7091 PE=4 SV=1
687	TRUE	A0A8R1WH27|A0A8R1WH27_BOMMO	95.892	8.18	2	70700	2	2	Carbamidomethylation	24114.5	GrpE protein homolog OS=Bombyx mori OX=7091 GN=101745958 PE=3 SV=1
688	TRUE	A0A8R2R0L9|A0A8R2R0L9_BOMMO	94.5143	2.15	2		2	2	Pyro-glu from Q	223399	Myosin heavy chain, non-muscle OS=Bombyx mori OX=7091 PE=3 SV=1
688	TRUE	A0A8R2QZ55|A0A8R2QZ55_BOMMO	94.5143	2.13	2		2	2	Pyro-glu from Q	225231	Myosin heavy chain, non-muscle OS=Bombyx mori OX=7091 PE=3 SV=1
688	TRUE	A0A8R2QZ99|A0A8R2QZ99_BOMMO	94.5143	2.13	2		2	2	Pyro-glu from Q	225865	Myosin heavy chain, non-muscle OS=Bombyx mori OX=7091 PE=3 SV=1
689	TRUE	A0A8R2R0Y0|A0A8R2R0Y0_BOMMO	93.9517	3.62	2		2	2	Pyro-glu from Q	77089.4	SH3 domain-containing protein OS=Bombyx mori OX=7091 PE=4 SV=1
689	TRUE	A0A8R2M2B1|A0A8R2M2B1_BOMMO	93.9517	1.87	2		2	2	Pyro-glu from Q	152205	Uncharacterized protein OS=Bombyx mori OX=7091 PE=4 SV=1
689	TRUE	A0A8R2M1E4|A0A8R2M1E4_BOMMO	93.9517	1.87	2		2	2	Pyro-glu from Q	152333	Uncharacterized protein OS=Bombyx mori OX=7091 PE=4 SV=1
689	TRUE	A0A8R2M296|A0A8R2M296_BOMMO	93.9517	1.91	2		2	2	Pyro-glu from Q	149134	Uncharacterized protein OS=Bombyx mori OX=7091 PE=4 SV=1
689	TRUE	A0A8R2QYW8|A0A8R2QYW8_BOMMO	93.9517	3.78	2		2	2	Pyro-glu from Q	73889.9	SH3 domain-containing protein OS=Bombyx mori OX=7091 PE=4 SV=1
690	TRUE	A0A8R1WJZ6|A0A8R1WJZ6_BOMMO	91.8556	1.78	1	24800	1	2	Deamidation (NQ)	133976	C2H2-type domain-containing protein OS=Bombyx mori OX=7091 PE=4 SV=1
690	TRUE	A0A8R2LTE4|A0A8R2LTE4_BOMMO	91.8556	1.62	1	24800	1	2	Deamidation (NQ)	146377	C2H2-type domain-containing protein OS=Bombyx mori OX=7091 PE=4 SV=1
691	TRUE	A0A8R1WEV8|A0A8R1WEV8_BOMMO	91.6925	12	1		1	1	Carbamidomethylation; Oxidation (M)	11577.2	NADH dehydrogenase [ubiquinone] iron-sulfur protein 5 OS=Bombyx mori OX=7091 PE=3 SV=1
692	TRUE	A0A8R1WP59|A0A8R1WP59_BOMMO	90.7133	2.92	1		1	1	Carbamidomethylation	56010.6	Aldehyde dehydrogenase domain-containing protein OS=Bombyx mori OX=7091 PE=3 SV=1
693	TRUE	A0A8R2GBW9|A0A8R2GBW9_BOMMO	87.6346	1.84	1		1	1	Oxidation (M)	116382	PAT1 domain-containing protein OS=Bombyx mori OX=7091 GN=101739698 PE=4 SV=1
693	TRUE	A0A8R1WN01|A0A8R1WN01_BOMMO	87.6346	1.84	1		1	1	Oxidation (M)	116451	PAT1 domain-containing protein OS=Bombyx mori OX=7091 GN=101739698 PE=4 SV=1
694	TRUE	Q2F5S8|Q2F5S8_BOMMO	86.7154	3.94	1		1	1		22577.7	Chromatin modifying protein 1b OS=Bombyx mori OX=7091 GN=692931 PE=2 SV=1
695	TRUE	A0A8R2GAJ9|A0A8R2GAJ9_BOMMO	86.2133	10.79	1		1	1	Oxidation (M)	15897.5	Prokaryotic-type class I peptide chain release factors domain-containing protein OS=Bombyx mori OX=7091 GN=101745101 PE=3 SV=1
696	TRUE	A0A8R2AP20|A0A8R2AP20_BOMMO	85.8745	10.98	1		1	1		18763.4	WASH complex subunit 3 OS=Bombyx mori OX=7091 PE=3 SV=1
697	TRUE	A0A8R2R2T0|A0A8R2R2T0_BOMMO	85.1171	3.24	1		1	1		51337.3	Uncharacterized protein OS=Bombyx mori OX=7091 PE=4 SV=1
698	TRUE	A0A8R2ATN9|A0A8R2ATN9_BOMMO	82.448	13.43	1		1	1		7661.11	DNA-directed RNA polymerases I, II, and III subunit RPABC5 OS=Bombyx mori OX=7091 PE=3 SV=1
699	TRUE	A0A8R2ALX7|A0A8R2ALX7_BOMMO	81.5416	13.33	1	36700	1	1		10140.6	Barrier-to-autointegration factor OS=Bombyx mori OX=7091 GN=101742097 PE=4 SV=1
700	TRUE	A0A8R2GA95|A0A8R2GA95_BOMMO	80.2741	12.73	2	41100	2	2	Carbamidomethylation	23585.2	DJ-1/PfpI domain-containing protein OS=Bombyx mori OX=7091 GN=100422789 PE=4 SV=1
700	TRUE	H9JPA3|H9JPA3_BOMMO	80.2741	14.74	2	41100	2	2	Carbamidomethylation	20114	DJ-1 beta OS=Bombyx mori OX=7091 GN=100422789 PE=2 SV=1
701	TRUE	A0A8R2LYN5|A0A8R2LYN5_BOMMO	79.1263	2.82	1		1	1	Carbamidomethylation	87095.8	Uncharacterized protein OS=Bombyx mori OX=7091 PE=4 SV=1
701	TRUE	A0A8R2HLZ3|A0A8R2HLZ3_BOMMO	79.1263	2.74	1		1	1	Carbamidomethylation	89783.6	EF-hand domain-containing protein OS=Bombyx mori OX=7091 PE=4 SV=1
702	TRUE	A0A8R2LZA8|A0A8R2LZA8_BOMMO	78.2979	1.26	1	88500	1	1		193485	Nuclear pore complex protein Nup98-Nup96 OS=Bombyx mori OX=7091 PE=3 SV=1
703	TRUE	A0A8R2ARW8|A0A8R2ARW8_BOMMO	75.0054	4.15	1		1	1		30313.5	NADH dehydrogenase [ubiquinone] iron-sulfur protein 3, mitochondrial OS=Bombyx mori OX=7091 GN=101738954 PE=3 SV=1
704	TRUE	A0A8R2M0S6|A0A8R2M0S6_BOMMO	73.4742	0.95	1	29800	1	1		126586	Uncharacterized protein OS=Bombyx mori OX=7091 PE=4 SV=1
704	TRUE	A0A8R2GEA5|A0A8R2GEA5_BOMMO	73.4742	0.87	1	29800	1	1		137804	Chorein N-terminal domain-containing protein OS=Bombyx mori OX=7091 PE=4 SV=1
705	TRUE	A0A8R2QYX2|A0A8R2QYX2_BOMMO	73.4463	5.34	1	20800	1	2	Deamidation (NQ)	53755	UBX domain-containing protein OS=Bombyx mori OX=7091 PE=4 SV=1
705	TRUE	A0A8R2M2T8|A0A8R2M2T8_BOMMO	73.4463	5.33	1	20800	1	2	Deamidation (NQ)	53826.1	UBX domain-containing protein OS=Bombyx mori OX=7091 PE=4 SV=1
706	TRUE	A0A8R2GDM5|A0A8R2GDM5_BOMMO	72.9102	3.25	1		1	1	Deamidation (NQ)	65593.8	FYVE-type domain-containing protein OS=Bombyx mori OX=7091 PE=3 SV=1
706	TRUE	A0A8R2HPM1|A0A8R2HPM1_BOMMO	72.9102	3.25	1		1	1	Deamidation (NQ)	65464.7	FYVE-type domain-containing protein OS=Bombyx mori OX=7091 PE=4 SV=1
707	TRUE	A0A8R2AWH1|A0A8R2AWH1_BOMMO	71.5853	5.21	1		1	1		66612.1	Rho-GAP domain-containing protein OS=Bombyx mori OX=7091 GN=101739193 PE=4 SV=1
707	TRUE	A0A8R2GAX1|A0A8R2GAX1_BOMMO	71.5853	5.03	1		1	1		68738.7	Rho-GAP domain-containing protein OS=Bombyx mori OX=7091 GN=101739193 PE=4 SV=1
707	TRUE	A0A8R2AQM9|A0A8R2AQM9_BOMMO	71.5853	4.24	1		1	1		81830	Rho-GAP domain-containing protein OS=Bombyx mori OX=7091 GN=101739193 PE=4 SV=1
708	TRUE	A0A8R2M7G6|A0A8R2M7G6_BOMMO	71.3659	1.78	1	145000	1	1		76385.8	Uncharacterized protein OS=Bombyx mori OX=7091 PE=3 SV=1
709	TRUE	A0A8R2M0T1|A0A8R2M0T1_BOMMO	71.0658	7.32	1	51100	1	3		23307	SHSP domain-containing protein OS=Bombyx mori OX=7091 GN=692534 PE=3 SV=1
709	TRUE	Q5R1P5|Q5R1P5_BOMMO	71.0658	8.02	1	51100	1	3		21404	Heat shock protein hsp21.4 OS=Bombyx mori OX=7091 GN=Hsp21.4 PE=2 SV=1
710	TRUE	Q1HQ24|Q1HQ24_BOMMO	70.1877	5.15	1	285000	1	1		15388	Histone H3 OS=Bombyx mori OX=7091 GN=732935 PE=2 SV=1
710	TRUE	A0A8R2ARV1|A0A8R2ARV1_BOMMO	70.1877	5.15	1	285000	1	1		15374	Histone H3 OS=Bombyx mori OX=7091 GN=101739098 PE=3 SV=1
710	TRUE	Q2F687|Q2F687_BOMMO	70.1877	5.15	1	285000	1	1		15327.9	Histone H3 OS=Bombyx mori OX=7091 GN=778457 PE=2 SV=1
711	TRUE	A0A8R2DKI2|A0A8R2DKI2_BOMMO	67.6157	2.77	1		1	1		29541.8	ATP synthase mitochondrial F1 complex assembly factor 1 OS=Bombyx mori OX=7091 GN=101739223 PE=3 SV=1
711	TRUE	A0A8R1WJW2|A0A8R1WJW2_BOMMO	67.6157	2.5	1		1	1		32791.6	ATP synthase mitochondrial F1 complex assembly factor 1 OS=Bombyx mori OX=7091 GN=101739223 PE=3 SV=1
712	TRUE	A0A8R2AJF2|A0A8R2AJF2_BOMMO	65.326	2.01	1	80400	1	1	Carbamidomethylation	87229.4	ANK_REP_REGION domain-containing protein OS=Bombyx mori OX=7091 PE=4 SV=1
712	TRUE	A0A8R2LY67|A0A8R2LY67_BOMMO	65.326	2.2	1	80400	1	1	Carbamidomethylation	79835.1	ANK_REP_REGION domain-containing protein OS=Bombyx mori OX=7091 PE=4 SV=1
712	TRUE	A0A8R2LZ34|A0A8R2LZ34_BOMMO	65.326	2.4	1	80400	1	1	Carbamidomethylation	73324.3	ANK_REP_REGION domain-containing protein OS=Bombyx mori OX=7091 PE=4 SV=1
712	TRUE	A0A8R2QWR4|A0A8R2QWR4_BOMMO	65.326	2.68	1	80400	1	1	Carbamidomethylation	65653.5	Ankyrin repeat domain-containing protein 12 OS=Bombyx mori OX=7091 PE=4 SV=1
712	TRUE	A0A8R2GBB0|A0A8R2GBB0_BOMMO	65.326	2.11	1	80400	1	1	Carbamidomethylation	82852.7	ANK_REP_REGION domain-containing protein OS=Bombyx mori OX=7091 PE=4 SV=1
712	TRUE	A0A8R2LZU8|A0A8R2LZU8_BOMMO	65.326	2.12	1	80400	1	1	Carbamidomethylation	82726.9	ANK_REP_REGION domain-containing protein OS=Bombyx mori OX=7091 PE=4 SV=1
712	TRUE	A0A8R2QVR0|A0A8R2QVR0_BOMMO	65.326	1.97	1	80400	1	1	Carbamidomethylation	89237.7	ANK_REP_REGION domain-containing protein OS=Bombyx mori OX=7091 PE=4 SV=1
713	TRUE	A0A8R2AL60|A0A8R2AL60_BOMMO	64.7883	11.98	1	46500	1	2		21788.7	Mitochondrial ribosomal protein S18A OS=Bombyx mori OX=7091 GN=101736005 PE=4 SV=1
714	TRUE	A8D8P8|SIWI_BOMMO	64.1611	1.11	1	306000	1	1		101338	Piwi-like protein Siwi OS=Bombyx mori OX=7091 GN=Siwi PE=1 SV=1
715	TRUE	A0A8R2C8P4|A0A8R2C8P4_BOMMO	62.9458	1.64	1		1	1		111094	Fas-binding factor 1 OS=Bombyx mori OX=7091 PE=4 SV=1
716	TRUE	A0A8R2AW80|A0A8R2AW80_BOMMO	60.4629	0.99	1		1	1		116565	C3H1-type domain-containing protein OS=Bombyx mori OX=7091 GN=101744864 PE=4 SV=1
716	TRUE	A0A8R2C8G4|A0A8R2C8G4_BOMMO	60.4629	1	1		1	1		114668	C3H1-type domain-containing protein OS=Bombyx mori OX=7091 GN=101744864 PE=4 SV=1
716	TRUE	A0A8R2AQD3|A0A8R2AQD3_BOMMO	60.4629	0.99	1		1	1		116637	C3H1-type domain-containing protein OS=Bombyx mori OX=7091 GN=101744864 PE=4 SV=1
717	TRUE	A0A8R2AMP9|A0A8R2AMP9_BOMMO	59.8213	20	1	264000	1	1		10741.4	U6 snRNA-associated Sm-like protein LSm2 OS=Bombyx mori OX=7091 PE=3 SV=1
718	TRUE	A0A8R1WPJ2|A0A8R1WPJ2_BOMMO	58.384	2.31	1		1	1		46793.1	PID domain-containing protein OS=Bombyx mori OX=7091 PE=4 SV=1
718	TRUE	A0A8R2C7P3|A0A8R2C7P3_BOMMO	58.384	2.6	1		1	1		41782.4	PID domain-containing protein OS=Bombyx mori OX=7091 PE=4 SV=1
719	TRUE	A0A8R2CAI1|A0A8R2CAI1_BOMMO	57.871	2.34	1		1	1	Carbamidomethylation	86637.7	Uncharacterized protein OS=Bombyx mori OX=7091 PE=4 SV=1
719	TRUE	A0A8R2GDZ7|A0A8R2GDZ7_BOMMO	57.871	2.16	1		1	1	Carbamidomethylation	93875.2	Uncharacterized protein OS=Bombyx mori OX=7091 PE=4 SV=1
719	TRUE	A0A8R2HME5|A0A8R2HME5_BOMMO	57.871	2.42	1		1	1	Carbamidomethylation	83874.9	Uncharacterized protein OS=Bombyx mori OX=7091 PE=4 SV=1
719	TRUE	A0A8R2HKU3|A0A8R2HKU3_BOMMO	57.871	2.27	1		1	1	Carbamidomethylation	89460	Uncharacterized protein OS=Bombyx mori OX=7091 PE=4 SV=1
719	TRUE	A0A8R2GF58|A0A8R2GF58_BOMMO	57.871	2.3	1		1	1	Carbamidomethylation	88357.9	Uncharacterized protein OS=Bombyx mori OX=7091 PE=4 SV=1
720	TRUE	A0A8R1WMY7|A0A8R1WMY7_BOMMO	57.5645	15.56	1		1	1	Pyro-glu from Q	10273.8	Mitochondrial import inner membrane translocase subunit OS=Bombyx mori OX=7091 GN=101738095 PE=3 SV=1
721	TRUE	Q587N3|Q587N3_BOMMO	57.3293	6.11	2	8620	2	2	Pyro-glu from Q	55087.3	Protein disulfide-isomerase OS=Bombyx mori OX=7091 GN=erp57 PE=2 SV=1
722	TRUE	A0A8R2AKD9|A0A8R2AKD9_BOMMO	55.4777	13.57	1		1	1		15387.1	Uncharacterized protein OS=Bombyx mori OX=7091 PE=4 SV=1
723	TRUE	Q0ZB77|EIF3D_BOMMO	55.2767	2.19	1		1	1	Acetylation (Protein N-term); Oxidation (M)	62432.5	Eukaryotic translation initiation factor 3 subunit D OS=Bombyx mori OX=7091 GN=eIF3-S7 PE=2 SV=1
724	TRUE	C7AQZ2|C7AQZ2_BOMMO	55.1107	6.36	1		1	1		26655.4	DnaJ-4 OS=Bombyx mori OX=7091 GN=100302618 PE=2 SV=1
725	TRUE	Q65Y02|Q65Y02_BOMMO	53.3752	6.48	1	278000	1	1		24226.5	Superoxide dismutase OS=Bombyx mori OX=7091 GN=Mn sod PE=2 SV=1
726	TRUE	A0A8R2HPS7|A0A8R2HPS7_BOMMO	52.5169	5.56	1		1	1		17495.7	U1 small nuclear ribonucleoprotein C OS=Bombyx mori OX=7091 PE=3 SV=1
727	TRUE	A0A8R2AHS9|A0A8R2AHS9_BOMMO	49.6352	2.16	1	60500	1	1		66327.3	Rac GTPase-activating protein 1 OS=Bombyx mori OX=7091 PE=4 SV=1
727	TRUE	A0A8R1WGE3|A0A8R1WGE3_BOMMO	49.6352	2.15	1	60500	1	1		66898	Rac GTPase-activating protein 1 OS=Bombyx mori OX=7091 PE=4 SV=1
728	TRUE	A0A8R2R283|A0A8R2R283_BOMMO	48.9542	0.6	1	17000000	1	1		134105	Uncharacterized protein OS=Bombyx mori OX=7091 PE=4 SV=1
728	TRUE	A0A8R2R302|A0A8R2R302_BOMMO	48.9542	0.6	1	17000000	1	1		133677	Uncharacterized protein OS=Bombyx mori OX=7091 PE=4 SV=1
728	TRUE	A0A8R2M0I1|A0A8R2M0I1_BOMMO	48.9542	0.62	1	17000000	1	1		130990	Uncharacterized protein OS=Bombyx mori OX=7091 PE=4 SV=1
728	TRUE	A0A8R2M1J3|A0A8R2M1J3_BOMMO	48.9542	0.62	1	17000000	1	1		131092	Uncharacterized protein OS=Bombyx mori OX=7091 PE=4 SV=1
729	TRUE	A0A8R2ASY4|A0A8R2ASY4_BOMMO	48.8929	11.86	1	169000	1	1		6979.22	DNA-directed RNA polymerases I, II, and III subunit RPABC4 OS=Bombyx mori OX=7091 PE=3 SV=1
730	TRUE	Q2F5Y5|Q2F5Y5_BOMMO	47.001	10.17	1	132000	1	2		14275.6	Mitochondrial ribosomal protein S33 OS=Bombyx mori OX=7091 GN=101736911 PE=2 SV=2
731	TRUE	Q2F679|Q2F679_BOMMO	44.5695	6.78	1	196000	1	1		12957.8	U6 snRNA-associated Sm-like protein OS=Bombyx mori OX=7091 GN=692825 PE=2 SV=1
732	TRUE	A0A8R1WPG9|A0A8R1WPG9_BOMMO	44.5102	3.9	1	103000	1	1		31987.9	Succinate dehydrogenase [ubiquinone] iron-sulfur subunit, mitochondrial OS=Bombyx mori OX=7091 GN=101746165 PE=3 SV=1
733	TRUE	A0A8R2LWY8|A0A8R2LWY8_BOMMO	41.1886	0.79	2		2	2	Deamidation (NQ); Pyro-glu from Q	453880	Dystrophin OS=Bombyx mori OX=7091 PE=4 SV=1
733	TRUE	A0A8R2LWD2|A0A8R2LWD2_BOMMO	41.1886	0.79	2		2	2	Deamidation (NQ); Pyro-glu from Q	451278	Dystrophin OS=Bombyx mori OX=7091 PE=4 SV=1
733	TRUE	A0A8R2LW53|A0A8R2LW53_BOMMO	41.1886	0.8	2		2	2	Deamidation (NQ); Pyro-glu from Q	447773	Dystrophin OS=Bombyx mori OX=7091 PE=4 SV=1
733	TRUE	A0A8R2LVE8|A0A8R2LVE8_BOMMO	41.1886	0.79	2		2	2	Deamidation (NQ); Pyro-glu from Q	451731	Dystrophin OS=Bombyx mori OX=7091 PE=4 SV=1
733	TRUE	A0A8R2LVC6|A0A8R2LVC6_BOMMO	41.1886	0.87	2		2	2	Deamidation (NQ); Pyro-glu from Q	413317	Dystrophin OS=Bombyx mori OX=7091 PE=4 SV=1
733	TRUE	A0A8R2LWN1|A0A8R2LWN1_BOMMO	41.1886	0.8	2		2	2	Deamidation (NQ); Pyro-glu from Q	450560	Dystrophin OS=Bombyx mori OX=7091 PE=4 SV=1
733	TRUE	A0A8R2LWW9|A0A8R2LWW9_BOMMO	41.1886	0.79	2		2	2	Deamidation (NQ); Pyro-glu from Q	454009	Dystrophin OS=Bombyx mori OX=7091 PE=4 SV=1
734	TRUE	D6N9W5|D6N9W5_BOMMO	34.6112	0.7	1		1	1	Oxidation (M)	278708	non-specific serine/threonine protein kinase OS=Bombyx mori OX=7091 GN=TOR1 PE=2 SV=1
734	TRUE	A0A8R2M3T8|A0A8R2M3T8_BOMMO	34.6112	0.7	1		1	1	Oxidation (M)	278733	non-specific serine/threonine protein kinase OS=Bombyx mori OX=7091 GN=100431179 PE=3 SV=1
734	TRUE	A0A8R2R3B5|A0A8R2R3B5_BOMMO	34.6112	0.83	1		1	1	Oxidation (M)	233404	FAT domain-containing protein OS=Bombyx mori OX=7091 GN=100431179 PE=4 SV=1
735	TRUE	A0A8R2M5I5|A0A8R2M5I5_BOMMO	34.4896	0.25	1		1	2		317179	Neurofibromin OS=Bombyx mori OX=7091 PE=4 SV=1
735	TRUE	A0A8R2R510|A0A8R2R510_BOMMO	34.4896	0.25	1		1	2		315949	Neurofibromin OS=Bombyx mori OX=7091 PE=4 SV=1
735	TRUE	A0A8R2R2P4|A0A8R2R2P4_BOMMO	34.4896	0.25	1		1	2		315443	Neurofibromin OS=Bombyx mori OX=7091 PE=4 SV=1
735	TRUE	A0A8R2M6F1|A0A8R2M6F1_BOMMO	34.4896	0.25	1		1	2		316706	Neurofibromin OS=Bombyx mori OX=7091 PE=4 SV=1
735	TRUE	A0A8R2R2N5|A0A8R2R2N5_BOMMO	34.4896	0.25	1		1	2		315491	Neurofibromin OS=Bombyx mori OX=7091 PE=4 SV=1
735	TRUE	A0A8R2M6E6|A0A8R2M6E6_BOMMO	34.4896	0.25	1		1	2		316876	Neurofibromin OS=Bombyx mori OX=7091 PE=4 SV=1
735	TRUE	A0A8R2R263|A0A8R2R263_BOMMO	34.4896	0.25	1		1	2		315018	Neurofibromin OS=Bombyx mori OX=7091 PE=4 SV=1
735	TRUE	A0A8R2R8B4|A0A8R2R8B4_BOMMO	34.4896	0.25	1		1	2		313788	Neurofibromin OS=Bombyx mori OX=7091 PE=4 SV=1
736	TRUE	A0A8R2RC53|A0A8R2RC53_BOMMO	33.8446	1.27	1		1	1		113574	Uncharacterized protein OS=Bombyx mori OX=7091 PE=4 SV=1
737	TRUE	Q75VN3|TCTP_BOMMO	32.7634	6.98	1		1	1		19859.8	Translationally-controlled tumor protein homolog OS=Bombyx mori OX=7091 GN=Tctp PE=2 SV=1
737	TRUE	A0A8R2C889|A0A8R2C889_BOMMO	32.7634	7.5	1		1	1		18452.1	Translationally-controlled tumor protein homolog OS=Bombyx mori OX=7091 PE=3 SV=1
738	TRUE	A0A8R2M420|A0A8R2M420_BOMMO	31.8741	0.9	1	59200	1	1		148221	UBC core domain-containing protein OS=Bombyx mori OX=7091 PE=4 SV=1
738	TRUE	A0A8R2M3R2|A0A8R2M3R2_BOMMO	31.8741	0.91	1	59200	1	1		147634	UBC core domain-containing protein OS=Bombyx mori OX=7091 PE=4 SV=1
738	TRUE	A0A8R2M295|A0A8R2M295_BOMMO	31.8741	0.91	1	59200	1	1		147269	UBC core domain-containing protein OS=Bombyx mori OX=7091 PE=4 SV=1
738	TRUE	A0A8R2M2V6|A0A8R2M2V6_BOMMO	31.8741	0.92	1	59200	1	1		144635	UBC core domain-containing protein OS=Bombyx mori OX=7091 PE=4 SV=1
739	TRUE	B6DXA9|B6DXA9_BOMMO	29.8706	2.59	1	95500	1	1		30310.3	Osiris 18 OS=Bombyx mori OX=7091 GN=100190963 PE=2 SV=1
740	TRUE	A0A8R1WHT0|A0A8R1WHT0_BOMMO	28.6162	1	1	2650000	1	1	Carbamidomethylation	75839.4	Neurogenic mastermind-like N-terminal domain-containing protein OS=Bombyx mori OX=7091 PE=3 SV=1
741	TRUE	A0A8R2M1B0|A0A8R2M1B0_BOMMO	24.1269	1.76	1	62900	1	1		58104.9	Potassium channel domain-containing protein OS=Bombyx mori OX=7091 PE=3 SV=1
742	TRUE	A0A8R2QU45|A0A8R2QU45_BOMMO	23.0985	0.1	1		1	1	Carbamidomethylation; Deamidation (NQ); Oxidation (M)	2211583	Dumpy OS=Bombyx mori OX=7091 GN=692894 PE=4 SV=1
742	TRUE	A0A8R2QYC4|A0A8R2QYC4_BOMMO	23.0985	0.1	1		1	1	Carbamidomethylation; Deamidation (NQ); Oxidation (M)	2.18338e+06	Dumpy OS=Bombyx mori OX=7091 GN=692894 PE=4 SV=1
742	TRUE	A0A8R2QVD5|A0A8R2QVD5_BOMMO	23.0985	0.1	1		1	1	Carbamidomethylation; Deamidation (NQ); Oxidation (M)	2211484	Dumpy OS=Bombyx mori OX=7091 GN=692894 PE=4 SV=1
742	TRUE	A0A8R2QYA4|A0A8R2QYA4_BOMMO	23.0985	0.11	1		1	1	Carbamidomethylation; Deamidation (NQ); Oxidation (M)	2.11084e+06	Dumpy OS=Bombyx mori OX=7091 GN=692894 PE=4 SV=1
742	TRUE	A0A8R2R034|A0A8R2R034_BOMMO	23.0985	0.12	1		1	1	Carbamidomethylation; Deamidation (NQ); Oxidation (M)	1.84342e+06	EGF-like domain-containing protein OS=Bombyx mori OX=7091 GN=692894 PE=4 SV=1
743	TRUE	A0A8R2CA86|A0A8R2CA86_BOMMO	23.0015	0.69	1	28700000	1	1		128773	Moesin/ezrin/radixin homolog 1 OS=Bombyx mori OX=7091 PE=4 SV=1
743	TRUE	A0A8R2C9S2|A0A8R2C9S2_BOMMO	23.0015	0.7	1	28700000	1	1		127708	Moesin/ezrin/radixin homolog 1 OS=Bombyx mori OX=7091 PE=4 SV=1
743	TRUE	A0A8R2CA64|A0A8R2CA64_BOMMO	23.0015	0.69	1	28700000	1	1		128488	Moesin/ezrin/radixin homolog 1 OS=Bombyx mori OX=7091 PE=4 SV=1
743	TRUE	A0A8R1WF61|A0A8R1WF61_BOMMO	23.0015	0.71	1	28700000	1	1		124798	Moesin/ezrin/radixin homolog 1 OS=Bombyx mori OX=7091 PE=4 SV=1
743	TRUE	A0A8R2C9V0|A0A8R2C9V0_BOMMO	23.0015	0.71	1	28700000	1	1		126149	Moesin/ezrin/radixin homolog 1 OS=Bombyx mori OX=7091 PE=4 SV=1
744	TRUE	A0A8R2DJY2|A0A8R2DJY2_BOMMO	22.8897	0.75	1		1	1	Carbamidomethylation	182597	Uncharacterized protein OS=Bombyx mori OX=7091 PE=4 SV=1
745	TRUE	A0A8R2C6E3|A0A8R2C6E3_BOMMO	22.3844	3.08	1		1	1		48647.6	C-terminal-binding protein OS=Bombyx mori OX=7091 PE=3 SV=1
745	TRUE	A0A8R2GA20|A0A8R2GA20_BOMMO	22.3844	3.08	1		1	1		48519.5	C-terminal-binding protein OS=Bombyx mori OX=7091 PE=3 SV=1
746	TRUE	A0A8R2DLR6|A0A8R2DLR6_BOMMO	22.2799	1.64	1	1280000	1	1	Oxidation (M)	49519.9	Tektin OS=Bombyx mori OX=7091 PE=3 SV=1
747	TRUE	A0A8R2M4N4|A0A8R2M4N4_BOMMO	21.4617	1.22	1		1	1		75756.9	Tropomyosin OS=Bombyx mori OX=7091 GN=100101174 PE=3 SV=1
747	TRUE	A0A8R2R6Z8|A0A8R2R6Z8_BOMMO	21.4617	3.16	1		1	1		32709.6	Tropomyosin-2 OS=Bombyx mori OX=7091 GN=100101174 PE=3 SV=1
747	TRUE	A0A8R2R7U2|A0A8R2R7U2_BOMMO	21.4617	3.16	1		1	1		32881.8	Tropomyosin-2 OS=Bombyx mori OX=7091 GN=100101174 PE=3 SV=1
747	TRUE	A0A8R2M529|A0A8R2M529_BOMMO	21.4617	1.65	1		1	1		55830.3	Tropomyosin OS=Bombyx mori OX=7091 GN=100101174 PE=3 SV=1
747	TRUE	A0A8R2M5N1|A0A8R2M5N1_BOMMO	21.4617	3.17	1		1	1		32731.5	Tropomyosin-2 OS=Bombyx mori OX=7091 GN=100101174 PE=3 SV=1
747	TRUE	A0A8R2M4P5|A0A8R2M4P5_BOMMO	21.4617	3.57	1		1	1		29582	Tropomyosin OS=Bombyx mori OX=7091 GN=100101174 PE=3 SV=1
747	TRUE	A0A8R2M4A4|A0A8R2M4A4_BOMMO	21.4617	1.56	1		1	1		59055.9	Tropomyosin-2 OS=Bombyx mori OX=7091 GN=100101174 PE=3 SV=1
747	TRUE	A0A8R2R8F7|A0A8R2R8F7_BOMMO	21.4617	3.17	1		1	1		32711.4	Tropomyosin OS=Bombyx mori OX=7091 GN=100101174 PE=3 SV=1
747	TRUE	A0A8R2M634|A0A8R2M634_BOMMO	21.4617	3.17	1		1	1		32752.7	Tropomyosin-2 OS=Bombyx mori OX=7091 GN=100101174 PE=3 SV=1
747	TRUE	A0A8R2R2M3|A0A8R2R2M3_BOMMO	21.4617	2.04	1		1	1		49357.6	Tropomyosin OS=Bombyx mori OX=7091 GN=100101174 PE=3 SV=1
747	TRUE	Q1HPQ0|TPM2_BOMMO	21.4617	3.16	1		1	1		32785.6	Tropomyosin-2 OS=Bombyx mori OX=7091 PE=1 SV=1
747	TRUE	A0A8R2M469|A0A8R2M469_BOMMO	21.4617	3.57	1		1	1		29409.8	Tropomyosin OS=Bombyx mori OX=7091 GN=100101174 PE=3 SV=1
747	TRUE	A0A8R2R5Y8|A0A8R2R5Y8_BOMMO	21.4617	2.04	1		1	1		49336.4	Tropomyosin OS=Bombyx mori OX=7091 GN=100101174 PE=3 SV=1
747	TRUE	A0A8R2R0Y6|A0A8R2R0Y6_BOMMO	21.4617	2.04	1		1	1		49219.4	Tropomyosin OS=Bombyx mori OX=7091 GN=100101174 PE=3 SV=1
747	TRUE	A0A8R2R1B5|A0A8R2R1B5_BOMMO	21.4617	2.04	1		1	1		49412.4	Tropomyosin OS=Bombyx mori OX=7091 GN=100101174 PE=3 SV=1
747	TRUE	A0A8R2M5U2|A0A8R2M5U2_BOMMO	21.4617	3.56	1		1	1		29560	Tropomyosin OS=Bombyx mori OX=7091 GN=100101174 PE=3 SV=1
747	TRUE	Q1HPP7|Q1HPP7_BOMMO	21.4617	3.57	1		1	1		29527.2	Tropomyosin isoform 4 OS=Bombyx mori OX=7091 GN=100101174 PE=2 SV=1
747	TRUE	A0A8R2R5P1|A0A8R2R5P1_BOMMO	21.4617	2.04	1		1	1		49198.2	Tropomyosin OS=Bombyx mori OX=7091 GN=100101174 PE=3 SV=1
747	TRUE	A0A8R2R1E5|A0A8R2R1E5_BOMMO	21.4617	2.04	1		1	1		49433.6	Tropomyosin OS=Bombyx mori OX=7091 GN=100101174 PE=3 SV=1
747	TRUE	Q1HPP8|Q1HPP8_BOMMO	21.4617	3.57	1		1	1		29389	Tropomyosin isoform 3 OS=Bombyx mori OX=7091 GN=100101174 PE=2 SV=1
747	TRUE	A0A8R2M523|A0A8R2M523_BOMMO	21.4617	2.03	1		1	1		49272.5	Tropomyosin OS=Bombyx mori OX=7091 GN=100101174 PE=3 SV=1
747	TRUE	A0A8R2M729|A0A8R2M729_BOMMO	21.4617	3.17	1		1	1		32614.6	Tropomyosin-2 OS=Bombyx mori OX=7091 GN=100101174 PE=3 SV=1
747	TRUE	A0A8R2M466|A0A8R2M466_BOMMO	21.4617	1.56	1		1	1		58979.8	Tropomyosin-2 OS=Bombyx mori OX=7091 GN=100101174 PE=3 SV=1
747	TRUE	A0A8R2R3Q0|A0A8R2R3Q0_BOMMO	21.4617	2.03	1		1	1		49410.6	Tropomyosin OS=Bombyx mori OX=7091 GN=100101174 PE=3 SV=1
748	TRUE	A0A8R2LW51|A0A8R2LW51_BOMMO	20.3857	1.86	1		1	1	Deamidation (NQ)	84782.2	CLASP_N domain-containing protein OS=Bombyx mori OX=7091 PE=4 SV=1
749	TRUE	A0A8R2DL88|A0A8R2DL88_BOMMO	20.3648	1.96	1	2760000	1	1		42372	Spermatogenesis-associated protein 17 OS=Bombyx mori OX=7091 PE=4 SV=1
750	TRUE	Q2F659|Q2F659_BOMMO	20.3188	1.8	1		1	2	Deamidation (NQ)	37289.2	Replication factor C (Activator 1) 5 OS=Bombyx mori OX=7091 GN=692838 PE=2 SV=1
751	TRUE	A0A8R2AMY0|A0A8R2AMY0_BOMMO	20.2572	0.53	1		1	1	Deamidation (NQ)	150094	Vitellogenin domain-containing protein OS=Bombyx mori OX=7091 PE=4 SV=1
