# Supplementary material for: Quercetin, a flavonoid, suppresses viral proliferation by interfering with the ubiquitin transfer from E1 to E2 enzymes
Source: PLoS Pathog. 2026 Jul 20;22(7):e1014425. doi: 10.1371/journal.ppat.1014425 (PMC13399506; doi:10.1371/journal.ppat.1014425)
Supplement: S4 Data — (XLS) [file ppat.1014425.s021.xls]

## Sheet: Supplementary Dataset 4
Supplementary Dataset 4：BmUba1-V5-immunoprecipitated proteins (V+Q-)
Protein Group	Top	Accession	-10LgP	Coverage(%) V+Q-	#Peptides	Area V+Q-	#Unique	#Spec V+Q-	PTM	Average Mass	Description
1	TRUE	A0A8R2R108|A0A8R2R108_BOMMO	709.879	62.39	169	2080000000	168	370	Acetylation (Protein N-term); Carbamidomethylation; Deamidation (NQ); Oxidation (M); Pyro-glu from E; more	248257	Nucleoprotein TPR OS=Bombyx mori OX=7091 PE=3 SV=1
1	TRUE	A0A8R2LZA7|A0A8R2LZA7_BOMMO	709.879	62.65	169	2080000000	168	370	Acetylation (Protein N-term); Carbamidomethylation; Deamidation (NQ); Oxidation (M); Pyro-glu from E; more	247455	Nucleoprotein TPR OS=Bombyx mori OX=7091 PE=3 SV=1
1	TRUE	A0A8R2M0D7|A0A8R2M0D7_BOMMO	709.879	62.53	169	2080000000	168	370	Acetylation (Protein N-term); Carbamidomethylation; Deamidation (NQ); Oxidation (M); Pyro-glu from E; more	247731	Nucleoprotein TPR OS=Bombyx mori OX=7091 PE=3 SV=1
1	FALSE	A0A8R2LXQ8|A0A8R2LXQ8_BOMMO	708.513	62.9	167	2030000000	166	367	Acetylation (Protein N-term); Carbamidomethylation; Deamidation (NQ); Oxidation (M); Pyro-glu from E; more	242816	Nucleoprotein TPR OS=Bombyx mori OX=7091 PE=3 SV=1
1	FALSE	A0A8R2LZB5|A0A8R2LZB5_BOMMO	708.513	62.75	167	2030000000	166	367	Acetylation (Protein N-term); Carbamidomethylation; Deamidation (NQ); Oxidation (M); Pyro-glu from E; more	243343	Nucleoprotein TPR OS=Bombyx mori OX=7091 PE=3 SV=1
1	FALSE	A0A8R2R1S8|A0A8R2R1S8_BOMMO	708.165	60.93	167	2080000000	166	359	Acetylation (Protein N-term); Carbamidomethylation; Deamidation (NQ); Oxidation (M); Pyro-glu from E; more	248129	Nucleoprotein TPR OS=Bombyx mori OX=7091 PE=3 SV=1
1	FALSE	A0A8R2ALU6|A0A8R2ALU6_BOMMO	120.279	0.98	1	8000000	1	1		84031.8	Protein SDA1 OS=Bombyx mori OX=7091 PE=3 SV=1
1	FALSE	A0A8R2R2B8|A0A8R2R2B8_BOMMO	105.25	0.94	1	1310000	1	1	Pyro-glu from E	73174.4	Fatty acyl-CoA reductase OS=Bombyx mori OX=7091 PE=3 SV=1
1	FALSE	A0A8R1WJN7|A0A8R1WJN7_BOMMO	105.25	0.96	1	1310000	1	1	Pyro-glu from E	71437.2	Fatty acyl-CoA reductase OS=Bombyx mori OX=7091 PE=3 SV=1
1	FALSE	A0A8R2AJ54|A0A8R2AJ54_BOMMO	61.7512	1.84	1	16200000	1	2		37082.8	CS domain-containing protein OS=Bombyx mori OX=7091 GN=101739345 PE=4 SV=1
2	TRUE	A0A8R2AR09|A0A8R2AR09_BOMMO	582.43	46.83	55	79600000	55	93	Carbamidomethylation; Deamidation (NQ); Oxidation (M); Pyro-glu from Q	185587	Uncharacterized protein OS=Bombyx mori OX=7091 PE=4 SV=1
2	FALSE	A0A8R2AWX0|A0A8R2AWX0_BOMMO	580.527	46.69	54	79600000	54	92	Carbamidomethylation; Deamidation (NQ); Oxidation (M); Pyro-glu from Q	182818	Uncharacterized protein OS=Bombyx mori OX=7091 PE=4 SV=1
3	TRUE	A0A8R2HTL0|A0A8R2HTL0_BOMMO	560.162	63.45	50	207000000	50	108	Carbamidomethylation; Deamidation (NQ); Oxidation (M); Pyro-glu from E; Pyro-glu from Q	94252.9	RRM domain-containing protein OS=Bombyx mori OX=7091 PE=4 SV=1
4	TRUE	A0A8R2AME0|A0A8R2AME0_BOMMO	539.294	35.46	31	37600000	31	43	Acetylation (Protein N-term); Carbamidomethylation; Deamidation (NQ); Oxidation (M)	132377	Tetratricopeptide repeat protein 14 homolog OS=Bombyx mori OX=7091 PE=4 SV=1
4	TRUE	A0A8R2AIW7|A0A8R2AIW7_BOMMO	539.294	35.43	31	37600000	31	43	Acetylation (Protein N-term); Carbamidomethylation; Deamidation (NQ); Oxidation (M)	132515	Tetratricopeptide repeat protein 14 homolog OS=Bombyx mori OX=7091 PE=4 SV=1
4	FALSE	A0A8R2G9A3|A0A8R2G9A3_BOMMO	530.429	34.31	30	35800000	30	40	Acetylation (Protein N-term); Carbamidomethylation; Deamidation (NQ); Oxidation (M)	128483	Tetratricopeptide repeat protein 14 homolog OS=Bombyx mori OX=7091 PE=4 SV=1
4	FALSE	A0A8R2DLJ2|A0A8R2DLJ2_BOMMO	530.429	34.34	30	35800000	30	40	Acetylation (Protein N-term); Carbamidomethylation; Deamidation (NQ); Oxidation (M)	128345	Tetratricopeptide repeat protein 14 homolog OS=Bombyx mori OX=7091 PE=4 SV=1
5	TRUE	A0A8R2HRY6|A0A8R2HRY6_BOMMO	525.797	42.86	36	45700000	36	59	Carbamidomethylation; Oxidation (M); Pyro-glu from Q	105227	E3 ubiquitin protein ligase OS=Bombyx mori OX=7091 PE=3 SV=1
5	FALSE	A0A8R2HSY2|A0A8R2HSY2_BOMMO	519.144	40.9	35	44900000	35	58	Carbamidomethylation; Oxidation (M); Pyro-glu from Q	104883	E3 ubiquitin protein ligase OS=Bombyx mori OX=7091 PE=3 SV=1
5	FALSE	A0A8R2HRW8|A0A8R2HRW8_BOMMO	519.144	40.72	35	44900000	35	58	Carbamidomethylation; Oxidation (M); Pyro-glu from Q	105356	E3 ubiquitin protein ligase OS=Bombyx mori OX=7091 PE=3 SV=1
5	FALSE	A0A8R2QZP0|A0A8R2QZP0_BOMMO	58.4652	0.57	1	758000	1	1		120155	Uncharacterized protein OS=Bombyx mori OX=7091 PE=4 SV=1
5	FALSE	A0A8R2R8P3|A0A8R2R8P3_BOMMO	58.4652	0.73	1	758000	1	1		95794.1	CAF1-p150_C2 domain-containing protein OS=Bombyx mori OX=7091 PE=4 SV=1
5	FALSE	A0A8R1WLB7|A0A8R1WLB7_BOMMO	58.4652	0.58	1	758000	1	1		119460	Uncharacterized protein OS=Bombyx mori OX=7091 PE=4 SV=1
6	TRUE	A0A8R2AXT0|A0A8R2AXT0_BOMMO	518.36	45.7	36	829000000	36	96	Deamidation (NQ); Oxidation (M); Pyro-glu from Q	66545.8	RRM domain-containing protein OS=Bombyx mori OX=7091 GN=101746268 PE=4 SV=1
7	TRUE	A0A8R2AJ44|A0A8R2AJ44_BOMMO	515.303	57	32	467000000	32	109	Carbamidomethylation; Deamidation (NQ); Oxidation (M); Pyro-glu from Q	47400.3	Zinc finger C2H2 LYAR-type domain-containing protein OS=Bombyx mori OX=7091 GN=101737668 PE=4 SV=1
7	FALSE	A0A8R2R4P7|A0A8R2R4P7_BOMMO	472.457	53.15	23	371000000	23	83	Deamidation (NQ); Oxidation (M); Pyro-glu from Q	37993.5	Uncharacterized protein OS=Bombyx mori OX=7091 GN=101737668 PE=4 SV=1
8	TRUE	A0A8R2LXP2|A0A8R2LXP2_BOMMO	514.453	54.55	32	54000000	32	61	Deamidation (NQ); Oxidation (M); Pyro-glu from Q	90234	Cell division cycle 5-like protein OS=Bombyx mori OX=7091 PE=3 SV=1
9	TRUE	A0A8R2GBJ6|A0A8R2GBJ6_BOMMO	513.586	21.46	21	22700000	21	32	Carbamidomethylation; Deamidation (NQ); Oxidation (M); Pyro-glu from Q	161956	RanBP2-type domain-containing protein OS=Bombyx mori OX=7091 PE=4 SV=1
9	FALSE	A0A8R2HT51|A0A8R2HT51_BOMMO	502.176	17.62	18	7250000	18	26	Carbamidomethylation; Deamidation (NQ); Oxidation (M); Pyro-glu from Q	155703	RanBP2-type domain-containing protein OS=Bombyx mori OX=7091 PE=4 SV=1
10	TRUE	A0A8R2QVU5|A0A8R2QVU5_BOMMO	512.191	51.82	27	37000000	27	40	Acetylation (Protein N-term); Carbamidomethylation; Deamidation (NQ); Oxidation (M)	70597.4	AAA+ ATPase domain-containing protein OS=Bombyx mori OX=7091 PE=4 SV=1
11	TRUE	A0A8R2M395|A0A8R2M395_BOMMO	511.041	16.55	25	10300000	25	31	Carbamidomethylation; Deamidation (NQ); Oxidation (M); Pyro-glu from Q	212549	BAT2 N-terminal domain-containing protein OS=Bombyx mori OX=7091 PE=4 SV=1
11	TRUE	A0A8R2R4Q4|A0A8R2R4Q4_BOMMO	511.041	15.65	25	10300000	25	31	Carbamidomethylation; Deamidation (NQ); Oxidation (M); Pyro-glu from Q	223923	BAT2 N-terminal domain-containing protein OS=Bombyx mori OX=7091 PE=4 SV=1
12	TRUE	A0A8R2LVK5|A0A8R2LVK5_BOMMO	498.306	59.2	30	4180000	3	56	Acetylation (Protein N-term); Carbamidomethylation; Deamidation (NQ); Oxidation (M); Pyro-glu from E	66405.8	RRM domain-containing protein OS=Bombyx mori OX=7091 PE=4 SV=1
12	TRUE	A0A8R2LVV3|A0A8R2LVV3_BOMMO	498.306	57.28	30	4180000	3	56	Acetylation (Protein N-term); Carbamidomethylation; Deamidation (NQ); Oxidation (M); Pyro-glu from E	68490	RRM domain-containing protein OS=Bombyx mori OX=7091 PE=4 SV=1
12	TRUE	A0A8R2LUE4|A0A8R2LUE4_BOMMO	498.306	57.37	30	4180000	3	56	Acetylation (Protein N-term); Carbamidomethylation; Deamidation (NQ); Oxidation (M); Pyro-glu from E	68361.9	RRM domain-containing protein OS=Bombyx mori OX=7091 PE=4 SV=1
12	TRUE	A0A8R2LV51|A0A8R2LV51_BOMMO	498.306	59.9	30	4180000	3	56	Acetylation (Protein N-term); Carbamidomethylation; Deamidation (NQ); Oxidation (M); Pyro-glu from E	65777.2	RRM domain-containing protein OS=Bombyx mori OX=7091 PE=4 SV=1
12	FALSE	A0A8R2LUC2|A0A8R2LUC2_BOMMO	486.151	50.85	27	4180000	3	51	Acetylation (Protein N-term); Carbamidomethylation; Deamidation (NQ); Oxidation (M); Pyro-glu from E	65950	RRM domain-containing protein OS=Bombyx mori OX=7091 PE=4 SV=1
12	FALSE	A0A8R2LVB9|A0A8R2LVB9_BOMMO	486.151	57.83	27	4180000	3	51	Acetylation (Protein N-term); Carbamidomethylation; Deamidation (NQ); Oxidation (M); Pyro-glu from E	58316.4	RRM domain-containing protein OS=Bombyx mori OX=7091 PE=4 SV=1
13	TRUE	A0A8R2HR57|A0A8R2HR57_BOMMO	495.536	51.69	30	2560000	2	81	Acetylation (Protein N-term); Carbamidomethylation; Deamidation (NQ); Oxidation (M); Pyro-glu from E; more	75630.8	RRM domain-containing protein OS=Bombyx mori OX=7091 GN=692965 PE=4 SV=1
14	TRUE	A0A8R1WFS9|A0A8R1WFS9_BOMMO	495.267	49.19	27	36600000	22	49	Carbamidomethylation; Deamidation (NQ); Oxidation (M); Pyro-glu from Q	69162.1	RNA helicase OS=Bombyx mori OX=7091 PE=3 SV=1
14	FALSE	A0A8R2HLW7|A0A8R2HLW7_BOMMO	491.108	44.46	26	35800000	21	47	Carbamidomethylation; Deamidation (NQ); Oxidation (M); Pyro-glu from Q	71400.8	RNA helicase OS=Bombyx mori OX=7091 PE=3 SV=1
15	TRUE	Q2F5M7|Q2F5M7_BOMMO	491.913	50.39	30	5060000	2	82	Acetylation (Protein N-term); Carbamidomethylation; Deamidation (NQ); Oxidation (M); Pyro-glu from E; more	74584.5	PTB-associated splicing factor OS=Bombyx mori OX=7091 GN=692965 PE=2 SV=1
16	TRUE	A0A8R2AFV9|A0A8R2AFV9_BOMMO	490.142	55.94	24	18900000	24	48	Deamidation (NQ); Oxidation (M)	61060.3	Heat shock protein 60 OS=Bombyx mori OX=7091 GN=101741707 PE=3 SV=1
17	TRUE	A0A8R2LVD4|A0A8R2LVD4_BOMMO	489.918	53.97	28	134000	1	54	Acetylation (Protein N-term); Carbamidomethylation; Deamidation (NQ); Oxidation (M); Pyro-glu from E	68619.9	RRM domain-containing protein OS=Bombyx mori OX=7091 PE=4 SV=1
17	TRUE	A0A8R2LVV7|A0A8R2LVV7_BOMMO	489.918	53.88	28	134000	1	54	Acetylation (Protein N-term); Carbamidomethylation; Deamidation (NQ); Oxidation (M); Pyro-glu from E	68748.1	RRM domain-containing protein OS=Bombyx mori OX=7091 PE=4 SV=1
18	TRUE	A0A8R1WPW6|A0A8R1WPW6_BOMMO	488.232	43.87	19	8910000	19	26	Carbamidomethylation; Deamidation (NQ); Oxidation (M)	70845.9	Lamin OS=Bombyx mori OX=7091 GN=101743323 PE=3 SV=1
19	TRUE	A0A8R2HPZ0|A0A8R2HPZ0_BOMMO	485.538	11.01	16	3890000	16	23	Carbamidomethylation; Deamidation (NQ); Oxidation (M); Pyro-glu from Q	253527	C2H2-type domain-containing protein OS=Bombyx mori OX=7091 PE=4 SV=1
20	TRUE	A0A8R2GC16|A0A8R2GC16_BOMMO	485.039	52.04	26	59600000	2	111	Acetylation (Protein N-term); Carbamidomethylation; Deamidation (NQ); Oxidation (M); Pyro-glu from E	57515.8	FFD domain-containing protein OS=Bombyx mori OX=7091 PE=3 SV=1
20	TRUE	A0A8R2ALV8|A0A8R2ALV8_BOMMO	485.039	52.86	26	59600000	2	111	Acetylation (Protein N-term); Carbamidomethylation; Deamidation (NQ); Oxidation (M); Pyro-glu from E	56587.7	Protein LSM14 homolog B OS=Bombyx mori OX=7091 PE=3 SV=1
21	TRUE	A0A8R2R5Q0|A0A8R2R5Q0_BOMMO	484.23	35.33	24	29700000	24	33	Acetylation (Protein N-term); Carbamidomethylation; Deamidation (NQ); Oxidation (M); Pyro-glu from Q	92342.6	Smooth muscle caldesmon OS=Bombyx mori OX=7091 GN=101746130 PE=3 SV=1
22	TRUE	A0A8R2GC85|A0A8R2GC85_BOMMO	480.493	48.43	25	50700000	1	100	Acetylation (Protein N-term); Carbamidomethylation; Deamidation (NQ); Oxidation (M); Pyro-glu from E	53794.8	FFD domain-containing protein OS=Bombyx mori OX=7091 PE=3 SV=1
22	TRUE	A0A8R2AKY1|A0A8R2AKY1_BOMMO	480.493	49.26	25	50700000	1	100	Acetylation (Protein N-term); Carbamidomethylation; Deamidation (NQ); Oxidation (M); Pyro-glu from E	52866.7	FFD domain-containing protein OS=Bombyx mori OX=7091 PE=3 SV=1
23	TRUE	A0A8R2ALD7|A0A8R2ALD7_BOMMO	476.384	21.94	17	6190000	17	27	Carbamidomethylation; Deamidation (NQ); Oxidation (M); Pyro-glu from Q	138094	C3H1-type domain-containing protein OS=Bombyx mori OX=7091 PE=4 SV=1
23	TRUE	A0A8R2C989|A0A8R2C989_BOMMO	476.384	22.55	17	6190000	17	27	Carbamidomethylation; Deamidation (NQ); Oxidation (M); Pyro-glu from Q	134082	C3H1-type domain-containing protein OS=Bombyx mori OX=7091 PE=4 SV=1
24	TRUE	A0A8R2M9R2|A0A8R2M9R2_BOMMO	476.145	23.96	22	6240000	22	30	Carbamidomethylation; Deamidation (NQ); Oxidation (M); Pyro-glu from Q	126466	Transcription elongation regulator 1 OS=Bombyx mori OX=7091 PE=4 SV=1
24	TRUE	A0A8R2M8U8|A0A8R2M8U8_BOMMO	476.145	24.13	22	6240000	22	30	Carbamidomethylation; Deamidation (NQ); Oxidation (M); Pyro-glu from Q	125692	Transcription elongation regulator 1 OS=Bombyx mori OX=7091 PE=4 SV=1
24	TRUE	A0A8R2RAZ1|A0A8R2RAZ1_BOMMO	476.145	23.94	22	6240000	22	30	Carbamidomethylation; Deamidation (NQ); Oxidation (M); Pyro-glu from Q	126622	Transcription elongation regulator 1 OS=Bombyx mori OX=7091 PE=4 SV=1
24	FALSE	A0A8R2M6Q3|A0A8R2M6Q3_BOMMO	472.038	21.85	21	6240000	21	29	Carbamidomethylation; Deamidation (NQ); Oxidation (M); Pyro-glu from Q	123869	Transcription elongation regulator 1 OS=Bombyx mori OX=7091 PE=4 SV=1
24	FALSE	A0A8R2M744|A0A8R2M744_BOMMO	457.924	23.41	19	6040000	19	26	Carbamidomethylation; Deamidation (NQ); Oxidation (M); Pyro-glu from Q	108902	Transcription elongation regulator 1 OS=Bombyx mori OX=7091 PE=4 SV=1
25	TRUE	A0A8R2M6Z0|A0A8R2M6Z0_BOMMO	475.826	17.4	25	52600000	25	44	Carbamidomethylation; Deamidation (NQ); Oxidation (M); Pyro-glu from Q	215254	PHD and RING finger domain-containing protein 1 OS=Bombyx mori OX=7091 PE=4 SV=1
26	TRUE	Q5I7M6|Q5I7M6_BOMMO	473.553	70.85	27	407000000	27	71	Carbamidomethylation; Deamidation (NQ); Oxidation (M); Pyro-glu from E; Pyro-glu from Q	38515.6	Lark-PA OS=Bombyx mori OX=7091 GN=lark PE=2 SV=1
27	TRUE	A0A8R2CA75|A0A8R2CA75_BOMMO	473.438	25.86	23	21900000	23	43	Acetylation (Protein N-term); Carbamidomethylation; Deamidation (NQ); Oxidation (M); Pyro-glu from Q	148178	C2H2-type domain-containing protein OS=Bombyx mori OX=7091 PE=4 SV=1
27	FALSE	A0A8R2R2R6|A0A8R2R2R6_BOMMO	467.64	25.22	22	21900000	22	41	Carbamidomethylation; Deamidation (NQ); Oxidation (M); Pyro-glu from Q	142131	C2H2-type domain-containing protein OS=Bombyx mori OX=7091 PE=4 SV=1
28	TRUE	A0A8R2LVU8|A0A8R2LVU8_BOMMO	471.938	48.26	23	1300000	1	44	Carbamidomethylation; Deamidation (NQ); Oxidation (M); Pyro-glu from E; Pyro-glu from Q	60862.4	Agenet-like domain-containing protein OS=Bombyx mori OX=7091 PE=3 SV=1
28	TRUE	A0A8R2LVL2|A0A8R2LVL2_BOMMO	471.938	49.91	23	1300000	1	44	Carbamidomethylation; Deamidation (NQ); Oxidation (M); Pyro-glu from E; Pyro-glu from Q	58542.9	Agenet-like domain-containing protein OS=Bombyx mori OX=7091 PE=3 SV=1
28	TRUE	A0A8R2LUL1|A0A8R2LUL1_BOMMO	471.938	49.72	23	1300000	1	44	Carbamidomethylation; Deamidation (NQ); Oxidation (M); Pyro-glu from E; Pyro-glu from Q	58807.1	Agenet-like domain-containing protein OS=Bombyx mori OX=7091 PE=3 SV=1
28	TRUE	A0A8R2LVM1|A0A8R2LVM1_BOMMO	471.938	48.08	23	1300000	1	44	Carbamidomethylation; Deamidation (NQ); Oxidation (M); Pyro-glu from E; Pyro-glu from Q	61126.6	Agenet-like domain-containing protein OS=Bombyx mori OX=7091 PE=3 SV=1
28	FALSE	A0A8R2LVM4|A0A8R2LVM4_BOMMO	467.241	49.3	22	1300000	1	43	Carbamidomethylation; Deamidation (NQ); Oxidation (M); Pyro-glu from E; Pyro-glu from Q	56879.2	Agenet-like domain-containing protein OS=Bombyx mori OX=7091 PE=3 SV=1
29	TRUE	A0A8R2LVE2|A0A8R2LVE2_BOMMO	471.806	47.5	23	247000	1	39	Carbamidomethylation; Deamidation (NQ); Oxidation (M); Pyro-glu from E; Pyro-glu from Q	60423.9	Agenet-like domain-containing protein OS=Bombyx mori OX=7091 PE=3 SV=1
30	TRUE	Q4JI71|Q4JI71_BOMMO	470.535	56.97	23	1570000000	23	135	Acetylation (Protein N-term); Carbamidomethylation; Deamidation (NQ); Oxidation (M); Pyro-glu from E	44677.6	FK506-binding protein OS=Bombyx mori OX=7091 GN=FKBP45 PE=2 SV=1
31	TRUE	A0A8R2G9E3|A0A8R2G9E3_BOMMO	468.687	30.42	24	15600000	19	35	Deamidation (NQ); Oxidation (M)	106180	Delta-aminolevulinic acid dehydratase OS=Bombyx mori OX=7091 GN=692373 PE=3 SV=1
31	FALSE	O76180|O76180_BOMMO	459.136	40.58	22	14900000	17	31	Deamidation (NQ); Oxidation (M)	73096.8	Heat shock 70 kD protein cognate OS=Bombyx mori OX=7091 GN=692373 PE=2 SV=1
32	TRUE	A0A8R2M282|A0A8R2M282_BOMMO	468.558	40.78	21	14900000	21	36	Acetylation (Protein N-term); Carbamidomethylation; Deamidation (NQ); Oxidation (M); Pyro-glu from E	75124.1	Uncharacterized protein OS=Bombyx mori OX=7091 PE=4 SV=1
32	FALSE	A0A8R2M0N0|A0A8R2M0N0_BOMMO	463.426	38.09	20	14800000	20	34	Carbamidomethylation; Deamidation (NQ); Oxidation (M); Pyro-glu from E	73555.3	Uncharacterized protein OS=Bombyx mori OX=7091 PE=4 SV=1
33	TRUE	A0A8R2LZQ3|A0A8R2LZQ3_BOMMO	468.377	19.39	19	10600000	19	24	Carbamidomethylation; Oxidation (M); Pyro-glu from Q	138384	HTH La-type RNA-binding domain-containing protein OS=Bombyx mori OX=7091 PE=4 SV=1
33	TRUE	A0A8R2R0S6|A0A8R2R0S6_BOMMO	468.377	19.24	19	10600000	19	24	Carbamidomethylation; Oxidation (M); Pyro-glu from Q	139432	HTH La-type RNA-binding domain-containing protein OS=Bombyx mori OX=7091 PE=4 SV=1
33	TRUE	A0A8R2R286|A0A8R2R286_BOMMO	468.377	19.3	19	10600000	19	24	Carbamidomethylation; Oxidation (M); Pyro-glu from Q	139119	HTH La-type RNA-binding domain-containing protein OS=Bombyx mori OX=7091 PE=4 SV=1
33	TRUE	A0A8R2R1F8|A0A8R2R1F8_BOMMO	468.377	19.26	19	10600000	19	24	Carbamidomethylation; Oxidation (M); Pyro-glu from Q	139304	HTH La-type RNA-binding domain-containing protein OS=Bombyx mori OX=7091 PE=4 SV=1
33	FALSE	A0A8R2LY47|A0A8R2LY47_BOMMO	425.905	13.6	13	3080000	13	15	Carbamidomethylation; Oxidation (M); Pyro-glu from Q	122945	HTH La-type RNA-binding domain-containing protein OS=Bombyx mori OX=7091 PE=4 SV=1
33	FALSE	A0A8R2LZQ1|A0A8R2LZQ1_BOMMO	425.905	13.58	13	3080000	13	15	Carbamidomethylation; Oxidation (M); Pyro-glu from Q	123062	HTH La-type RNA-binding domain-containing protein OS=Bombyx mori OX=7091 PE=4 SV=1
34	TRUE	A0A8R1WML8|A0A8R1WML8_BOMMO	467.609	54.1	21	23700000	21	29	Carbamidomethylation; Deamidation (NQ); Oxidation (M)	58060.1	Uncharacterized protein OS=Bombyx mori OX=7091 PE=4 SV=1
34	FALSE	A0A8R2M727|A0A8R2M727_BOMMO	101.927	0.47	1	697000	1	1		162338	Protein slit OS=Bombyx mori OX=7091 PE=4 SV=1
34	FALSE	A0A8R2M722|A0A8R2M722_BOMMO	101.927	0.46	1	697000	1	1		165099	Protein slit OS=Bombyx mori OX=7091 PE=4 SV=1
35	TRUE	A0A8R1WHV7|A0A8R1WHV7_BOMMO	466.481	20.98	23	20900000	23	30	Carbamidomethylation; Deamidation (NQ); Oxidation (M); Pyro-glu from Q	142742	Heterogeneous nuclear ribonucleoprotein U-like protein 1 OS=Bombyx mori OX=7091 PE=4 SV=1
36	TRUE	A0A8R2C6F1|A0A8R2C6F1_BOMMO	465.63	45.95	23	52300000	23	48	Carbamidomethylation; Deamidation (NQ); Oxidation (M); Pyro-glu from Q	84278	WW domain-containing protein OS=Bombyx mori OX=7091 PE=4 SV=1
37	TRUE	A0A8R1WJN1|A0A8R1WJN1_BOMMO	464.046	42.35	22	29300000	22	48	Carbamidomethylation; Deamidation (NQ); Oxidation (M)	82342.4	PSP proline-rich domain-containing protein OS=Bombyx mori OX=7091 PE=4 SV=1
38	TRUE	A0A8R2ALU7|A0A8R2ALU7_BOMMO	463.496	39.45	22	107000000	22	50	Carbamidomethylation; Deamidation (NQ); Oxidation (M); Pyro-glu from Q	75170.1	C2H2-type domain-containing protein OS=Bombyx mori OX=7091 GN=101736594 PE=4 SV=1
38	FALSE	A0A8R2C9E2|A0A8R2C9E2_BOMMO	436.453	44	18	95400000	18	44	Carbamidomethylation; Deamidation (NQ); Oxidation (M); Pyro-glu from Q	58240.2	C2H2-type domain-containing protein OS=Bombyx mori OX=7091 GN=101736594 PE=4 SV=1
39	TRUE	A0A8R2MB21|A0A8R2MB21_BOMMO	462.957	45.1	21	522000	1	33	Acetylation (Protein N-term); Carbamidomethylation; Deamidation (NQ); Oxidation (M); Pyro-glu from E	68415.4	Polyadenylate-binding protein OS=Bombyx mori OX=7091 PE=3 SV=1
40	TRUE	Q0N2S4|Q0N2S4_BOMMO	462.343	42.12	21	961000	1	34	Carbamidomethylation; Deamidation (NQ); Oxidation (M); Pyro-glu from E	67506.4	Polyadenylate-binding protein OS=Bombyx mori OX=7091 GN=PAbp PE=2 SV=1
41	TRUE	A0A8R2M5N8|A0A8R2M5N8_BOMMO	461.513	22.43	19	9930000	19	28	Carbamidomethylation; Deamidation (NQ); Oxidation (M)	128827	C2H2-type domain-containing protein OS=Bombyx mori OX=7091 PE=4 SV=1
41	FALSE	A0A8R2AHW2|A0A8R2AHW2_BOMMO	175.573	4.85	2	1790000	2	2		55809.9	THAP-type domain-containing protein OS=Bombyx mori OX=7091 PE=4 SV=1
42	TRUE	A0A8R2AMP5|A0A8R2AMP5_BOMMO	461.137	40.99	23	97500000	23	46	Carbamidomethylation; Deamidation (NQ); Oxidation (M); Pyro-glu from E	55875.1	RRM domain-containing protein OS=Bombyx mori OX=7091 PE=4 SV=1
42	TRUE	A0A8R2APH0|A0A8R2APH0_BOMMO	461.137	40.27	23	97500000	23	46	Carbamidomethylation; Deamidation (NQ); Oxidation (M); Pyro-glu from E	56730.1	RRM domain-containing protein OS=Bombyx mori OX=7091 PE=4 SV=1
42	FALSE	A0A8R1WNP6|A0A8R1WNP6_BOMMO	88.0734	0.57	1	807000	1	2		121119	Uncharacterized protein OS=Bombyx mori OX=7091 PE=4 SV=1
43	TRUE	A0A8R2R054|A0A8R2R054_BOMMO	458.332	27.73	17	9770000	17	23	Carbamidomethylation; Deamidation (NQ); Oxidation (M); Pyro-glu from Q	94543.8	Chromo domain-containing protein OS=Bombyx mori OX=7091 PE=4 SV=1
43	FALSE	A0A8R2LYU7|A0A8R2LYU7_BOMMO	453.044	26.78	16	9770000	16	22	Carbamidomethylation; Deamidation (NQ); Oxidation (M); Pyro-glu from Q	93436.5	Chromo domain-containing protein OS=Bombyx mori OX=7091 PE=4 SV=1
43	FALSE	A0A8R2LXQ5|A0A8R2LXQ5_BOMMO	449.47	26.37	16	9030000	16	22	Carbamidomethylation; Deamidation (NQ); Oxidation (M); Pyro-glu from Q	93231.2	Chromo domain-containing protein OS=Bombyx mori OX=7091 PE=4 SV=1
44	TRUE	A0A8R2M252|A0A8R2M252_BOMMO	457.174	9.31	17	11100000	17	21	Deamidation (NQ); Oxidation (M)	324896	E3 SUMO-protein ligase RanBP2 OS=Bombyx mori OX=7091 PE=4 SV=1
45	TRUE	Q8N0P2|Q8N0P2_BOMMO	456.615	41.45	20	16600000	13	36	Carbamidomethylation; Deamidation (NQ); Oxidation (M)	71175.4	Heat shock cognate protein OS=Bombyx mori OX=7091 GN=BmHSC70-4 PE=2 SV=1
46	TRUE	A0A8R2M7Q2|A0A8R2M7Q2_BOMMO	455.464	14.4	16	3920000	16	22	Carbamidomethylation; Deamidation (NQ); Oxidation (M); Pyro-glu from Q	196354	FHA domain-containing protein OS=Bombyx mori OX=7091 PE=4 SV=1
46	FALSE	A0A8R2M805|A0A8R2M805_BOMMO	419.857	12.98	12	3010000	12	14	Carbamidomethylation; Oxidation (M); Pyro-glu from Q	164186	PP1-binding domain-containing protein OS=Bombyx mori OX=7091 PE=4 SV=1
47	TRUE	I6XKQ0|I6XKQ0_BOMMO	454.403	37.25	21	18900000	21	27	Carbamidomethylation; Oxidation (M)	75354.4	Heat shock protein 70-5 OS=Bombyx mori OX=7091 GN=101742213 PE=2 SV=1
48	TRUE	A0A8R2AIS8|A0A8R2AIS8_BOMMO	453.955	42.16	19	17800000	19	34	Carbamidomethylation; Deamidation (NQ); Oxidation (M)	82215	U4/U6.U5 tri-snRNP-associated protein 1 OS=Bombyx mori OX=7091 PE=3 SV=1
48	TRUE	A0A8R2C6G6|A0A8R2C6G6_BOMMO	453.955	46.96	19	17800000	19	34	Carbamidomethylation; Deamidation (NQ); Oxidation (M)	73128	U4/U6.U5 tri-snRNP-associated protein 1 OS=Bombyx mori OX=7091 PE=3 SV=1
49	TRUE	A0A8R1WGY3|A0A8R1WGY3_BOMMO	453.124	51.57	21	33300000	21	29	Acetylation (Protein N-term); Carbamidomethylation; Deamidation (NQ); Oxidation (M)	57220.7	PUA domain-containing protein OS=Bombyx mori OX=7091 GN=101744752 PE=3 SV=1
50	TRUE	A0A8R1WMA3|A0A8R1WMA3_BOMMO	451.814	48.78	21	30800000	21	39	Acetylation (Protein N-term); Carbamidomethylation; Deamidation (NQ); Oxidation (M); Pyro-glu from Q	58100.7	RRM domain-containing protein OS=Bombyx mori OX=7091 PE=3 SV=1
50	FALSE	A0A8R2HN38|A0A8R2HN38_BOMMO	447.134	37.24	20	30800000	20	37	Carbamidomethylation; Deamidation (NQ); Oxidation (M); Pyro-glu from Q	66727.8	RRM domain-containing protein OS=Bombyx mori OX=7091 PE=3 SV=1
50	FALSE	A0A8R2QUM7|A0A8R2QUM7_BOMMO	447.134	43.45	20	30800000	20	37	Carbamidomethylation; Deamidation (NQ); Oxidation (M); Pyro-glu from Q	57370.3	RRM domain-containing protein OS=Bombyx mori OX=7091 PE=3 SV=1
50	FALSE	A0A8R2QVT8|A0A8R2QVT8_BOMMO	447.134	37.85	20	30800000	20	37	Carbamidomethylation; Deamidation (NQ); Oxidation (M); Pyro-glu from Q	65683.5	RRM domain-containing protein OS=Bombyx mori OX=7091 PE=3 SV=1
50	FALSE	A0A8R1WJ36|A0A8R1WJ36_BOMMO	447.134	45.26	20	30800000	20	37	Carbamidomethylation; Deamidation (NQ); Oxidation (M); Pyro-glu from Q	55090.7	RRM domain-containing protein OS=Bombyx mori OX=7091 PE=3 SV=1
50	FALSE	A0A8R1WJC3|A0A8R1WJC3_BOMMO	447.134	44.04	20	30800000	20	37	Carbamidomethylation; Deamidation (NQ); Oxidation (M); Pyro-glu from Q	56398.9	RRM domain-containing protein OS=Bombyx mori OX=7091 PE=3 SV=1
50	FALSE	A0A8R1WME6|A0A8R1WME6_BOMMO	433.983	35.6	18	25800000	18	32	Carbamidomethylation; Deamidation (NQ); Oxidation (M); Pyro-glu from Q	60448.8	RRM domain-containing protein OS=Bombyx mori OX=7091 PE=3 SV=1
50	FALSE	A0A8R2ARZ8|A0A8R2ARZ8_BOMMO	31.9887	1.13	1		1	1	Carbamidomethylation	59732.8	Luciferin 4-monooxygenase OS=Bombyx mori OX=7091 PE=3 SV=1
50	FALSE	A0A8R2LVQ8|A0A8R2LVQ8_BOMMO	31.9887	1.79	1		1	1	Carbamidomethylation	38076.2	Luciferin 4-monooxygenase OS=Bombyx mori OX=7091 PE=3 SV=1
51	TRUE	A0A8R2C640|A0A8R2C640_BOMMO	450.054	54.63	19	2390000000	19	158	Acetylation (Protein N-term); Carbamidomethylation; Deamidation (NQ); Oxidation (M); Pyro-glu from E	34670.6	RRM domain-containing protein OS=Bombyx mori OX=7091 GN=692750 PE=4 SV=1
51	TRUE	A0A8R2G8A0|A0A8R2G8A0_BOMMO	450.054	58.42	19	2390000000	19	158	Acetylation (Protein N-term); Carbamidomethylation; Deamidation (NQ); Oxidation (M); Pyro-glu from E	32469.3	RRM domain-containing protein OS=Bombyx mori OX=7091 GN=692750 PE=4 SV=1
51	FALSE	Q17200|Q17200_BOMMO	437.763	56.45	17	1870000000	17	114	Acetylation (Protein N-term); Carbamidomethylation; Deamidation (NQ); Oxidation (M); Pyro-glu from E	30997.9	Bmsqd-1 OS=Bombyx mori OX=7091 GN=692750 PE=2 SV=1
52	TRUE	A0A8R2LVU2|A0A8R2LVU2_BOMMO	449.369	63.29	21	119000000	21	68	Acetylation (Protein N-term); Carbamidomethylation; Deamidation (NQ); Oxidation (M); Pyro-glu from Q	33719.5	RRM domain-containing protein OS=Bombyx mori OX=7091 PE=4 SV=1
52	TRUE	A0A8R2LUT6|A0A8R2LUT6_BOMMO	449.369	63.09	21	119000000	21	68	Acetylation (Protein N-term); Carbamidomethylation; Deamidation (NQ); Oxidation (M); Pyro-glu from Q	33776.6	RRM domain-containing protein OS=Bombyx mori OX=7091 PE=4 SV=1
52	FALSE	A0A8R2LVV0|A0A8R2LVV0_BOMMO	443.01	59.73	20	116000000	20	65	Acetylation (Protein N-term); Carbamidomethylation; Deamidation (NQ); Oxidation (M); Pyro-glu from Q	32173	RRM domain-containing protein OS=Bombyx mori OX=7091 PE=4 SV=1
52	FALSE	A0A8R2QUS3|A0A8R2QUS3_BOMMO	443.01	59.93	20	116000000	20	65	Acetylation (Protein N-term); Carbamidomethylation; Deamidation (NQ); Oxidation (M); Pyro-glu from Q	32115.9	RRM domain-containing protein OS=Bombyx mori OX=7091 PE=4 SV=1
53	TRUE	A0A8R2R3I2|A0A8R2R3I2_BOMMO	449.35	28.89	21	32400000	3	75	Acetylation (Protein N-term); Deamidation (NQ); Oxidation (M); Pyro-glu from E; Pyro-glu from Q	73323.5	LisH domain-containing protein OS=Bombyx mori OX=7091 PE=4 SV=1
54	TRUE	A0A8R2AKU3|A0A8R2AKU3_BOMMO	448.224	21.96	19	22800000	19	30	Oxidation (M)	106343	RRM domain-containing protein OS=Bombyx mori OX=7091 PE=4 SV=1
54	FALSE	A0A8R2G8W9|A0A8R2G8W9_BOMMO	442.028	21.72	17	22000000	17	28	Oxidation (M)	103936	RRM domain-containing protein OS=Bombyx mori OX=7091 PE=4 SV=1
54	FALSE	A0A8R2G8F7|A0A8R2G8F7_BOMMO	441.566	20.66	18	22800000	18	28	Oxidation (M)	103762	RRM domain-containing protein OS=Bombyx mori OX=7091 PE=4 SV=1
55	TRUE	H9J271|H9J271_BOMMO	446.036	57.02	18	103000000	18	36	Carbamidomethylation; Deamidation (NQ); Oxidation (M); Pyro-glu from E; Pyro-glu from Q	50388.1	Elongation factor 1-alpha OS=Bombyx mori OX=7091 GN=693059 PE=2 SV=1
55	FALSE	P29520|EF1A_BOMMO	439.464	57.02	18	103000000	18	36	Carbamidomethylation; Deamidation (NQ); Oxidation (M); Pyro-glu from E; Pyro-glu from Q	50372.1	Elongation factor 1-alpha OS=Bombyx mori OX=7091 PE=2 SV=1
55	FALSE	A0A8R2AS92|A0A8R2AS92_BOMMO	361.624	21.65	10	46400000	10	16	Pyro-glu from E	50633.5	Elongation factor 1-alpha OS=Bombyx mori OX=7091 GN=101743635 PE=3 SV=1
56	TRUE	A0A8R2R6N1|A0A8R2R6N1_BOMMO	444.906	28.22	18	6680000	18	25	Carbamidomethylation; Oxidation (M); Pyro-glu from Q	101853	PP1-binding domain-containing protein OS=Bombyx mori OX=7091 PE=4 SV=1
57	TRUE	Q2F695|Q2F695_BOMMO	444.662	33.17	18	331000000	18	80	Carbamidomethylation; Deamidation (NQ); Oxidation (M); Pyro-glu from E; Pyro-glu from Q	67297.9	Glycosyl-phosphatidyl-inositol-anchored protein OS=Bombyx mori OX=7091 GN=693083 PE=2 SV=1
57	FALSE	A0A8R2M3I0|A0A8R2M3I0_BOMMO	100.308	2.51	1	14100000	1	1		30950.6	Uncharacterized protein OS=Bombyx mori OX=7091 PE=4 SV=1
58	TRUE	Q5UAT7|Q5UAT7_BOMMO	443.165	35.75	16	58800000	15	21	Acetylation (Protein N-term); Carbamidomethylation; Oxidation (M); Pyro-glu from Q	48111	Ribosomal protein L4 OS=Bombyx mori OX=7091 GN=RpL4 PE=2 SV=1
58	TRUE	A0A8R2C6L3|A0A8R2C6L3_BOMMO	443.165	35.25	16	58800000	15	21	Acetylation (Protein N-term); Carbamidomethylation; Oxidation (M); Pyro-glu from Q	48779.8	60S ribosomal protein L4 C-terminal domain-containing protein OS=Bombyx mori OX=7091 GN=692659 PE=3 SV=1
59	TRUE	Q2F5Z3|Q2F5Z3_BOMMO	440.469	47.67	19	183000000	19	43	Acetylation (Protein N-term); Carbamidomethylation; Deamidation (NQ); Oxidation (M); Pyro-glu from E	48537.1	Double-stranded RNA-binding zinc finger protein JAZ OS=Bombyx mori OX=7091 GN=692886 PE=2 SV=1
60	TRUE	A0A8R1WN70|A0A8R1WN70_BOMMO	439.772	23.16	19	8150000	19	27	Deamidation (NQ); Oxidation (M); Pyro-glu from E	98160.2	Putative rRNA methyltransferase OS=Bombyx mori OX=7091 PE=3 SV=1
61	TRUE	A0A8R2AJ05|A0A8R2AJ05_BOMMO	439.198	68.89	18	102000000	18	58	Carbamidomethylation; Deamidation (NQ); Oxidation (M); Pyro-glu from Q	32961.5	rRNA 2'-O-methyltransferase fibrillarin OS=Bombyx mori OX=7091 GN=101742289 PE=3 SV=1
62	TRUE	Q1G0N2|Q1G0N2_BOMMO	438.737	57.24	17	417000000	17	56	Carbamidomethylation; Deamidation (NQ); Oxidation (M)	33191.2	Bmp-2 OS=Bombyx mori OX=7091 PE=2 SV=1
62	TRUE	A0A8R2M8D7|A0A8R2M8D7_BOMMO	438.737	62.73	17	417000000	17	56	Carbamidomethylation; Deamidation (NQ); Oxidation (M)	30208.7	RRM domain-containing protein OS=Bombyx mori OX=7091 PE=4 SV=1
62	FALSE	A0A8R2AG66|A0A8R2AG66_BOMMO	432.425	62.65	16	416000000	16	54	Carbamidomethylation; Deamidation (NQ); Oxidation (M)	28879.2	RRM domain-containing protein OS=Bombyx mori OX=7091 PE=4 SV=1
62	FALSE	A0A8R2HUY1|A0A8R2HUY1_BOMMO	432.425	63.39	16	416000000	16	54	Carbamidomethylation; Deamidation (NQ); Oxidation (M)	28623	RRM domain-containing protein OS=Bombyx mori OX=7091 PE=4 SV=1
63	TRUE	Q2F5I7|Q2F5I7_BOMMO	438.664	52.87	17	20100000	17	31	Carbamidomethylation; Deamidation (NQ); Oxidation (M); Pyro-glu from Q	45134.9	DnaJ homolog subfamily A member 1 OS=Bombyx mori OX=7091 GN=692990 PE=2 SV=1
64	TRUE	Q1HPV4|Q1HPV4_BOMMO	437.856	77.56	19	1200000000	19	91	Acetylation (Protein N-term); Carbamidomethylation; Deamidation (NQ); Oxidation (M); Pyro-glu from E; more	17758.8	Ribonucloprotein OS=Bombyx mori OX=7091 GN=732976 PE=2 SV=1
65	TRUE	A0A8R2R6K3|A0A8R2R6K3_BOMMO	437.354	27.32	19	493000	1	59	Acetylation (Protein N-term); Deamidation (NQ); Oxidation (M); Pyro-glu from Q	68391.2	LisH domain-containing protein OS=Bombyx mori OX=7091 PE=4 SV=1
66	TRUE	A0A8R1WK70|A0A8R1WK70_BOMMO	436.886	29.8	18	9670000	18	24	Carbamidomethylation; Oxidation (M)	88836.1	Protein KRI1 homolog OS=Bombyx mori OX=7091 PE=3 SV=1
66	FALSE	C0J8G3|C0J8G3_BOMMO	54.5724	1.5	1	292000	1	3		45778.5	Serpin-14 OS=Bombyx mori OX=7091 GN=100272178 PE=2 SV=1
66	FALSE	A0A8R2M5J6|A0A8R2M5J6_BOMMO	54.5724	0.51	1	292000	1	3		131804	JAKMIP_CC3 domain-containing protein OS=Bombyx mori OX=7091 PE=4 SV=1
66	FALSE	A0A8R2AGI1|A0A8R2AGI1_BOMMO	54.5724	0.74	1	292000	1	3		92536.7	histone acetyltransferase OS=Bombyx mori OX=7091 PE=3 SV=1
66	FALSE	A0A8R2M701|A0A8R2M701_BOMMO	54.5724	0.45	1	292000	1	3		151704	JAKMIP_CC3 domain-containing protein OS=Bombyx mori OX=7091 PE=4 SV=1
66	FALSE	A0A8R2M0Z2|A0A8R2M0Z2_BOMMO	54.5724	0.76	1	292000	1	3		90242.5	histone acetyltransferase OS=Bombyx mori OX=7091 PE=3 SV=1
66	FALSE	A0A8R2M5J5|A0A8R2M5J5_BOMMO	54.5724	0.55	1	292000	1	3		123423	JAKMIP_CC3 domain-containing protein OS=Bombyx mori OX=7091 PE=4 SV=1
67	TRUE	A0A8R1WKE7|A0A8R1WKE7_BOMMO	434.232	24.06	15	3230000	11	19	Carbamidomethylation; Deamidation (NQ); Oxidation (M); Pyro-glu from Q	92444.1	RNA helicase OS=Bombyx mori OX=7091 PE=4 SV=1
67	TRUE	A0A8R1WK34|A0A8R1WK34_BOMMO	434.232	24.12	15	3230000	11	19	Carbamidomethylation; Deamidation (NQ); Oxidation (M); Pyro-glu from Q	92158.7	RNA helicase OS=Bombyx mori OX=7091 PE=4 SV=1
68	TRUE	P84183|ACT4_BOMMO	433.702	63.3	19	25100000	5	44	Carbamidomethylation; Deamidation (NQ); Oxidation (M); Pyro-glu from E; Pyro-glu from Q	41821.8	Actin, cytoplasmic A4 OS=Bombyx mori OX=7091 GN=A4 PE=2 SV=1
68	FALSE	A0A8R2M3B1|A0A8R2M3B1_BOMMO	419.619	55.32	17	24700000	3	38	Carbamidomethylation; Deamidation (NQ); Oxidation (M); Pyro-glu from E; Pyro-glu from Q	41832.8	Actin-4 OS=Bombyx mori OX=7091 GN=100145915 PE=3 SV=1
68	FALSE	P04829|ACT3_BOMMO	412.449	52.39	16	12300000	2	35	Carbamidomethylation; Deamidation (NQ); Oxidation (M); Pyro-glu from Q	41917.9	Actin, cytoplasmic A3 OS=Bombyx mori OX=7091 PE=3 SV=3
69	TRUE	A8R081|A8R081_BOMMO	432.309	33.29	17	12300000	17	32	Carbamidomethylation; Deamidation (NQ); Oxidation (M); Pyro-glu from Q	76421	Bombyx homolog of P-element somatic inhibitor OS=Bombyx mori OX=7091 GN=BmPSI PE=2 SV=1
69	TRUE	A0A8R2C5K0|A0A8R2C5K0_BOMMO	432.309	33.29	17	12300000	17	32	Carbamidomethylation; Deamidation (NQ); Oxidation (M); Pyro-glu from Q	76421	K Homology domain-containing protein OS=Bombyx mori OX=7091 GN=100126539 PE=4 SV=1
70	TRUE	A0A8R2QZT8|A0A8R2QZT8_BOMMO	431.597	10.97	7	1830000	7	8	Carbamidomethylation; Oxidation (M); Pyro-glu from Q	111126	Eukaryotic translation initiation factor 4E transporter OS=Bombyx mori OX=7091 PE=4 SV=1
71	TRUE	A0A8R2R2T1|A0A8R2R2T1_BOMMO	427.267	34.07	15	14800000	15	16	Acetylation (Protein N-term); Oxidation (M); Pyro-glu from Q	57059.7	Protein Red OS=Bombyx mori OX=7091 PE=3 SV=1
72	TRUE	A0A8R2R648|A0A8R2R648_BOMMO	425.482	15.03	16	27100000	16	29	Carbamidomethylation; Deamidation (NQ); Oxidation (M); Pyro-glu from Q	179867	RRM domain-containing protein OS=Bombyx mori OX=7091 GN=100270778 PE=4 SV=1
72	FALSE	B9VTR6|B9VTR6_BOMMO	271.45	28.37	4	4370000	4	5	Deamidation (NQ)	24445.7	Apoptotic chromatin condensation inducer-like protein OS=Bombyx mori OX=7091 GN=ACCi PE=2 SV=1
73	TRUE	A0A8R2QXY7|A0A8R2QXY7_BOMMO	424.8	24.18	13	12300000	13	26	Carbamidomethylation; Deamidation (NQ); Oxidation (M); Pyro-glu from Q	83001.5	DRBM domain-containing protein OS=Bombyx mori OX=7091 PE=4 SV=1
73	TRUE	A0A8R2DP87|A0A8R2DP87_BOMMO	424.8	23.32	13	12300000	13	26	Carbamidomethylation; Deamidation (NQ); Oxidation (M); Pyro-glu from Q	86153.1	DRBM domain-containing protein OS=Bombyx mori OX=7091 PE=4 SV=1
73	TRUE	A0A8R2QVQ3|A0A8R2QVQ3_BOMMO	424.8	23.21	13	12300000	13	26	Carbamidomethylation; Deamidation (NQ); Oxidation (M); Pyro-glu from Q	86690.7	DRBM domain-containing protein OS=Bombyx mori OX=7091 PE=4 SV=1
73	TRUE	A0A8R2QRU5|A0A8R2QRU5_BOMMO	424.8	23.15	13	12300000	13	26	Carbamidomethylation; Deamidation (NQ); Oxidation (M); Pyro-glu from Q	86860.9	DRBM domain-containing protein OS=Bombyx mori OX=7091 PE=4 SV=1
73	TRUE	A0A8R2QVR1|A0A8R2QVR1_BOMMO	424.8	23.24	13	12300000	13	26	Carbamidomethylation; Deamidation (NQ); Oxidation (M); Pyro-glu from Q	86619.6	DRBM domain-containing protein OS=Bombyx mori OX=7091 PE=4 SV=1
73	TRUE	A0A8R2QXF5|A0A8R2QXF5_BOMMO	424.8	24.15	13	12300000	13	26	Carbamidomethylation; Deamidation (NQ); Oxidation (M); Pyro-glu from Q	83072.6	DRBM domain-containing protein OS=Bombyx mori OX=7091 PE=4 SV=1
73	TRUE	A0A8R2DQ50|A0A8R2DQ50_BOMMO	424.8	24.09	13	12300000	13	26	Carbamidomethylation; Deamidation (NQ); Oxidation (M); Pyro-glu from Q	83242.8	DRBM domain-containing protein OS=Bombyx mori OX=7091 PE=4 SV=1
74	TRUE	Q2F6A6|Q2F6A6_BOMMO	424.724	28.17	10	7160000	9	17	Carbamidomethylation; Oxidation (M); Pyro-glu from E; Pyro-glu from Q	51025.3	Elongation factor Tu OS=Bombyx mori OX=7091 GN=692807 PE=2 SV=1
75	TRUE	Q5UAU1|Q5UAU1_BOMMO	421.122	64.24	16	147000000	16	31	Carbamidomethylation; Deamidation (NQ); Oxidation (M); Pyro-glu from E; Pyro-glu from Q	34189.4	60S acidic ribosomal protein P0 OS=Bombyx mori OX=7091 GN=RpP0 PE=1 SV=1
76	TRUE	Q2F5S0|Q2F5S0_BOMMO	420.95	42.26	16	49700000	16	28	Oxidation (M); Pyro-glu from E; Pyro-glu from Q	35554	rRNA processing protein Ebp2 OS=Bombyx mori OX=7091 GN=692935 PE=2 SV=1
77	TRUE	A0A8R1WIV8|A0A8R1WIV8_BOMMO	420.759	46.88	12	7600000	12	18	Carbamidomethylation; Deamidation (NQ); Oxidation (M); Pyro-glu from Q	43455.2	Neugrin OS=Bombyx mori OX=7091 GN=101746488 PE=3 SV=1
78	TRUE	Q5UAM4|Q5UAM4_BOMMO	420.008	73.03	18	248000000	18	33	Acetylation (Protein N-term); Carbamidomethylation; Oxidation (M); Pyro-glu from Q	17754.7	40S ribosomal protein S18 OS=Bombyx mori OX=7091 GN=RpS18 PE=2 SV=1
78	FALSE	A0A8R2R8E3|A0A8R2R8E3_BOMMO	406.249	67.53	16	213000000	16	30	Carbamidomethylation; Oxidation (M); Pyro-glu from Q	17996	40S ribosomal protein S18 OS=Bombyx mori OX=7091 GN=692720 PE=3 SV=1
78	FALSE	A0A8R2R0X0|A0A8R2R0X0_BOMMO	115.435	4.65	1	4760000	1	1		14614.3	Uncharacterized protein OS=Bombyx mori OX=7091 PE=4 SV=1
79	TRUE	H6VTQ0|H6VTQ0_BOMMO	419.525	63.57	16	32200000	16	31	Carbamidomethylation; Deamidation (NQ); Oxidation (M)	31293.4	DnaJ-10 OS=Bombyx mori OX=7091 GN=100302622 PE=2 SV=1
79	FALSE	C7AQZ8|C7AQZ8_BOMMO	402.801	59.82	14	22400000	14	28	Carbamidomethylation; Deamidation (NQ)	26342.8	DnaJ-10 OS=Bombyx mori OX=7091 GN=100302622 PE=2 SV=1
80	TRUE	A0A8R2G753|A0A8R2G753_BOMMO	418.733	52.19	16	75500000	16	33	Acetylation (Protein N-term); Carbamidomethylation; Deamidation (NQ); Oxidation (M); Pyro-glu from E	35956	Protein FAM76A OS=Bombyx mori OX=7091 PE=3 SV=1
80	FALSE	A0A8R2M850|A0A8R2M850_BOMMO	80.5351	0.61	1	549000	1	1		105818	IMD domain-containing protein OS=Bombyx mori OX=7091 PE=4 SV=1
80	FALSE	A0A8R2QZX9|A0A8R2QZX9_BOMMO	80.5351	0.83	1	549000	1	1		81414.6	Acetylcholinesterase OS=Bombyx mori OX=7091 GN=692783 PE=3 SV=1
80	FALSE	A0A8R2MA22|A0A8R2MA22_BOMMO	80.5351	0.61	1	549000	1	1		106061	IMD domain-containing protein OS=Bombyx mori OX=7091 PE=4 SV=1
80	FALSE	A0A8R2M8B8|A0A8R2M8B8_BOMMO	80.5351	0.63	1	549000	1	1		102593	IMD domain-containing protein OS=Bombyx mori OX=7091 PE=4 SV=1
80	FALSE	A0A8R2M8A1|A0A8R2M8A1_BOMMO	80.5351	0.59	1	549000	1	1		109334	IMD domain-containing protein OS=Bombyx mori OX=7091 PE=4 SV=1
80	FALSE	A0A8R2M8M0|A0A8R2M8M0_BOMMO	80.5351	0.6	1	549000	1	1		109091	IMD domain-containing protein OS=Bombyx mori OX=7091 PE=4 SV=1
81	TRUE	A0A8R2LV84|A0A8R2LV84_BOMMO	418.247	26.42	15	18700000	15	19	Deamidation (NQ); Pyro-glu from E; Pyro-glu from Q	84217.9	SAFB-like transcription modulator OS=Bombyx mori OX=7091 PE=4 SV=1
81	FALSE	A0A8R2AQD6|A0A8R2AQD6_BOMMO	393.198	22.32	13	18100000	13	16	Deamidation (NQ); Pyro-glu from E; Pyro-glu from Q	78445.9	SAFB-like transcription modulator OS=Bombyx mori OX=7091 PE=4 SV=1
82	TRUE	A0A8R2ARP2|A0A8R2ARP2_BOMMO	418.064	35.32	14	3480000	14	16	Oxidation (M)	62634.8	SKI-interacting protein SKIP SNW domain-containing protein OS=Bombyx mori OX=7091 PE=3 SV=1
83	TRUE	A0A8R2M424|A0A8R2M424_BOMMO	417.962	96.43	16	891000000	16	61	Acetylation (Protein N-term); Deamidation (NQ); Oxidation (M); Pyro-glu from E	11552	60S acidic ribosomal protein P2 OS=Bombyx mori OX=7091 GN=692692 PE=3 SV=1
83	FALSE	Q5UAT9|Q5UAT9_BOMMO	396.788	83.04	13	725000000	13	47	Deamidation (NQ); Oxidation (M); Pyro-glu from E	11538	60S acidic ribosomal protein P2 OS=Bombyx mori OX=7091 GN=RpP2 PE=2 SV=1
84	TRUE	A0A8R2AJR9|A0A8R2AJR9_BOMMO	417.876	45.73	14	14900000	14	20	Deamidation (NQ); Oxidation (M)	34926.3	Fcf2 pre-rRNA processing C-terminal domain-containing protein OS=Bombyx mori OX=7091 GN=101742504 PE=4 SV=1
85	TRUE	A0A8R1WLN7|A0A8R1WLN7_BOMMO	417.826	47.03	13	28200000	13	23	Carbamidomethylation; Deamidation (NQ); Oxidation (M); Pyro-glu from Q	40599.4	K Homology domain-containing protein OS=Bombyx mori OX=7091 PE=4 SV=1
85	FALSE	A0A8R2DNQ0|A0A8R2DNQ0_BOMMO	409.097	40.97	12	22200000	12	20	Carbamidomethylation; Deamidation (NQ); Oxidation (M); Pyro-glu from Q	41501.7	K Homology domain-containing protein OS=Bombyx mori OX=7091 PE=4 SV=1
85	FALSE	A0A8R2HQ03|A0A8R2HQ03_BOMMO	362.649	40	9	17500000	9	16	Deamidation (NQ); Oxidation (M)	32476.6	K Homology domain-containing protein OS=Bombyx mori OX=7091 PE=4 SV=1
86	TRUE	A0A8R2LZM7|A0A8R2LZM7_BOMMO	415.963	25.4	10	3000000	10	11	Carbamidomethylation; Oxidation (M)	50296.4	RNA helicase OS=Bombyx mori OX=7091 PE=3 SV=1
87	TRUE	A0A8R2QW20|A0A8R2QW20_BOMMO	415.412	36.49	13	42000000	13	29	Deamidation (NQ); Oxidation (M); Pyro-glu from Q	46682.2	Ras GTPase-activating protein-binding protein 2 OS=Bombyx mori OX=7091 PE=4 SV=1
88	TRUE	A0A8R2AK71|A0A8R2AK71_BOMMO	414.486	60.32	11	17300000	11	24	Carbamidomethylation; Deamidation (NQ); Oxidation (M)	38803.1	RING-type domain-containing protein OS=Bombyx mori OX=7091 PE=4 SV=1
89	TRUE	Q5UAR5|Q5UAR5_BOMMO	412.312	32.95	14	60900000	14	22	Deamidation (NQ); Oxidation (M)	35964.6	Ribosomal protein L23A OS=Bombyx mori OX=7091 GN=RpL23A PE=2 SV=1
90	TRUE	A0A8R1WKF0|A0A8R1WKF0_BOMMO	411.105	42.11	15	11100000	15	19	Carbamidomethylation; Oxidation (M)	48917.3	RRM domain-containing protein OS=Bombyx mori OX=7091 GN=101736108 PE=4 SV=1
91	TRUE	A0A8R2AF85|A0A8R2AF85_BOMMO	410.591	31.82	12	5310000	12	19	Acetylation (Protein N-term); Oxidation (M); Pyro-glu from E	39796.4	Ribosome biogenesis regulatory protein OS=Bombyx mori OX=7091 GN=101743869 PE=3 SV=1
91	TRUE	A0A8R2RC17|A0A8R2RC17_BOMMO	410.591	31.82	12	5310000	12	19	Acetylation (Protein N-term); Oxidation (M); Pyro-glu from E	39780.4	Ribosome biogenesis regulatory protein OS=Bombyx mori OX=7091 PE=3 SV=1
92	TRUE	A0A8R1WJQ0|A0A8R1WJQ0_BOMMO	410.549	17.32	11	13800000	11	17	Carbamidomethylation; Oxidation (M); Pyro-glu from E; Pyro-glu from Q	89043.3	SAM-dependent MTase RsmB/NOP-type domain-containing protein OS=Bombyx mori OX=7091 PE=3 SV=1
93	TRUE	A0A8R2AQ37|A0A8R2AQ37_BOMMO	408.902	59.69	15	16900000	15	26	Carbamidomethylation; Deamidation (NQ); Oxidation (M)	43241.4	RRM domain-containing protein OS=Bombyx mori OX=7091 PE=4 SV=1
94	TRUE	Q5R1P6|Q5R1P6_BOMMO	408.335	85.96	15	23500000	12	24	Acetylation (Protein N-term); Carbamidomethylation; Deamidation (NQ); Oxidation (M); Pyro-glu from E; more	20138.6	Heat shock protein hsp20.1 OS=Bombyx mori OX=7091 GN=Hsp20.1 PE=2 SV=1
95	TRUE	Q86PG2|Q86PG2_BOMMO	407.501	41	12	4020000	8	16	Acetylation (Protein N-term); Carbamidomethylation; Oxidation (M)	32891.2	ADP/ATP translocase OS=Bombyx mori OX=7091 GN=ANT PE=2 SV=1
96	TRUE	A0A8R1WGM9|A0A8R1WGM9_BOMMO	407.137	38.18	11	3130000	11	17	Carbamidomethylation; Deamidation (NQ); Oxidation (M)	61045.5	RRM domain-containing protein OS=Bombyx mori OX=7091 PE=4 SV=1
97	TRUE	A0A8R2ALD0|A0A8R2ALD0_BOMMO	404.873	20.45	9	611000	8	12	Carbamidomethylation; Deamidation (NQ); Oxidation (M); Pyro-glu from Q	80401.3	RNA helicase OS=Bombyx mori OX=7091 PE=3 SV=1
97	FALSE	A0A8R2ASA2|A0A8R2ASA2_BOMMO	399.121	22.32	9	611000	8	12	Carbamidomethylation; Deamidation (NQ); Oxidation (M); Pyro-glu from Q	73239.9	RNA helicase OS=Bombyx mori OX=7091 PE=3 SV=1
98	TRUE	Q5UAT2|Q5UAT2_BOMMO	404.579	51.75	14	145000000	14	38	Carbamidomethylation; Deamidation (NQ); Oxidation (M); Pyro-glu from E	27918.5	60S ribosomal protein L8 OS=Bombyx mori OX=7091 GN=RpL8 PE=2 SV=1
99	TRUE	Q1HPT3|Q1HPT3_BOMMO	404.235	50.95	14	13100000	14	29	Acetylation (Protein N-term); Carbamidomethylation; Deamidation (NQ); Oxidation (M)	34974.9	Heterogeneous nuclear ribonucleoprotein A1 OS=Bombyx mori OX=7091 GN=100101226 PE=2 SV=1
100	TRUE	B7U2V8|B7U2V8_BOMMO	403.156	57.14	14	29800000	14	23	Carbamidomethylation; Deamidation (NQ); Pyro-glu from Q	27191.6	WKF domain-containing protein OS=Bombyx mori OX=7091 GN=100216501 PE=2 SV=1
101	TRUE	A0A8R2DM55|A0A8R2DM55_BOMMO	403.121	9	13	1810000	13	19	Carbamidomethylation; Deamidation (NQ); Oxidation (M); Pyro-glu from Q	240844	C2H2-type domain-containing protein OS=Bombyx mori OX=7091 PE=4 SV=1
101	TRUE	A0A8R2C748|A0A8R2C748_BOMMO	403.121	8.94	13	1810000	13	19	Carbamidomethylation; Deamidation (NQ); Oxidation (M); Pyro-glu from Q	242603	C2H2-type domain-containing protein OS=Bombyx mori OX=7091 PE=4 SV=1
102	TRUE	A0A8R2LXI1|A0A8R2LXI1_BOMMO	401.372	8.93	10	2880000	10	13	Carbamidomethylation; Oxidation (M); Pyro-glu from Q	166555	GYF domain-containing protein OS=Bombyx mori OX=7091 PE=4 SV=1
102	FALSE	A0A8R2LXG5|A0A8R2LXG5_BOMMO	393.152	8.44	9	2310000	9	12	Carbamidomethylation; Oxidation (M); Pyro-glu from Q	163299	GYF domain-containing protein OS=Bombyx mori OX=7091 PE=4 SV=1
102	FALSE	A0A8R2LYU5|A0A8R2LYU5_BOMMO	393.152	8.28	9	2310000	9	12	Carbamidomethylation; Oxidation (M); Pyro-glu from Q	166375	GYF domain-containing protein OS=Bombyx mori OX=7091 PE=4 SV=1
102	FALSE	A0A8R2M064|A0A8R2M064_BOMMO	393.152	8.26	9	2310000	9	12	Carbamidomethylation; Oxidation (M); Pyro-glu from Q	166829	GYF domain-containing protein OS=Bombyx mori OX=7091 PE=4 SV=1
102	FALSE	A0A8R2QZ17|A0A8R2QZ17_BOMMO	393.152	8.71	9	2310000	9	12	Carbamidomethylation; Oxidation (M); Pyro-glu from Q	159051	GYF domain-containing protein OS=Bombyx mori OX=7091 PE=4 SV=1
102	FALSE	A0A8R2R0U5|A0A8R2R0U5_BOMMO	387.374	7.44	8	2310000	8	11	Carbamidomethylation; Oxidation (M)	156451	GYF domain-containing protein OS=Bombyx mori OX=7091 PE=4 SV=1
102	FALSE	A0A8R2QZ08|A0A8R2QZ08_BOMMO	385.565	7.97	8	1950000	8	11	Carbamidomethylation; Oxidation (M); Pyro-glu from Q	157548	GYF domain-containing protein OS=Bombyx mori OX=7091 PE=4 SV=1
102	FALSE	A0A8R2QW17|A0A8R2QW17_BOMMO	385.565	7.79	8	1950000	8	11	Carbamidomethylation; Oxidation (M); Pyro-glu from Q	161078	GYF domain-containing protein OS=Bombyx mori OX=7091 PE=4 SV=1
102	FALSE	A0A8R2R076|A0A8R2R076_BOMMO	378.179	8.12	8	2280000	8	11	Carbamidomethylation; Oxidation (M); Pyro-glu from Q	158285	GYF domain-containing protein OS=Bombyx mori OX=7091 PE=4 SV=1
102	FALSE	A0A8R2LY34|A0A8R2LY34_BOMMO	376.657	8.66	8	2310000	8	11	Carbamidomethylation; Oxidation (M)	134257	GYF domain-containing protein OS=Bombyx mori OX=7091 PE=4 SV=1
102	FALSE	A0A8R2R1L2|A0A8R2R1L2_BOMMO	376.657	8.43	8	2310000	8	11	Carbamidomethylation; Oxidation (M)	137787	GYF domain-containing protein OS=Bombyx mori OX=7091 PE=4 SV=1
103	TRUE	A0A8R1WMW3|A0A8R1WMW3_BOMMO	401.115	47.14	12	23900000	12	28	Carbamidomethylation; Deamidation (NQ); Oxidation (M); Pyro-glu from E; Pyro-glu from Q	34099.1	Neuroguidin OS=Bombyx mori OX=7091 GN=101742074 PE=4 SV=1
104	TRUE	A0A8R1WLF9|A0A8R1WLF9_BOMMO	399.439	17.09	10	6860000	10	12	Carbamidomethylation; Deamidation (NQ)	79705.6	RRM domain-containing protein OS=Bombyx mori OX=7091 PE=4 SV=1
105	TRUE	A0A8R2DMK9|A0A8R2DMK9_BOMMO	399.024	66.67	14	29400000	14	25	Acetylation (Protein N-term); Carbamidomethylation; Deamidation (NQ); Oxidation (M)	27547	Pre-mRNA-splicing factor SPF27 OS=Bombyx mori OX=7091 PE=3 SV=1
106	TRUE	A0A8R2M196|A0A8R2M196_BOMMO	398.496	36.6	13	171000000	13	48	Acetylation (Protein N-term); Deamidation (NQ); Oxidation (M); Pyro-glu from E; Pyro-glu from Q	41262	FoP_duplication domain-containing protein OS=Bombyx mori OX=7091 PE=4 SV=1
107	TRUE	Q5UAR9|Q5UAR9_BOMMO	397.96	40.5	10	54700000	10	17	Deamidation (NQ); Oxidation (M)	23610.9	Ribosomal protein L19 OS=Bombyx mori OX=7091 GN=RpL19 PE=2 SV=1
108	TRUE	A0A8R2GAW3|A0A8R2GAW3_BOMMO	397.474	47.52	14	33400000	14	31	Carbamidomethylation	26858.5	Splicing factor, arginine/serine-rich 1 OS=Bombyx mori OX=7091 PE=3 SV=1
109	TRUE	A0A8R2HR31|A0A8R2HR31_BOMMO	396.109	22.25	10	10900000	10	16	Carbamidomethylation; Deamidation (NQ); Oxidation (M); Pyro-glu from Q	50516.5	CCHC-type domain-containing protein OS=Bombyx mori OX=7091 PE=4 SV=1
109	TRUE	A0A8R2AQL5|A0A8R2AQL5_BOMMO	396.109	22.51	10	10900000	10	16	Carbamidomethylation; Deamidation (NQ); Oxidation (M); Pyro-glu from Q	49930.8	CCHC-type domain-containing protein OS=Bombyx mori OX=7091 PE=4 SV=1
110	TRUE	Q5UAS2|RL17_BOMMO	395.837	50.27	13	83500000	13	26	Carbamidomethylation; Deamidation (NQ); Oxidation (M); Pyro-glu from Q	21598.1	60S ribosomal protein L17 OS=Bombyx mori OX=7091 GN=RpL17 PE=2 SV=1
111	TRUE	Q1HE02|Q1HE02_BOMMO	395.602	55.12	13	335000000	13	44	Acetylation (Protein N-term); Deamidation (NQ); Oxidation (M); Pyro-glu from E; Pyro-glu from Q	27270.5	ALY OS=Bombyx mori OX=7091 GN=733049 PE=2 SV=1
112	TRUE	A0A8R2HLL2|A0A8R2HLL2_BOMMO	395.575	51.97	14	1670000	1	22	Carbamidomethylation; Deamidation (NQ); Oxidation (M)	34068.9	Transcriptional activator protein Pur-beta OS=Bombyx mori OX=7091 PE=3 SV=1
112	TRUE	A0A8R2GF17|A0A8R2GF17_BOMMO	395.575	53.56	14	1670000	1	22	Carbamidomethylation; Deamidation (NQ); Oxidation (M)	32992.7	Transcriptional activator protein Pur-beta OS=Bombyx mori OX=7091 PE=3 SV=1
112	TRUE	A0A8R2HPG3|A0A8R2HPG3_BOMMO	395.575	52.32	14	1670000	1	22	Carbamidomethylation; Deamidation (NQ); Oxidation (M)	33841.6	Transcriptional activator protein Pur-beta OS=Bombyx mori OX=7091 PE=3 SV=1
113	TRUE	A0A8R1WIQ3|A0A8R1WIQ3_BOMMO	395.521	21.18	13	3880000	13	19	Deamidation (NQ); Oxidation (M); Pyro-glu from Q	96983.1	Rib_recp_KP_reg domain-containing protein OS=Bombyx mori OX=7091 PE=4 SV=1
113	TRUE	A0A8R2DJS1|A0A8R2DJS1_BOMMO	395.521	21.83	13	3880000	13	19	Deamidation (NQ); Oxidation (M); Pyro-glu from Q	94139.9	Ribosome-binding protein 1 OS=Bombyx mori OX=7091 PE=4 SV=1
113	TRUE	A0A8R2DL96|A0A8R2DL96_BOMMO	395.521	20.37	13	3880000	13	19	Deamidation (NQ); Oxidation (M); Pyro-glu from Q	100894	Rib_recp_KP_reg domain-containing protein OS=Bombyx mori OX=7091 PE=4 SV=1
114	TRUE	A0A8R2HNJ2|A0A8R2HNJ2_BOMMO	395.407	55.59	14		1	20	Acetylation (Protein N-term); Carbamidomethylation; Deamidation (NQ); Oxidation (M)	33282.1	Transcriptional activator protein Pur-beta OS=Bombyx mori OX=7091 PE=3 SV=1
114	TRUE	A0A8R2HPN6|A0A8R2HPN6_BOMMO	395.407	57.34	14		1	20	Acetylation (Protein N-term); Carbamidomethylation; Deamidation (NQ); Oxidation (M)	32205.9	Transcriptional activator protein Pur-beta OS=Bombyx mori OX=7091 PE=3 SV=1
115	TRUE	Q5UAQ3|Q5UAQ3_BOMMO	394.429	60.76	13	201000000	13	29	Acetylation (Protein N-term); Carbamidomethylation; Oxidation (M)	17346.4	60S ribosomal protein L35a OS=Bombyx mori OX=7091 GN=RpL35A PE=2 SV=1
115	FALSE	A0A8R2M189|A0A8R2M189_BOMMO	377.109	53.33	11	171000000	11	25	Acetylation (Protein N-term); Carbamidomethylation; Oxidation (M)	18139.4	60S ribosomal protein L35a OS=Bombyx mori OX=7091 GN=692707 PE=3 SV=1
116	TRUE	A0A8R2R784|A0A8R2R784_BOMMO	393.607	53.87	14		1	21	Acetylation (Protein N-term); Carbamidomethylation; Deamidation (NQ); Oxidation (M)	32006.7	Transcriptional activator protein Pur-beta OS=Bombyx mori OX=7091 PE=3 SV=1
117	TRUE	A0A8R2G9J5|A0A8R2G9J5_BOMMO	392.941	49.57	13	346000000	13	41	Carbamidomethylation; Deamidation (NQ); Pyro-glu from Q	37610.5	RRM domain-containing protein OS=Bombyx mori OX=7091 PE=4 SV=1
117	TRUE	A0A8R1WIY1|A0A8R1WIY1_BOMMO	392.941	48.31	13	346000000	13	41	Carbamidomethylation; Deamidation (NQ); Pyro-glu from Q	38734.8	RRM domain-containing protein OS=Bombyx mori OX=7091 PE=4 SV=1
117	TRUE	A0A8R1WIA4|A0A8R1WIA4_BOMMO	392.941	47.63	13	346000000	13	41	Carbamidomethylation; Deamidation (NQ); Pyro-glu from Q	39248.4	RRM domain-containing protein OS=Bombyx mori OX=7091 PE=4 SV=1
118	TRUE	Q2F5W1|Q2F5W1_BOMMO	392.874	58.29	13	238000000	13	45	Carbamidomethylation; Deamidation (NQ); Oxidation (M)	19648.7	Small nuclear ribonucleoprotein polypeptide OS=Bombyx mori OX=7091 GN=778458 PE=2 SV=1
119	TRUE	A0A8R1WMA4|A0A8R1WMA4_BOMMO	389.89	19.89	6	20800000	6	7	Pyro-glu from Q	43301.4	Nuclear speckle splicing regulatory protein 1 N-terminal domain-containing protein OS=Bombyx mori OX=7091 GN=101737367 PE=3 SV=1
120	TRUE	A0A8R2LX83|A0A8R2LX83_BOMMO	389.22	18.77	9	22300000	9	15	Carbamidomethylation; Deamidation (NQ); Oxidation (M)	56907	Uncharacterized protein OS=Bombyx mori OX=7091 PE=4 SV=1
120	FALSE	A0A8R2M9K1|A0A8R2M9K1_BOMMO	122.124	1.85	1	10900000	1	2		48159.6	RNase H type-1 domain-containing protein OS=Bombyx mori OX=7091 PE=4 SV=1
121	TRUE	A0A8R1WGY9|A0A8R1WGY9_BOMMO	389.15	31.58	9	5070000	9	16	Carbamidomethylation; Deamidation (NQ); Oxidation (M)	49926.8	RuvB-like helicase OS=Bombyx mori OX=7091 GN=101739823 PE=3 SV=1
122	TRUE	A0A8R2C814|A0A8R2C814_BOMMO	387.697	23.97	6	4000000	6	7	Oxidation (M); Pyro-glu from Q	41572.3	28S ribosomal protein S31, mitochondrial OS=Bombyx mori OX=7091 GN=101736059 PE=3 SV=1
123	TRUE	A0A8R1WH09|A0A8R1WH09_BOMMO	387.307	39.65	13	13600000	13	22	Carbamidomethylation; Deamidation (NQ); Oxidation (M)	39822.5	Ribosomal protein S24/S35 mitochondrial conserved domain-containing protein OS=Bombyx mori OX=7091 GN=101742763 PE=4 SV=1
124	TRUE	Q5UAP2|Q5UAP2_BOMMO	386.187	53.5	11	7180000	11	15	Carbamidomethylation; Oxidation (M)	26771.2	Ribosomal protein S3 OS=Bombyx mori OX=7091 GN=RpS3 PE=2 SV=1
125	TRUE	A0A8R1WNL9|A0A8R1WNL9_BOMMO	385.738	11.49	10	1770000	10	15	Deamidation (NQ); Oxidation (M); Pyro-glu from Q	156103	YLP motif-containing protein 1 OS=Bombyx mori OX=7091 GN=101745340 PE=4 SV=1
125	FALSE	A0A8R1WL09|A0A8R1WL09_BOMMO	367.768	11.07	9	1770000	9	14	Deamidation (NQ); Oxidation (M); Pyro-glu from Q	146255	YLP motif-containing protein 1 OS=Bombyx mori OX=7091 GN=101745340 PE=4 SV=1
126	TRUE	D2Y4R6|D2Y4R6_BOMMO	384.657	53.97	11	11900000	11	19	Deamidation (NQ); Oxidation (M)	33488.9	Coatomer subunit epsilon OS=Bombyx mori OX=7091 GN=COPE PE=2 SV=1
127	TRUE	Q1HPT8|Q1HPT8_BOMMO	383.343	43.15	12	47200000	12	30	Carbamidomethylation; Deamidation (NQ); Oxidation (M)	28752.2	U2 small nuclear ribonucleoprotein A' OS=Bombyx mori OX=7091 PE=2 SV=1
128	TRUE	A0A8R2M6F3|A0A8R2M6F3_BOMMO	382.913	17.49	11	6140000	11	15	Carbamidomethylation; Oxidation (M); Pyro-glu from Q	77807.7	TFIIS N-terminal domain-containing protein OS=Bombyx mori OX=7091 PE=4 SV=1
128	TRUE	A0A8R2AMF2|A0A8R2AMF2_BOMMO	382.913	17.24	11	6140000	11	15	Carbamidomethylation; Oxidation (M); Pyro-glu from Q	78929.9	TFIIS N-terminal domain-containing protein OS=Bombyx mori OX=7091 PE=4 SV=1
128	TRUE	A0A8R2C652|A0A8R2C652_BOMMO	382.913	18.56	11	6140000	11	15	Carbamidomethylation; Oxidation (M); Pyro-glu from Q	73242.7	TFIIS N-terminal domain-containing protein OS=Bombyx mori OX=7091 PE=4 SV=1
129	TRUE	A0A8R2QZI4|A0A8R2QZI4_BOMMO	382.086	19.27	11	1680000	11	12	Carbamidomethylation; Oxidation (M)	84441.6	RRM domain-containing protein OS=Bombyx mori OX=7091 PE=4 SV=1
130	TRUE	A0A8R2AST6|A0A8R2AST6_BOMMO	380.883	32.62	7	6950000	7	9	Oxidation (M); Pyro-glu from Q	31387.8	MSP domain-containing protein OS=Bombyx mori OX=7091 PE=3 SV=1
130	TRUE	A0A8R1WMA2|A0A8R1WMA2_BOMMO	380.883	36.11	7	6950000	7	9	Oxidation (M); Pyro-glu from Q	28346.5	MSP domain-containing protein OS=Bombyx mori OX=7091 PE=3 SV=1
130	FALSE	A0A8R1WPT4|A0A8R1WPT4_BOMMO	369.566	33.09	7	6950000	7	9	Oxidation (M); Pyro-glu from Q	30940.3	MSP domain-containing protein OS=Bombyx mori OX=7091 PE=3 SV=1
131	TRUE	A0A8R1WR85|A0A8R1WR85_BOMMO	379.954	21.73	8	3150000	8	16	Acetylation (Protein N-term); Oxidation (M)	67945.8	ZZ-type domain-containing protein OS=Bombyx mori OX=7091 GN=101736823 PE=4 SV=1
131	TRUE	A0A8R2AUG6|A0A8R2AUG6_BOMMO	379.954	21.66	8	3150000	8	16	Acetylation (Protein N-term); Oxidation (M)	68131	ZZ-type domain-containing protein OS=Bombyx mori OX=7091 GN=101736823 PE=4 SV=1
131	FALSE	A0A8R2C970|A0A8R2C970_BOMMO	340.241	20.39	5	2170000	5	11	Oxidation (M)	56292.8	ZZ-type domain-containing protein OS=Bombyx mori OX=7091 GN=101736823 PE=4 SV=1
132	TRUE	A0A8R2R6B3|A0A8R2R6B3_BOMMO	379.938	21.59	6	2760000	6	11	Carbamidomethylation; Oxidation (M); Pyro-glu from Q	50312.6	cysteine desulfurase OS=Bombyx mori OX=7091 PE=3 SV=1
133	TRUE	Q1HPT1|Q1HPT1_BOMMO	379.846	27.91	9	883000	9	15	Deamidation (NQ); Oxidation (M)	54988.1	ATP synthase subunit beta OS=Bombyx mori OX=7091 PE=2 SV=1
133	TRUE	A0A8R2R0M5|A0A8R2R0M5_BOMMO	379.846	28.07	9	883000	9	15	Deamidation (NQ); Oxidation (M)	54849.9	ATP synthase subunit beta OS=Bombyx mori OX=7091 PE=3 SV=1
133	FALSE	A0A8R2R392|A0A8R2R392_BOMMO	280.332	9.84	4	316000	4	8	Deamidation (NQ); Oxidation (M)	60030.3	ATP synthase subunit beta OS=Bombyx mori OX=7091 PE=3 SV=1
133	FALSE	A0A8R2RAA2|A0A8R2RAA2_BOMMO	280.332	10.11	4	316000	4	8	Deamidation (NQ); Oxidation (M)	58346.1	ATP synthase subunit beta OS=Bombyx mori OX=7091 PE=3 SV=1
133	FALSE	A0A8R2R586|A0A8R2R586_BOMMO	280.332	9.96	4	316000	4	8	Deamidation (NQ); Oxidation (M)	59259.3	ATP synthase subunit beta OS=Bombyx mori OX=7091 PE=3 SV=1
133	FALSE	A0A8R2M8T9|A0A8R2M8T9_BOMMO	254.821	13.49	4	316000	4	8	Deamidation (NQ); Oxidation (M)	44405.9	ATP synthase subunit beta OS=Bombyx mori OX=7091 PE=3 SV=1
133	FALSE	A0A8R2RAY2|A0A8R2RAY2_BOMMO	254.583	7.95	3	174000	3	6	Deamidation (NQ); Oxidation (M)	55796.4	ATP synthase subunit beta, mitochondrial OS=Bombyx mori OX=7091 PE=3 SV=1
134	TRUE	A0A8R1WER1|A0A8R1WER1_BOMMO	379.823	46.8	9	6650000	9	13	Oxidation (M)	28256.6	Cyclin-like domain-containing protein OS=Bombyx mori OX=7091 GN=101735856 PE=3 SV=1
135	TRUE	O17508|O17508_BOMMO	379.527	12.87	5	867000	4	6	Carbamidomethylation; Oxidation (M)	45123.4	Cdc2-related kinase OS=Bombyx mori OX=7091 GN=692764 PE=2 SV=1
136	TRUE	Q1HPI9|Q1HPI9_BOMMO	377.769	39.57	11	20300000	11	25	Carbamidomethylation; Deamidation (NQ); Oxidation (M)	46578	Splicing factor U2AF subunit OS=Bombyx mori OX=7091 PE=2 SV=1
137	TRUE	A0A8R1WLR5|A0A8R1WLR5_BOMMO	377.675	33.45	12	49200000	12	21	Carbamidomethylation; Deamidation (NQ); Oxidation (M); Pyro-glu from Q	90254.8	UBA domain-containing protein OS=Bombyx mori OX=7091 PE=4 SV=1
137	FALSE	A0A8R2R6X6|A0A8R2R6X6_BOMMO	355.398	23.65	10	26900000	10	15	Carbamidomethylation; Oxidation (M); Pyro-glu from Q	95478.5	UBA domain-containing protein OS=Bombyx mori OX=7091 PE=4 SV=1
137	FALSE	A0A8R2R9S7|A0A8R2R9S7_BOMMO	354.464	26.3	10	28900000	10	16	Carbamidomethylation; Deamidation (NQ); Oxidation (M); Pyro-glu from Q	95034	UBA domain-containing protein OS=Bombyx mori OX=7091 PE=4 SV=1
137	FALSE	A0A8R2RA61|A0A8R2RA61_BOMMO	352.986	24.94	10	37100000	10	16	Carbamidomethylation; Deamidation (NQ); Oxidation (M); Pyro-glu from Q	94753.8	UBA domain-containing protein OS=Bombyx mori OX=7091 PE=4 SV=1
137	FALSE	A0A8R2DNP7|A0A8R2DNP7_BOMMO	340.717	21.69	9	21800000	9	13	Carbamidomethylation; Oxidation (M); Pyro-glu from Q	94402.4	UBA domain-containing protein OS=Bombyx mori OX=7091 PE=4 SV=1
137	FALSE	A0A8R2R4T2|A0A8R2R4T2_BOMMO	340.717	21.36	9	21800000	9	13	Carbamidomethylation; Oxidation (M); Pyro-glu from Q	95841	UBA domain-containing protein OS=Bombyx mori OX=7091 PE=4 SV=1
137	FALSE	A0A8R2RAZ7|A0A8R2RAZ7_BOMMO	340.717	21.62	9	21800000	9	13	Carbamidomethylation; Oxidation (M); Pyro-glu from Q	94462.4	UBA domain-containing protein OS=Bombyx mori OX=7091 PE=4 SV=1
137	FALSE	A0A8R2R5I2|A0A8R2R5I2_BOMMO	340.717	21.33	9	21800000	9	13	Carbamidomethylation; Oxidation (M); Pyro-glu from Q	95969.1	UBA domain-containing protein OS=Bombyx mori OX=7091 PE=4 SV=1
137	FALSE	A0A8R2DNS2|A0A8R2DNS2_BOMMO	340.717	21.71	9	21800000	9	13	Carbamidomethylation; Oxidation (M); Pyro-glu from Q	94274.2	UBA domain-containing protein OS=Bombyx mori OX=7091 PE=4 SV=1
137	FALSE	A0A8R2RBY1|A0A8R2RBY1_BOMMO	337.884	17.23	8	21800000	8	12	Carbamidomethylation; Oxidation (M); Pyro-glu from Q	93505.3	UBA domain-containing protein OS=Bombyx mori OX=7091 PE=4 SV=1
138	TRUE	Q6F6B1|Q6F6B1_BOMMO	377.136	62.16	12	63700000	12	29	Acetylation (Protein N-term); Deamidation (NQ); Pyro-glu from Q	27662.4	Y-box protein OS=Bombyx mori OX=7091 GN=BYB PE=2 SV=1
139	TRUE	Q5UAR6|Q5UAR6_BOMMO	375.859	76.43	10	371000000	10	23	Carbamidomethylation; Deamidation (NQ); Oxidation (M); Pyro-glu from E	14835.4	60S ribosomal protein L23 OS=Bombyx mori OX=7091 GN=RpL23 PE=2 SV=1
140	TRUE	A0A8R2LYI6|A0A8R2LYI6_BOMMO	375.429	4.04	7	935000	7	8	Carbamidomethylation; Deamidation (NQ); Oxidation (M)	329349	Uncharacterized protein OS=Bombyx mori OX=7091 PE=4 SV=1
140	TRUE	A0A8R2LZ22|A0A8R2LZ22_BOMMO	375.429	4.11	7	935000	7	8	Carbamidomethylation; Deamidation (NQ); Oxidation (M)	324544	Uncharacterized protein OS=Bombyx mori OX=7091 PE=4 SV=1
141	TRUE	A0A8R2HQ63|A0A8R2HQ63_BOMMO	374.434	14.09	7	2220000	7	10	Deamidation (NQ); Oxidation (M)	95781.5	Ensconsin OS=Bombyx mori OX=7091 PE=4 SV=1
141	TRUE	A0A8R2QZB3|A0A8R2QZB3_BOMMO	374.434	14.02	7	2220000	7	10	Deamidation (NQ); Oxidation (M)	96200	Ensconsin OS=Bombyx mori OX=7091 PE=4 SV=1
141	TRUE	A0A8R2LVJ9|A0A8R2LVJ9_BOMMO	374.434	15.36	7	2220000	7	10	Deamidation (NQ); Oxidation (M)	87150.1	Ensconsin OS=Bombyx mori OX=7091 PE=4 SV=1
141	TRUE	A0A8R2LX23|A0A8R2LX23_BOMMO	374.434	14.54	7	2220000	7	10	Deamidation (NQ); Oxidation (M)	92728	Ensconsin OS=Bombyx mori OX=7091 PE=4 SV=1
141	FALSE	A0A8R2LY64|A0A8R2LY64_BOMMO	361.643	10.71	6	1980000	6	8	Oxidation (M)	94731.4	Ensconsin OS=Bombyx mori OX=7091 PE=4 SV=1
141	FALSE	A0A8R2LX43|A0A8R2LX43_BOMMO	348.661	9.93	5	1220000	5	7	Deamidation (NQ); Oxidation (M)	91497.8	Ensconsin OS=Bombyx mori OX=7091 PE=4 SV=1
142	TRUE	A0A8R2M9E8|A0A8R2M9E8_BOMMO	374.385	7.1	7	5870000	7	13	Carbamidomethylation; Deamidation (NQ); Oxidation (M)	148429	ENTH domain-containing protein OS=Bombyx mori OX=7091 PE=3 SV=1
143	TRUE	A0A8R2M8X2|A0A8R2M8X2_BOMMO	374.018	17.46	12	5420000	12	15	Acetylation (Protein N-term); Oxidation (M); Pyro-glu from Q	106850	INCENP_ARK-bind domain-containing protein OS=Bombyx mori OX=7091 GN=101744248 PE=4 SV=1
143	TRUE	L8B4H3|L8B4H3_BOMMO	374.018	17.44	12	5420000	12	15	Acetylation (Protein N-term); Oxidation (M); Pyro-glu from Q	106978	Incenp protein OS=Bombyx mori OX=7091 GN=Incenp PE=2 SV=1
144	TRUE	A0A8R1WHH8|A0A8R1WHH8_BOMMO	373.023	6.37	6	1900000	6	8	Deamidation (NQ); Oxidation (M); Pyro-glu from Q	131269	PHD-type domain-containing protein OS=Bombyx mori OX=7091 PE=4 SV=1
145	TRUE	A0A8R1WPY2|A0A8R1WPY2_BOMMO	372.561	58.67	11	13900000	11	17	Carbamidomethylation; Deamidation (NQ)	25532	RNA transcription, translation and transport factor protein OS=Bombyx mori OX=7091 PE=4 SV=1
146	TRUE	C7AQY9|C7AQY9_BOMMO	372.372	29.66	10	11500000	10	17	Oxidation (M); Pyro-glu from Q	45530.7	DnaJ-1 OS=Bombyx mori OX=7091 PE=2 SV=1
147	TRUE	A0A8R1WGC7|A0A8R1WGC7_BOMMO	372.301	47.52	11	45100000	11	15	Carbamidomethylation; Oxidation (M)	22905	THO complex subunit 7 homolog OS=Bombyx mori OX=7091 GN=101735721 PE=3 SV=1
147	TRUE	A0A8R1WEA7|A0A8R1WEA7_BOMMO	372.301	47.76	11	45100000	11	15	Carbamidomethylation; Oxidation (M)	22775.9	THO complex subunit 7 homolog OS=Bombyx mori OX=7091 GN=101735721 PE=3 SV=1
147	FALSE	A0A8R2QWL6|A0A8R2QWL6_BOMMO	32.8009	1.33	1	869000	1	1		51355.7	Peptidase S1 domain-containing protein OS=Bombyx mori OX=7091 PE=4 SV=1
148	TRUE	A0A8R1WK72|A0A8R1WK72_BOMMO	371.938	22.74	11	824000	11	12	Oxidation (M); Pyro-glu from Q	63322.9	Protein AATF OS=Bombyx mori OX=7091 PE=3 SV=1
149	TRUE	A0A8R2RAT2|A0A8R2RAT2_BOMMO	371.936	11.71	8	2020000	8	11	Carbamidomethylation; Oxidation (M)	108989	DNA topoisomerase I OS=Bombyx mori OX=7091 PE=3 SV=1
149	FALSE	A0A8R2RBM9|A0A8R2RBM9_BOMMO	333.658	11.88	6	1490000	6	8	Carbamidomethylation; Oxidation (M)	70905.3	DNA topoisomerase I OS=Bombyx mori OX=7091 PE=3 SV=1
150	TRUE	Q5UAS6|Q5UAS6_BOMMO	371.719	27.27	8	6470000	8	10	Deamidation (NQ)	25139.5	60S ribosomal protein L13 OS=Bombyx mori OX=7091 GN=RpL13 PE=2 SV=1
151	TRUE	A0A8R2GBI0|A0A8R2GBI0_BOMMO	370.886	15.44	10	4340000	10	15	Carbamidomethylation; Deamidation (NQ); Oxidation (M); Pyro-glu from Q	76292.1	HSF-type DNA-binding domain-containing protein OS=Bombyx mori OX=7091 GN=100862835 PE=3 SV=1
151	TRUE	A0A8R2GCL3|A0A8R2GCL3_BOMMO	370.886	16.48	10	4340000	10	15	Carbamidomethylation; Deamidation (NQ); Oxidation (M); Pyro-glu from Q	71023.6	HSF-type DNA-binding domain-containing protein OS=Bombyx mori OX=7091 GN=100862835 PE=3 SV=1
151	TRUE	A0A8R2HPB8|A0A8R2HPB8_BOMMO	370.886	16.8	10	4340000	10	15	Carbamidomethylation; Deamidation (NQ); Oxidation (M); Pyro-glu from Q	70063.5	HSF-type DNA-binding domain-containing protein OS=Bombyx mori OX=7091 GN=100862835 PE=3 SV=1
151	TRUE	A0A8R2GB52|A0A8R2GB52_BOMMO	370.886	15.33	10	4340000	10	15	Carbamidomethylation; Deamidation (NQ); Oxidation (M); Pyro-glu from Q	76625.5	HSF-type DNA-binding domain-containing protein OS=Bombyx mori OX=7091 GN=100862835 PE=3 SV=1
151	TRUE	F5HS60|F5HS60_BOMMO	370.886	14.89	10	4340000	10	15	Carbamidomethylation; Deamidation (NQ); Oxidation (M); Pyro-glu from Q	79094.2	Heat shock factor-d OS=Bombyx mori OX=7091 GN=HSFd PE=2 SV=1
151	TRUE	A0A8R2GBI2|A0A8R2GBI2_BOMMO	370.886	16.28	10	4340000	10	15	Carbamidomethylation; Deamidation (NQ); Oxidation (M); Pyro-glu from Q	72566.2	HSF-type DNA-binding domain-containing protein OS=Bombyx mori OX=7091 GN=100862835 PE=3 SV=1
151	TRUE	A0A8R2HQ62|A0A8R2HQ62_BOMMO	370.886	15.91	10	4340000	10	15	Carbamidomethylation; Deamidation (NQ); Oxidation (M); Pyro-glu from Q	73789.5	HSF-type DNA-binding domain-containing protein OS=Bombyx mori OX=7091 GN=100862835 PE=3 SV=1
151	TRUE	A0A8R2GBF1|A0A8R2GBF1_BOMMO	370.886	15.4	10	4340000	10	15	Carbamidomethylation; Deamidation (NQ); Oxidation (M); Pyro-glu from Q	76362.3	HSF-type DNA-binding domain-containing protein OS=Bombyx mori OX=7091 GN=100862835 PE=3 SV=1
151	TRUE	A0A8R2QWN6|A0A8R2QWN6_BOMMO	370.886	15.86	10	4340000	10	15	Carbamidomethylation; Deamidation (NQ); Oxidation (M); Pyro-glu from Q	73859.6	HSF-type DNA-binding domain-containing protein OS=Bombyx mori OX=7091 GN=100862835 PE=3 SV=1
152	TRUE	A0A8R1WFQ4|A0A8R1WFQ4_BOMMO	369.558	53.27	11	3940000	11	14	Acetylation (Protein N-term); Carbamidomethylation; Deamidation (NQ); Oxidation (M)	45493.8	K Homology domain-containing protein OS=Bombyx mori OX=7091 PE=4 SV=1
152	FALSE	A0A8R2DL22|A0A8R2DL22_BOMMO	367.004	49.48	11	3940000	11	14	Acetylation (Protein N-term); Carbamidomethylation; Deamidation (NQ); Oxidation (M)	49227.4	K Homology domain-containing protein OS=Bombyx mori OX=7091 PE=4 SV=1
152	FALSE	A0A8R2DJG0|A0A8R2DJG0_BOMMO	362.968	52.68	11	3940000	11	14	Acetylation (Protein N-term); Carbamidomethylation; Deamidation (NQ); Oxidation (M)	45961.4	K Homology domain-containing protein OS=Bombyx mori OX=7091 PE=4 SV=1
152	FALSE	A0A8R2DKA9|A0A8R2DKA9_BOMMO	360.218	48.96	11	3940000	11	14	Acetylation (Protein N-term); Carbamidomethylation; Deamidation (NQ); Oxidation (M)	49695	K Homology domain-containing protein OS=Bombyx mori OX=7091 PE=4 SV=1
152	FALSE	A0A8R2AH57|A0A8R2AH57_BOMMO	331.442	36.54	8	3570000	8	8	Acetylation (Protein N-term); Carbamidomethylation; Deamidation (NQ); Oxidation (M)	38268.1	K Homology domain-containing protein OS=Bombyx mori OX=7091 PE=4 SV=1
152	FALSE	A0A8R2DKG1|A0A8R2DKG1_BOMMO	328.192	33.42	8	3570000	8	8	Acetylation (Protein N-term); Carbamidomethylation; Deamidation (NQ); Oxidation (M)	42001.7	K Homology domain-containing protein OS=Bombyx mori OX=7091 PE=4 SV=1
152	FALSE	A0A8R2DJF5|A0A8R2DJF5_BOMMO	319.12	33	8	3570000	8	8	Acetylation (Protein N-term); Carbamidomethylation; Deamidation (NQ); Oxidation (M)	42469.2	K Homology domain-containing protein OS=Bombyx mori OX=7091 PE=4 SV=1
153	TRUE	A0A8R2GCX2|A0A8R2GCX2_BOMMO	369.334	23.18	10	6690000	10	16	Oxidation (M); Pyro-glu from Q	51324.2	Serum response factor-binding protein 1 OS=Bombyx mori OX=7091 GN=105842506 PE=4 SV=1
154	TRUE	A0A8R2LWW5|A0A8R2LWW5_BOMMO	368.357	9.36	8	462000	8	11	Oxidation (M)	150933	Zinc-hook domain-containing protein OS=Bombyx mori OX=7091 PE=3 SV=1
155	TRUE	A0A8R1WII2|A0A8R1WII2_BOMMO	367.518	15.73	11	2850000	11	12	Carbamidomethylation; Deamidation (NQ); Oxidation (M)	108896	RRM domain-containing protein OS=Bombyx mori OX=7091 PE=4 SV=1
156	TRUE	A0A8R2HTT6|A0A8R2HTT6_BOMMO	367.484	37.45	9	53800000	9	13	Deamidation (NQ); Oxidation (M)	29659.6	RRP15-like protein OS=Bombyx mori OX=7091 PE=3 SV=1
157	TRUE	A0A8R2ASB2|A0A8R2ASB2_BOMMO	367.38	49.24	10	1870000	10	15	Acetylation (Protein N-term); Carbamidomethylation; Deamidation (NQ); Oxidation (M); Pyro-glu from Q	36994.6	BTB domain-containing protein OS=Bombyx mori OX=7091 PE=4 SV=1
157	FALSE	A0A8R2DJU3|A0A8R2DJU3_BOMMO	312.682	41.55	7	509000	7	9	Acetylation (Protein N-term); Carbamidomethylation; Deamidation (NQ); Oxidation (M)	31700.3	FLYWCH-type domain-containing protein OS=Bombyx mori OX=7091 PE=4 SV=1
158	TRUE	Q2F5Y3|Q2F5Y3_BOMMO	366.169	64.81	12	15600000	12	21	Deamidation (NQ); Oxidation (M); Pyro-glu from Q	18617.4	Mitochondrial ribosomal protein L41 OS=Bombyx mori OX=7091 GN=105841646 PE=2 SV=2
159	TRUE	A0A8R2AKS1|A0A8R2AKS1_BOMMO	365.4	21.44	9	2680000	9	13	Carbamidomethylation; Deamidation (NQ); Oxidation (M)	66010.9	Uncharacterized protein OS=Bombyx mori OX=7091 GN=101740493 PE=4 SV=1
160	TRUE	Q5UAR3|Q5UAR3_BOMMO	364.972	50	12	33900000	12	16	Deamidation (NQ); Oxidation (M); Pyro-glu from E; Pyro-glu from Q	17102.1	Ribosomal protein L26 OS=Bombyx mori OX=7091 GN=RpL26 PE=2 SV=1
161	TRUE	A0A8R1WKT7|A0A8R1WKT7_BOMMO	364.768	16.51	5	1690000	5	6		35586.8	Uncharacterized protein OS=Bombyx mori OX=7091 PE=4 SV=1
162	TRUE	A0A8R1WHU7|A0A8R1WHU7_BOMMO	364.062	31.88	8	168000000	8	19	Carbamidomethylation; Oxidation (M); Pyro-glu from E; Pyro-glu from Q	23283.6	Clathrin light chain OS=Bombyx mori OX=7091 PE=3 SV=1
162	TRUE	A0A8R1WHL9|A0A8R1WHL9_BOMMO	364.062	31.28	8	168000000	8	19	Carbamidomethylation; Oxidation (M); Pyro-glu from E; Pyro-glu from Q	23699.1	Clathrin light chain OS=Bombyx mori OX=7091 PE=3 SV=1
163	TRUE	A0A8R1WJU5|A0A8R1WJU5_BOMMO	361.915	41.88	8	5140000	8	10	Carbamidomethylation	20972.2	Mitochondrial ribosomal protein S11 OS=Bombyx mori OX=7091 PE=3 SV=1
164	TRUE	A0A8R2AIV5|A0A8R2AIV5_BOMMO	361.784	36.81	12	26100000	12	19	Oxidation (M)	34056.9	Ribosomal RNA-processing protein 14/surfeit locus protein 6 C-terminal domain-containing protein OS=Bombyx mori OX=7091 PE=3 SV=1
165	TRUE	A0A8R2R345|A0A8R2R345_BOMMO	361.046	5.36	6	372000	6	8	Carbamidomethylation; Deamidation (NQ); Oxidation (M)	217516	PWWP domain-containing protein OS=Bombyx mori OX=7091 PE=4 SV=1
166	TRUE	A0A8R2AT07|A0A8R2AT07_BOMMO	360.783	34.76	8	2310000	8	10	Carbamidomethylation; Oxidation (M)	41400.6	DNA-directed RNA polymerase III subunit RPC4 OS=Bombyx mori OX=7091 GN=101743929 PE=4 SV=1
167	TRUE	A0A8R1WHC2|A0A8R1WHC2_BOMMO	360.458	25.95	11	1860000	4	17	Oxidation (M); Pyro-glu from Q	68219.7	RRM domain-containing protein OS=Bombyx mori OX=7091 PE=4 SV=1
168	TRUE	Q5UAS9|Q5UAS9_BOMMO	359.746	38.25	9	33000000	9	21	Carbamidomethylation; Oxidation (M)	24590	Ribosomal protein L10A OS=Bombyx mori OX=7091 GN=RpL10A PE=2 SV=1
169	TRUE	A0A8R2M1V5|A0A8R2M1V5_BOMMO	357.919	5.53	6	381000	6	6	Carbamidomethylation; Oxidation (M)	198858	Pericentriolar material 1 protein C-terminal domain-containing protein OS=Bombyx mori OX=7091 PE=4 SV=1
169	TRUE	A0A8R2R3B3|A0A8R2R3B3_BOMMO	357.919	5.52	6	381000	6	6	Carbamidomethylation; Oxidation (M)	199044	Pericentriolar material 1 protein C-terminal domain-containing protein OS=Bombyx mori OX=7091 PE=4 SV=1
169	TRUE	A0A8R2M0R5|A0A8R2M0R5_BOMMO	357.919	5.55	6	381000	6	6	Carbamidomethylation; Oxidation (M)	197981	Pericentriolar material 1 protein C-terminal domain-containing protein OS=Bombyx mori OX=7091 PE=4 SV=1
169	TRUE	A0A8R2LZ57|A0A8R2LZ57_BOMMO	357.919	5.56	6	381000	6	6	Carbamidomethylation; Oxidation (M)	197787	Pericentriolar material 1 protein C-terminal domain-containing protein OS=Bombyx mori OX=7091 PE=4 SV=1
169	TRUE	A0A8R2M0T9|A0A8R2M0T9_BOMMO	357.919	5.53	6	381000	6	6	Carbamidomethylation; Oxidation (M)	198730	Pericentriolar material 1 protein C-terminal domain-containing protein OS=Bombyx mori OX=7091 PE=4 SV=1
169	TRUE	A0A8R2LZ39|A0A8R2LZ39_BOMMO	357.919	6.23	6	381000	6	6	Carbamidomethylation; Oxidation (M)	176310	Pericentriolar material 1 protein C-terminal domain-containing protein OS=Bombyx mori OX=7091 PE=4 SV=1
169	TRUE	A0A8R2M0K1|A0A8R2M0K1_BOMMO	357.919	5.63	6	381000	6	6	Carbamidomethylation; Oxidation (M)	195463	Pericentriolar material 1 protein C-terminal domain-containing protein OS=Bombyx mori OX=7091 PE=4 SV=1
169	TRUE	A0A8R2LZX9|A0A8R2LZX9_BOMMO	357.919	5.62	6	381000	6	6	Carbamidomethylation; Oxidation (M)	195719	Pericentriolar material 1 protein C-terminal domain-containing protein OS=Bombyx mori OX=7091 PE=4 SV=1
169	TRUE	A0A8R2LZK4|A0A8R2LZK4_BOMMO	357.919	6.23	6	381000	6	6	Carbamidomethylation; Oxidation (M)	176439	Pericentriolar material 1 protein C-terminal domain-containing protein OS=Bombyx mori OX=7091 PE=4 SV=1
169	FALSE	A0A8R2M041|A0A8R2M041_BOMMO	356.351	6.44	6	381000	6	6	Carbamidomethylation; Oxidation (M)	170291	Pericentriolar material 1 protein C-terminal domain-containing protein OS=Bombyx mori OX=7091 PE=4 SV=1
169	FALSE	A0A8R2M011|A0A8R2M011_BOMMO	322.668	4.83	4	319000	4	4	Carbamidomethylation	137716	PCM1_C domain-containing protein OS=Bombyx mori OX=7091 PE=4 SV=1
170	TRUE	Q66SW3|Q66SW3_BOMMO	357.637	41.45	7	1960000	2	13	Carbamidomethylation; Oxidation (M); Pyro-glu from Q	17689.9	40S ribosomal protein S11 OS=Bombyx mori OX=7091 GN=S11 PE=2 SV=1
171	TRUE	Q1HQ45|Q1HQ45_BOMMO	357.219	54.26	8	16600000	8	13	Carbamidomethylation; Deamidation (NQ); Oxidation (M)	19901.1	Peroxiredoxin-5 OS=Bombyx mori OX=7091 GN=732921 PE=2 SV=1
172	TRUE	A0A8R2G9Y2|A0A8R2G9Y2_BOMMO	356.995	39.22	10	105000000	10	26	Deamidation (NQ); Pyro-glu from E	15991.5	RRM domain-containing protein OS=Bombyx mori OX=7091 GN=733137 PE=4 SV=1
172	FALSE	Q1HDZ3|Q1HDZ3_BOMMO	255.79	22.38	4	88200000	4	14	Deamidation (NQ)	14727.2	Rsf1 OS=Bombyx mori OX=7091 GN=733137 PE=2 SV=1
173	TRUE	Q2F5I1|Q2F5I1_BOMMO	356.849	35.4	5	2720000	5	7	Oxidation (M); Pyro-glu from E	25609.1	N-acetyl-glucosamine-6-phosphate isomerase OS=Bombyx mori OX=7091 GN=692994 PE=2 SV=1
174	TRUE	A0A8R2M965|A0A8R2M965_BOMMO	356.801	3	4	568000	4	4	Oxidation (M)	198340	Eukaryotic translation initiation factor 4 gamma 3 OS=Bombyx mori OX=7091 PE=3 SV=1
174	TRUE	A0A8R2M8Z1|A0A8R2M8Z1_BOMMO	356.801	2.84	4	568000	4	4	Oxidation (M)	210570	Uncharacterized protein OS=Bombyx mori OX=7091 PE=3 SV=1
175	TRUE	Q5UAN3|Q5UAN3_BOMMO	356.077	40.38	7	550000	2	11	Carbamidomethylation; Oxidation (M); Pyro-glu from Q	18203.5	40S ribosomal protein S11 OS=Bombyx mori OX=7091 GN=RpS11-1 PE=2 SV=1
176	TRUE	A0A8R2QT47|A0A8R2QT47_BOMMO	356.024	33.2	9	2260000	9	14	Acetylation (Protein N-term); Carbamidomethylation; Deamidation (NQ); Oxidation (M)	54152.7	Shugoshin C-terminal domain-containing protein OS=Bombyx mori OX=7091 PE=3 SV=1
176	TRUE	A0A8R2QR52|A0A8R2QR52_BOMMO	356.024	33.26	9	2260000	9	14	Acetylation (Protein N-term); Carbamidomethylation; Deamidation (NQ); Oxidation (M)	54065.6	Shugoshin C-terminal domain-containing protein OS=Bombyx mori OX=7091 PE=3 SV=1
176	FALSE	A0A8R2HRA0|A0A8R2HRA0_BOMMO	345.824	36.24	9	2260000	9	14	Acetylation (Protein N-term); Carbamidomethylation; Deamidation (NQ); Oxidation (M)	50113	Shugoshin C-terminal domain-containing protein OS=Bombyx mori OX=7091 PE=3 SV=1
177	TRUE	A0A8R2GBK2|A0A8R2GBK2_BOMMO	355.783	1.94	2		2	2	Oxidation (M)	201691	Death-inducer obliterator 1 OS=Bombyx mori OX=7091 PE=4 SV=1
177	TRUE	A0A8R2GCN3|A0A8R2GCN3_BOMMO	355.783	1.94	2		2	2	Oxidation (M)	201563	Death-inducer obliterator 1 OS=Bombyx mori OX=7091 PE=4 SV=1
177	FALSE	A0A8R2API6|A0A8R2API6_BOMMO	332.789	1.35	1		1	1	Oxidation (M)	190918	Death-inducer obliterator 1 OS=Bombyx mori OX=7091 PE=4 SV=1
178	TRUE	A0A8R1WHE9|A0A8R1WHE9_BOMMO	355.708	63.52	8	13000000	8	12	Carbamidomethylation; Oxidation (M)	18360.1	Histone deacetylase complex subunit SAP18 OS=Bombyx mori OX=7091 PE=3 SV=1
179	TRUE	A0A8R1WKA8|A0A8R1WKA8_BOMMO	355.111	50.63	9	9330000	9	14	Carbamidomethylation; Deamidation (NQ)	27783	Ribosomal protein S7 domain-containing protein OS=Bombyx mori OX=7091 PE=3 SV=1
179	FALSE	A0A8R2G7K0|A0A8R2G7K0_BOMMO	102.317	0.26	1	515000	1	1		261197	FYVE-type domain-containing protein OS=Bombyx mori OX=7091 PE=4 SV=1
180	TRUE	A0A8R2C7B0|A0A8R2C7B0_BOMMO	354.98	37.2	8	32700	2	11	Deamidation (NQ); Oxidation (M)	37554	RRM domain-containing protein OS=Bombyx mori OX=7091 GN=692349 PE=4 SV=1
180	FALSE	A0A8R2HR23|A0A8R2HR23_BOMMO	346.169	41.25	8	32700	2	11	Deamidation (NQ); Oxidation (M)	34521.4	RRM domain-containing protein OS=Bombyx mori OX=7091 GN=692349 PE=4 SV=1
180	FALSE	Q3HM26|Q3HM26_BOMMO	342.979	32.44	7	32700	1	10	Deamidation (NQ); Oxidation (M)	37493.9	Sex-lethal isoform 1 OS=Bombyx mori OX=7091 GN=Sxl-1 PE=2 SV=1
181	TRUE	Q5UAN4|Q5UAN4_BOMMO	354.914	49.38	8	36400000	8	13		18192	Ribosomal protein S10 OS=Bombyx mori OX=7091 GN=RpS10 PE=2 SV=1
182	TRUE	A0A8R2AQS3|A0A8R2AQS3_BOMMO	354.807	29.96	7	7890000	7	8	Carbamidomethylation; Oxidation (M)	30782.5	39S ribosomal protein L47, mitochondrial OS=Bombyx mori OX=7091 PE=3 SV=1
183	TRUE	Q5UAT0|Q5UAT0_BOMMO	354.512	49.77	10	8900000	10	15	Carbamidomethylation; Oxidation (M)	25492.7	Ribosomal protein L10 OS=Bombyx mori OX=7091 GN=RpL10 PE=2 SV=1
184	TRUE	A0A8R2QU18|A0A8R2QU18_BOMMO	354.246	25.52	8	1190000	8	9	Carbamidomethylation	64130.6	Alpha-taxilin OS=Bombyx mori OX=7091 PE=3 SV=1
185	TRUE	A0A8R2R7Z7|A0A8R2R7Z7_BOMMO	353.794	13.23	7	3920000	7	7	Deamidation (NQ)	72181.9	Uncharacterized protein OS=Bombyx mori OX=7091 PE=4 SV=1
186	TRUE	Q5UAP3|Q5UAP3_BOMMO	353.653	22.99	6	2550000	6	8	Carbamidomethylation; Oxidation (M)	28069.6	40S ribosomal protein S2 OS=Bombyx mori OX=7091 GN=RpS2 PE=2 SV=1
187	TRUE	Q5UAP0|RS4_BOMMO	353.644	12.17	4	2570000	4	4	Carbamidomethylation; Oxidation (M)	29623.9	40S ribosomal protein S4 OS=Bombyx mori OX=7091 GN=RpS4 PE=2 SV=1
188	TRUE	Q64FN2|RS3A_BOMMO	351.194	33.84	9	8420000	9	12	Carbamidomethylation; Oxidation (M); Pyro-glu from Q	29754.5	40S ribosomal protein S3a OS=Bombyx mori OX=7091 PE=2 SV=1
189	TRUE	A0A8R1WHA1|A0A8R1WHA1_BOMMO	350.591	59.77	10	21000000	10	19	Carbamidomethylation; Deamidation (NQ); Oxidation (M)	27469.6	3-hydroxyacyl-CoA dehydrogenase type-2 OS=Bombyx mori OX=7091 GN=101744555 PE=3 SV=1
190	TRUE	A0A8R2DP00|A0A8R2DP00_BOMMO	349.936	29.2	8	4120000	8	13	Carbamidomethylation; Deamidation (NQ); Oxidation (M)	44348	C3H1-type domain-containing protein OS=Bombyx mori OX=7091 PE=3 SV=1
191	TRUE	A3QVV0|A3QVV0_BOMMO	349.704	63.03	9	221000000	9	26	Carbamidomethylation; Deamidation (NQ); Oxidation (M); Pyro-glu from E	13380.6	Small nuclear ribonucleoprotein Sm D2 OS=Bombyx mori OX=7091 GN=100036587 PE=2 SV=1
192	TRUE	Q5UAM6|Q5UAM6_BOMMO	349.248	58.94	10	6560000	10	14	Carbamidomethylation; Deamidation (NQ); Oxidation (M)	17118.1	Ribosomal protein S16 OS=Bombyx mori OX=7091 GN=RpS16 PE=2 SV=1
193	TRUE	A0A8R2AI40|A0A8R2AI40_BOMMO	347.874	82.81	9	651000000	9	48	Deamidation (NQ); Pyro-glu from E	7604.76	Nucleolar protein 10 OS=Bombyx mori OX=7091 PE=3 SV=1
194	TRUE	A0A8R2R6V8|A0A8R2R6V8_BOMMO	346.316	16.3	6	919000	6	7	Oxidation (M)	46013.8	Coiled-coil domain-containing protein 6 OS=Bombyx mori OX=7091 PE=4 SV=1
194	FALSE	A0A8R2R7W0|A0A8R2R7W0_BOMMO	319.241	13.43	5	919000	5	6	Oxidation (M)	45629.3	Coiled-coil domain-containing protein 6 OS=Bombyx mori OX=7091 PE=4 SV=1
195	TRUE	Q5UAM3|Q5UAM3_BOMMO	345.3	43.79	9	44000000	9	19	Carbamidomethylation; Deamidation (NQ); Oxidation (M)	17230.3	Ribosomal protein S19 OS=Bombyx mori OX=7091 GN=RpS19 PE=2 SV=1
196	TRUE	H9JB09|H9JB09_BOMMO	344.96	27.76	9	9070000	9	10	Acetylation (Protein N-term); Oxidation (M)	43807.1	Vasa intronic protein OS=Bombyx mori OX=7091 GN=101741313 PE=2 SV=1
197	TRUE	A0A8R2GAW2|A0A8R2GAW2_BOMMO	344.607	39.91	9	25400000	9	26	Acetylation (Protein N-term); Deamidation (NQ); Oxidation (M)	25293.6	RRM domain-containing protein OS=Bombyx mori OX=7091 GN=692785 PE=4 SV=1
197	FALSE	Q3HR40|Q3HR40_BOMMO	295.888	28.23	6	20500000	6	21	Acetylation (Protein N-term); Deamidation (NQ); Oxidation (M)	24016.1	SNF OS=Bombyx mori OX=7091 GN=692785 PE=2 SV=1
198	TRUE	Q1HPX9|Q1HPX9_BOMMO	344.303	41.18	7	4300000	7	9	Deamidation (NQ); Oxidation (M)	26931.2	3-hydroxyacyl-CoA dehydrogenase OS=Bombyx mori OX=7091 GN=732961 PE=2 SV=1
199	TRUE	Q5UAN9|Q5UAN9_BOMMO	344.032	30.59	7	17100000	7	8	Carbamidomethylation; Oxidation (M); Pyro-glu from Q	24538.2	Ribosomal protein S5 OS=Bombyx mori OX=7091 GN=RpS5 PE=2 SV=1
200	TRUE	A0A8R2AN02|A0A8R2AN02_BOMMO	343.572	34.63	8	13300000	8	12	Carbamidomethylation	29011.3	Ribosome biogenesis protein NOP53 OS=Bombyx mori OX=7091 GN=101746288 PE=4 SV=1
200	FALSE	A0A8R2R1Y8|A0A8R2R1Y8_BOMMO	273.966	28.95	4	6770000	4	6	Carbamidomethylation	21272.5	Uncharacterized protein OS=Bombyx mori OX=7091 GN=101746288 PE=4 SV=1
201	TRUE	A0A8R2HQF1|A0A8R2HQF1_BOMMO	342.722	28.7	8	66500000	8	14	Deamidation (NQ); Oxidation (M); Pyro-glu from E	26381.5	Uncharacterized protein OS=Bombyx mori OX=7091 PE=4 SV=1
202	TRUE	A0A8R2R8H9|A0A8R2R8H9_BOMMO	342.649	33.33	8	38300000	8	16	Deamidation (NQ); Oxidation (M); Pyro-glu from Q	28581.5	BESS domain-containing protein OS=Bombyx mori OX=7091 PE=4 SV=1
203	TRUE	Q5UAM9|RS14_BOMMO	342.647	38.41	7	48200000	7	20	Deamidation (NQ); Oxidation (M)	16160.6	40S ribosomal protein S14 OS=Bombyx mori OX=7091 GN=RpS14 PE=2 SV=1
203	FALSE	A0A8R1XCD9|A0A8R1XCD9_BOMMO	308.43	35.1	5	41600000	5	8	Oxidation (M)	16102.6	40S ribosomal protein S14 OS=Bombyx mori OX=7091 PE=3 SV=1
204	TRUE	A0A8R2GAU1|A0A8R2GAU1_BOMMO	342.575	11	7	1870000	7	8	Carbamidomethylation; Oxidation (M)	89728.5	Zinc finger matrin-type protein CG9776 OS=Bombyx mori OX=7091 PE=4 SV=1
204	TRUE	A0A8R2R3N6|A0A8R2R3N6_BOMMO	342.575	10.86	7	1870000	7	8	Carbamidomethylation; Oxidation (M)	90944.9	Zinc finger matrin-type protein CG9776 OS=Bombyx mori OX=7091 PE=4 SV=1
204	FALSE	A0A8R2G9Z5|A0A8R2G9Z5_BOMMO	318.19	10.87	7	1870000	7	8	Carbamidomethylation; Oxidation (M)	89375.4	Zinc finger matrin-type protein CG9776 OS=Bombyx mori OX=7091 PE=4 SV=1
205	TRUE	A0A8R2DLH1|A0A8R2DLH1_BOMMO	341.901	8.49	4	285000	4	8	Carbamidomethylation; Deamidation (NQ)	93149.4	TAFH domain-containing protein OS=Bombyx mori OX=7091 PE=3 SV=1
205	TRUE	A0A8R2DKQ1|A0A8R2DKQ1_BOMMO	341.901	8.46	4	285000	4	8	Carbamidomethylation; Deamidation (NQ)	93421.7	TAFH domain-containing protein OS=Bombyx mori OX=7091 PE=3 SV=1
205	TRUE	A0A8R2C5C8|A0A8R2C5C8_BOMMO	341.901	8.87	4	285000	4	8	Carbamidomethylation; Deamidation (NQ)	89168.8	TAFH domain-containing protein OS=Bombyx mori OX=7091 PE=3 SV=1
205	TRUE	A0A8R2DJV0|A0A8R2DJV0_BOMMO	341.901	8.88	4	285000	4	8	Carbamidomethylation; Deamidation (NQ)	89040.7	TAFH domain-containing protein OS=Bombyx mori OX=7091 PE=3 SV=1
205	TRUE	A0A8R2DJS4|A0A8R2DJS4_BOMMO	341.901	8.45	4	285000	4	8	Carbamidomethylation; Deamidation (NQ)	93549.8	TAFH domain-containing protein OS=Bombyx mori OX=7091 PE=3 SV=1
205	FALSE	A0A8R2DJS5|A0A8R2DJS5_BOMMO	326.615	6.7	3	285000	3	7	Carbamidomethylation; Deamidation (NQ)	87736.1	TAFH domain-containing protein OS=Bombyx mori OX=7091 PE=3 SV=1
206	TRUE	A0A8R2APL5|A0A8R2APL5_BOMMO	341.434	9.88	6	6990000	6	7	Pyro-glu from Q	75840.6	C2H2-type domain-containing protein OS=Bombyx mori OX=7091 PE=4 SV=1
207	TRUE	A0A8R2AFF6|A0A8R2AFF6_BOMMO	340.528	62.57	9	9800000	9	20	Carbamidomethylation; Deamidation (NQ); Oxidation (M); Pyro-glu from E; Pyro-glu from Q	20638.4	Uncharacterized protein OS=Bombyx mori OX=7091 PE=4 SV=1
208	TRUE	A0A8R2AU95|A0A8R2AU95_BOMMO	340.414	15.36	6	960000	6	8	Pyro-glu from Q	66058	CP-type G domain-containing protein OS=Bombyx mori OX=7091 GN=101736688 PE=4 SV=1
209	TRUE	Q1HQ28|Q1HQ28_BOMMO	338.106	9.77	5		1	6	Oxidation (M)	56533.4	RNA helicase OS=Bombyx mori OX=7091 GN=732932 PE=2 SV=1
209	TRUE	Q1HQ29|Q1HQ29_BOMMO	338.106	9.28	5		1	6	Oxidation (M)	59762.9	RNA helicase OS=Bombyx mori OX=7091 GN=732932 PE=2 SV=1
210	TRUE	Q25C94|Q25C94_BOMMO	337.8	36.21	8	337000	2	12	Acetylation (Protein N-term); Deamidation (NQ); Oxidation (M)	32250.2	Sex-lethal OS=Bombyx mori OX=7091 GN=Sxl PE=2 SV=1
211	TRUE	A0A8R2M9G3|A0A8R2M9G3_BOMMO	336.675	6.51	6	1090000	6	9		131376	Wiskott-Aldrich syndrome protein family member OS=Bombyx mori OX=7091 PE=4 SV=1
211	TRUE	A0A8R2HS65|A0A8R2HS65_BOMMO	336.675	6.52	6	1090000	6	9		131001	Wiskott-Aldrich syndrome protein family member OS=Bombyx mori OX=7091 PE=4 SV=1
212	TRUE	Q5UAT8|Q5UAT8_BOMMO	336.366	17.92	7	16300000	7	9	Carbamidomethylation; Oxidation (M)	47108.2	Ribosomal protein L3 OS=Bombyx mori OX=7091 GN=RpL3 PE=2 SV=1
213	TRUE	A0A8R2AFE3|A0A8R2AFE3_BOMMO	335.773	41.94	8	4020000	8	17	Carbamidomethylation; Deamidation (NQ); Pyro-glu from Q	44078.5	Ataxin-2 C-terminal domain-containing protein OS=Bombyx mori OX=7091 PE=3 SV=1
214	TRUE	A0A8R2R465|A0A8R2R465_BOMMO	335.221	15.64	6	103000	6	7	Carbamidomethylation; Oxidation (M); Pyro-glu from Q	74999.9	LIM zinc-binding domain-containing protein OS=Bombyx mori OX=7091 PE=4 SV=1
214	TRUE	A0A8R2R4V6|A0A8R2R4V6_BOMMO	335.221	15.34	6	103000	6	7	Carbamidomethylation; Oxidation (M); Pyro-glu from Q	76442.7	LIM zinc-binding domain-containing protein OS=Bombyx mori OX=7091 PE=4 SV=1
214	TRUE	A0A8R1WHL5|A0A8R1WHL5_BOMMO	335.221	15.62	6	103000	6	7	Carbamidomethylation; Oxidation (M); Pyro-glu from Q	75071	LIM zinc-binding domain-containing protein OS=Bombyx mori OX=7091 PE=4 SV=1
214	TRUE	A0A8R2R4S9|A0A8R2R4S9_BOMMO	335.221	15.45	6	103000	6	7	Carbamidomethylation; Oxidation (M); Pyro-glu from Q	75954	LIM zinc-binding domain-containing protein OS=Bombyx mori OX=7091 PE=4 SV=1
214	TRUE	A0A8R2GDI7|A0A8R2GDI7_BOMMO	335.221	15.32	6	103000	6	7	Carbamidomethylation; Oxidation (M); Pyro-glu from Q	76513.8	LIM zinc-binding domain-containing protein OS=Bombyx mori OX=7091 PE=4 SV=1
215	TRUE	Q5UAM5|Q5UAM5_BOMMO	333.881	63.16	7	25900000	7	15	Carbamidomethylation; Deamidation (NQ); Oxidation (M)	15421.8	40S ribosomal protein S17 OS=Bombyx mori OX=7091 GN=RpS17 PE=2 SV=1
216	TRUE	U3U9V0|U3U9V0_BOMMO	333.727	40.22	8	4170000	8	15	Carbamidomethylation; Deamidation (NQ)	31851.4	Chromo domain-containing protein OS=Bombyx mori OX=7091 GN=101740470 PE=2 SV=1
216	FALSE	A0A8R2LX27|A0A8R2LX27_BOMMO	114.025	0.57	1	630000	1	2		122878	C2H2-type domain-containing protein OS=Bombyx mori OX=7091 PE=4 SV=1
217	TRUE	A0A8R2GAA9|A0A8R2GAA9_BOMMO	333.182	14.88	5	1820000	5	10	Carbamidomethylation; Oxidation (M)	78328.9	Tudor domain-containing protein 3 OS=Bombyx mori OX=7091 PE=4 SV=1
218	TRUE	Q5UAQ7|Q5UAQ7_BOMMO	333.084	47.58	7	135000000	7	13	Oxidation (M); Pyro-glu from E; Pyro-glu from Q	14313.6	60S ribosomal protein L31 OS=Bombyx mori OX=7091 GN=RpL31 PE=2 SV=1
219	TRUE	Q5UAR0|Q5UAR0_BOMMO	333.074	39.57	8	57400000	8	16	Acetylation (Protein N-term); Deamidation (NQ); Oxidation (M); Pyro-glu from E	15973.9	60S ribosomal protein L28 OS=Bombyx mori OX=7091 GN=RpL28 PE=2 SV=1
220	TRUE	A0A8R2ANZ0|A0A8R2ANZ0_BOMMO	332.908	51.32	8	10100000	8	13	Carbamidomethylation; Deamidation (NQ); Oxidation (M)	21795.9	28S ribosomal protein S18b, mitochondrial OS=Bombyx mori OX=7091 GN=101738004 PE=3 SV=1
221	TRUE	A0A8R2AXB8|A0A8R2AXB8_BOMMO	332.122	25	8	10900000	8	12	Carbamidomethylation; Deamidation (NQ)	26830.2	Nucleolar protein 12 OS=Bombyx mori OX=7091 GN=101739431 PE=3 SV=1
222	TRUE	Q5UAT4|Q5UAT4_BOMMO	331.416	11.9	4	1180000	4	8		31433.9	Ribosomal protein L7 OS=Bombyx mori OX=7091 GN=RpL7 PE=2 SV=1
223	TRUE	C8KIP4|C8KIP4_BOMMO	331.385	43.58	8	7120000	8	14	Deamidation (NQ); Oxidation (M)	20391.7	Heterochromatin protein 1beta-like protein OS=Bombyx mori OX=7091 GN=HP1b-L PE=2 SV=1
224	TRUE	A0A8R1WEC9|A0A8R1WEC9_BOMMO	330.978	41.67	6	16800000	6	12	Carbamidomethylation; Oxidation (M)	25122.9	EF-hand domain-containing protein OS=Bombyx mori OX=7091 GN=101746131 PE=4 SV=1
224	TRUE	A0A8R2C7F3|A0A8R2C7F3_BOMMO	330.978	41.47	6	16800000	6	12	Carbamidomethylation; Oxidation (M)	25251	EF-hand domain-containing protein OS=Bombyx mori OX=7091 GN=101746131 PE=4 SV=1
224	FALSE	A0A8R1WEZ5|A0A8R1WEZ5_BOMMO	254.524	21.67	3	11500000	3	8	Carbamidomethylation; Oxidation (M)	23479.1	EF-hand domain-containing protein OS=Bombyx mori OX=7091 GN=101746131 PE=4 SV=1
224	FALSE	A0A8R2QW80|A0A8R2QW80_BOMMO	254.524	20.66	3	11500000	3	8	Carbamidomethylation; Oxidation (M)	24889.7	EF-hand domain-containing protein OS=Bombyx mori OX=7091 GN=101746131 PE=4 SV=1
225	TRUE	A0A8R2C8Y0|A0A8R2C8Y0_BOMMO	330.432	26.96	7	2490000	7	7	Carbamidomethylation; Deamidation (NQ); Oxidation (M); Pyro-glu from Q	42373.4	DRBM domain-containing protein OS=Bombyx mori OX=7091 GN=100499495 PE=4 SV=1
225	TRUE	A0A8R2C908|A0A8R2C908_BOMMO	330.432	26.82	7	2490000	7	7	Carbamidomethylation; Deamidation (NQ); Oxidation (M); Pyro-glu from Q	42474.5	DRBM domain-containing protein OS=Bombyx mori OX=7091 GN=100499495 PE=4 SV=1
225	TRUE	A0A8R2C8X4|A0A8R2C8X4_BOMMO	330.432	26.75	7	2490000	7	7	Carbamidomethylation; Deamidation (NQ); Oxidation (M); Pyro-glu from Q	42557.6	DRBM domain-containing protein OS=Bombyx mori OX=7091 GN=100499495 PE=4 SV=1
225	TRUE	A0A8R2C8W7|A0A8R2C8W7_BOMMO	330.432	27.18	7	2490000	7	7	Carbamidomethylation; Deamidation (NQ); Oxidation (M); Pyro-glu from Q	41986.9	DRBM domain-containing protein OS=Bombyx mori OX=7091 GN=100499495 PE=4 SV=1
225	TRUE	A0A8R2C959|A0A8R2C959_BOMMO	330.432	26.96	7	2490000	7	7	Carbamidomethylation; Deamidation (NQ); Oxidation (M); Pyro-glu from Q	42171.1	DRBM domain-containing protein OS=Bombyx mori OX=7091 GN=100499495 PE=4 SV=1
225	TRUE	A0A8R2GAN5|A0A8R2GAN5_BOMMO	330.432	27.03	7	2490000	7	7	Carbamidomethylation; Deamidation (NQ); Oxidation (M); Pyro-glu from Q	42088	DRBM domain-containing protein OS=Bombyx mori OX=7091 GN=100499495 PE=4 SV=1
225	FALSE	A0A8R2DN85|A0A8R2DN85_BOMMO	316.33	27.65	6	2010000	6	6	Carbamidomethylation; Deamidation (NQ); Oxidation (M); Pyro-glu from Q	37690.1	DRBM domain-containing protein OS=Bombyx mori OX=7091 GN=100499495 PE=4 SV=1
225	FALSE	A0A8R2LWU3|A0A8R2LWU3_BOMMO	316.33	28.14	6	2010000	6	6	Carbamidomethylation; Deamidation (NQ); Oxidation (M); Pyro-glu from Q	37119.3	DRBM domain-containing protein OS=Bombyx mori OX=7091 GN=100499495 PE=4 SV=1
225	FALSE	A0A8R2LWA5|A0A8R2LWA5_BOMMO	316.33	27.98	6	2010000	6	6	Carbamidomethylation; Deamidation (NQ); Oxidation (M); Pyro-glu from Q	37220.5	DRBM domain-containing protein OS=Bombyx mori OX=7091 GN=100499495 PE=4 SV=1
225	FALSE	A0A8R2DN65|A0A8R2DN65_BOMMO	316.33	27.73	6	2010000	6	6	Carbamidomethylation; Deamidation (NQ); Oxidation (M); Pyro-glu from Q	37607	DRBM domain-containing protein OS=Bombyx mori OX=7091 GN=100499495 PE=4 SV=1
225	FALSE	D7UT12|D7UT12_BOMMO	277.993	12.04	4	1920000	4	4	Carbamidomethylation; Pyro-glu from Q	42354.6	Loquacious OS=Bombyx mori OX=7091 GN=Loqs PE=2 SV=1
226	TRUE	Q66SV9|Q66SV9_BOMMO	330.379	60.54	6	201000000	6	48	Acetylation (Protein N-term); Deamidation (NQ); Oxidation (M); Pyro-glu from E	17036.2	40S ribosomal protein S15 OS=Bombyx mori OX=7091 GN=S15 PE=2 SV=1
227	TRUE	Q2F5P7|Q2F5P7_BOMMO	329.975	32.23	6	4940000	6	11	Deamidation (NQ); Oxidation (M)	30386.2	Mitochondrial matrix protein p32 OS=Bombyx mori OX=7091 GN=692953 PE=2 SV=1
227	TRUE	Q2F5P6|Q2F5P6_BOMMO	329.975	30.66	6	4940000	6	11	Deamidation (NQ); Oxidation (M)	31975	Mitochondrial matrix protein p33 OS=Bombyx mori OX=7091 GN=692953 PE=2 SV=1
228	TRUE	Q17175|Q17175_BOMMO	329.561	22.4	8	620000	1	13	Oxidation (M); Pyro-glu from Q	50449.4	50kDa lectin OS=Bombyx mori OX=7091 GN=692744 PE=2 SV=1
229	TRUE	A0A8R2RBJ5|A0A8R2RBJ5_BOMMO	329.317	14.16	8	5000000	8	11	Oxidation (M); Pyro-glu from Q	66367.1	U3 small nucleolar ribonucleoprotein protein MPP10 OS=Bombyx mori OX=7091 PE=3 SV=1
230	TRUE	A0A8R2HRH4|A0A8R2HRH4_BOMMO	329.256	24.51	5	2580000	5	5	Acetylation (Protein N-term); Carbamidomethylation	33394.7	40S ribosomal protein SA OS=Bombyx mori OX=7091 GN=692424 PE=3 SV=1
230	TRUE	Q5UAP4|RSSA_BOMMO	329.256	24.51	5	2580000	5	5	Acetylation (Protein N-term); Carbamidomethylation	33408.7	40S ribosomal protein SA OS=Bombyx mori OX=7091 PE=2 SV=1
231	TRUE	A0A8R2C9G3|A0A8R2C9G3_BOMMO	327.324	10.49	7	347000	7	8	Carbamidomethylation; Oxidation (M); Pyro-glu from Q	95170.8	Protein SON OS=Bombyx mori OX=7091 PE=4 SV=1
231	TRUE	A0A8R1WLT3|A0A8R1WLT3_BOMMO	327.324	10.74	7	347000	7	8	Carbamidomethylation; Oxidation (M); Pyro-glu from Q	92965.2	Protein SON OS=Bombyx mori OX=7091 PE=4 SV=1
232	TRUE	A0A8R1WMK8|A0A8R1WMK8_BOMMO	326.743	42.25	5	1820000	5	8	Carbamidomethylation; Deamidation (NQ)	21129.2	39S ribosomal protein L50, mitochondrial OS=Bombyx mori OX=7091 PE=3 SV=1
233	TRUE	A0A8R2M9V5|A0A8R2M9V5_BOMMO	324.932	11.07	6	2270000	6	6	Carbamidomethylation; Oxidation (M)	99255.2	PWI domain-containing protein OS=Bombyx mori OX=7091 PE=4 SV=1
233	TRUE	A0A8R2RAE7|A0A8R2RAE7_BOMMO	324.932	10.87	6	2270000	6	6	Carbamidomethylation; Oxidation (M)	101309	PWI domain-containing protein OS=Bombyx mori OX=7091 PE=4 SV=1
234	TRUE	Q9XXZ5|Q9XXZ5_BOMMO	324.873	38.71	6	76300000	6	33	Carbamidomethylation; Deamidation (NQ); Oxidation (M); Pyro-glu from E	17846.9	Ribosomal protein S27A OS=Bombyx mori OX=7091 GN=UBI2 PE=2 SV=1
234	FALSE	Q9XXZ6|Q9XXZ6_BOMMO	231.806	3.4	3	2400000	3	5	Oxidation (M); Pyro-glu from E	102424	Polyubiquitin OS=Bombyx mori OX=7091 GN=UBI3 PE=2 SV=1
234	FALSE	A0A8R2R831|A0A8R2R831_BOMMO	192.644	1.52	2	1780000	2	4	Oxidation (M); Pyro-glu from E	110919	Ubiquitin-like domain-containing protein OS=Bombyx mori OX=7091 PE=4 SV=1
234	FALSE	Q9XXZ4|Q9XXZ4_BOMMO	192.644	11.63	2	1780000	2	4	Oxidation (M); Pyro-glu from E	14796.4	Ubiquitin-60S ribosomal protein L40 OS=Bombyx mori OX=7091 GN=UBI1 PE=2 SV=1
234	FALSE	A0A8R2AVE6|A0A8R2AVE6_BOMMO	192.644	1.41	2	1780000	2	4	Oxidation (M); Pyro-glu from E	119440	Ubiquitin-like domain-containing protein OS=Bombyx mori OX=7091 PE=4 SV=1
235	TRUE	A0A8R2C717|A0A8R2C717_BOMMO	324.338	17.18	6	1180000	6	8	Deamidation (NQ)	62807.9	RanBD1 domain-containing protein OS=Bombyx mori OX=7091 PE=4 SV=1
236	TRUE	Q1HQ41|Q1HQ41_BOMMO	323.671	58.11	7	22600000	7	11	Acetylation (Protein N-term); Carbamidomethylation; Deamidation (NQ); Pyro-glu from Q	17019.6	Signal recognition particle 19 kDa protein OS=Bombyx mori OX=7091 PE=2 SV=1
237	TRUE	A0A8R2QVS2|A0A8R2QVS2_BOMMO	323.152	16.9	7	13300000	7	16	Carbamidomethylation; Deamidation (NQ); Oxidation (M); Pyro-glu from Q	71086.3	Uncharacterized protein OS=Bombyx mori OX=7091 GN=100127127 PE=4 SV=1
237	TRUE	A0A8R2QWU3|A0A8R2QWU3_BOMMO	323.152	19.07	7	13300000	7	16	Carbamidomethylation; Deamidation (NQ); Oxidation (M); Pyro-glu from Q	63269.2	BTB domain-containing protein OS=Bombyx mori OX=7091 GN=100127127 PE=4 SV=1
237	TRUE	A0A8R2QVR3|A0A8R2QVR3_BOMMO	323.152	15.29	7	13300000	7	16	Carbamidomethylation; Deamidation (NQ); Oxidation (M); Pyro-glu from Q	79066.3	Uncharacterized protein OS=Bombyx mori OX=7091 GN=100127127 PE=4 SV=1
237	TRUE	Q6IE02|Q6IE02_BOMMO	323.152	31.1	7	13300000	7	16	Carbamidomethylation; Deamidation (NQ); Oxidation (M); Pyro-glu from Q	37935.9	Mod(Mdg4)-heS00531 OS=Bombyx mori OX=7091 GN=mod(mdg4) PE=2 SV=1
238	TRUE	A0A8R2DM34|A0A8R2DM34_BOMMO	320.652	5.15	2	156000	2	2		91931.6	Zinc finger CCCH domain-containing protein 14 OS=Bombyx mori OX=7091 PE=3 SV=1
238	TRUE	A0A8R2ALW8|A0A8R2ALW8_BOMMO	320.652	4.81	2	156000	2	2		98659.6	Zinc finger CCCH domain-containing protein 14 OS=Bombyx mori OX=7091 PE=3 SV=1
238	FALSE	A0A8R2GBP1|A0A8R2GBP1_BOMMO	303.043	4.81	2	156000	2	2		98572.5	Zinc finger CCCH domain-containing protein 14 OS=Bombyx mori OX=7091 PE=3 SV=1
239	TRUE	A0A8R1WFC0|A0A8R1WFC0_BOMMO	320.573	12.47	7	2370000	7	9	Oxidation (M); Pyro-glu from Q	100199	PSP proline-rich domain-containing protein OS=Bombyx mori OX=7091 PE=4 SV=1
240	TRUE	A0A8R2M0B8|A0A8R2M0B8_BOMMO	320.285	39.91	8	10400000	7	9	Carbamidomethylation; Pyro-glu from Q	25721.4	Thioredoxin domain-containing protein OS=Bombyx mori OX=7091 GN=692638 PE=3 SV=1
240	TRUE	Q6T3A7|Q6T3A7_BOMMO	320.285	46.67	8	10400000	7	9	Carbamidomethylation; Pyro-glu from Q	21916	Thiol peroxiredoxin OS=Bombyx mori OX=7091 GN=692638 PE=2 SV=1
240	TRUE	A0A8R2G729|A0A8R2G729_BOMMO	320.285	36.84	8	10400000	7	9	Carbamidomethylation; Pyro-glu from Q	27721.6	Thioredoxin domain-containing protein OS=Bombyx mori OX=7091 GN=692638 PE=4 SV=1
240	TRUE	A0A8R2M1Q7|A0A8R2M1Q7_BOMMO	320.285	39.06	8	10400000	7	9	Carbamidomethylation; Pyro-glu from Q	26454.3	Thioredoxin domain-containing protein OS=Bombyx mori OX=7091 GN=692638 PE=3 SV=1
241	TRUE	A0A8R2M8Q6|A0A8R2M8Q6_BOMMO	319.993	32.1	4	2120000	4	6	Oxidation (M)	9312.78	Uncharacterized protein OS=Bombyx mori OX=7091 GN=101739922 PE=4 SV=1
241	FALSE	A0A8R1WJQ3|A0A8R1WJQ3_BOMMO	264.791	23.53	3	2120000	3	5	Oxidation (M)	9778.05	Uncharacterized protein OS=Bombyx mori OX=7091 PE=4 SV=1
242	TRUE	Q1HPT4|Q1HPT4_BOMMO	319.944	27.86	6	1150000	5	6	Acetylation (Protein N-term); Carbamidomethylation	29671.1	14-3-3 epsilon OS=Bombyx mori OX=7091 GN=778465 PE=2 SV=1
243	TRUE	A0A8R2R5T1|A0A8R2R5T1_BOMMO	319.634	32.63	7	1310000	7	8	Deamidation (NQ); Oxidation (M)	26193.5	Transcription initiation factor TFIID subunit 9 OS=Bombyx mori OX=7091 PE=3 SV=1
244	TRUE	A0A8R1WJG4|A0A8R1WJG4_BOMMO	319.351	18.58	3	938000	3	3	Carbamidomethylation	20828.5	Exonuclease domain-containing protein OS=Bombyx mori OX=7091 PE=4 SV=1
244	FALSE	A0A8R2R121|A0A8R2R121_BOMMO	274.94	11.5	1	158000	1	1		12755.2	Uncharacterized protein OS=Bombyx mori OX=7091 PE=4 SV=1
245	TRUE	A0A8R1WK42|A0A8R1WK42_BOMMO	318.942	11.53	6	3410000	6	9	Carbamidomethylation; Oxidation (M); Pyro-glu from Q	74638.8	Ribosomal RNA processing protein 1 homolog OS=Bombyx mori OX=7091 PE=3 SV=1
246	TRUE	A0A8R2AL25|A0A8R2AL25_BOMMO	318.313	9.14	6	330000	6	8	Carbamidomethylation; Deamidation (NQ); Oxidation (M)	83079.9	Disks large-associated protein 5 OS=Bombyx mori OX=7091 GN=101744548 PE=3 SV=1
246	TRUE	A0A8R2C548|A0A8R2C548_BOMMO	318.313	9.41	6	330000	6	8	Carbamidomethylation; Deamidation (NQ); Oxidation (M)	80486.7	Disks large-associated protein 5 OS=Bombyx mori OX=7091 GN=101744548 PE=3 SV=1
246	TRUE	A0A8R2ARX9|A0A8R2ARX9_BOMMO	318.313	9.15	6	330000	6	8	Carbamidomethylation; Deamidation (NQ); Oxidation (M)	82951.7	Disks large-associated protein 5 OS=Bombyx mori OX=7091 GN=101744548 PE=3 SV=1
247	TRUE	A0A8R2QW73|A0A8R2QW73_BOMMO	318.278	48.67	6	10800000	6	11	Carbamidomethylation; Deamidation (NQ); Oxidation (M)	12951.7	Transcriptional coactivator p15 (PC4) C-terminal domain-containing protein OS=Bombyx mori OX=7091 PE=3 SV=1
247	TRUE	A0A8R1WMP6|A0A8R1WMP6_BOMMO	318.278	59.78	6	10800000	6	11	Carbamidomethylation; Deamidation (NQ); Oxidation (M)	10551.3	Transcriptional coactivator p15 (PC4) C-terminal domain-containing protein OS=Bombyx mori OX=7091 PE=3 SV=1
248	TRUE	A0A8R1WKZ1|A0A8R1WKZ1_BOMMO	317.652	18.36	6	2120000	6	6	Carbamidomethylation; Deamidation (NQ); Pyro-glu from Q	55662.8	Inosine-5'-monophosphate dehydrogenase OS=Bombyx mori OX=7091 PE=3 SV=1
249	TRUE	Q5UAU0|Q5UAU0_BOMMO	317.534	96.43	8	228000000	7	20	Carbamidomethylation; Deamidation (NQ); Oxidation (M)	11450.9	Ribosomal protein P1 OS=Bombyx mori OX=7091 GN=RpP1 PE=2 SV=1
250	TRUE	Q66SV4|Q66SV4_BOMMO	317.258	43.36	7	24700000	7	16	Carbamidomethylation	15994.7	40S ribosomal protein S23 OS=Bombyx mori OX=7091 GN=S23 PE=2 SV=1
251	TRUE	A0A8R1WGA1|A0A8R1WGA1_BOMMO	317.113	4.69	3	1570000	3	4	Oxidation (M)	96565	DZF domain-containing protein OS=Bombyx mori OX=7091 PE=4 SV=1
251	TRUE	A0A8R2HN63|A0A8R2HN63_BOMMO	317.113	4.46	3	1570000	3	4	Oxidation (M)	101084	DZF domain-containing protein OS=Bombyx mori OX=7091 PE=4 SV=1
251	TRUE	A0A8R2HMF1|A0A8R2HMF1_BOMMO	317.113	4.55	3	1570000	3	4	Oxidation (M)	99242.9	DZF domain-containing protein OS=Bombyx mori OX=7091 PE=4 SV=1
252	TRUE	A0A8R2AV57|A0A8R2AV57_BOMMO	315.953	43.75	7	3860000	7	10	Carbamidomethylation; Oxidation (M)	20155	NADH dehydrogenase [ubiquinone] 1 alpha subcomplex subunit 8 OS=Bombyx mori OX=7091 GN=101742612 PE=3 SV=1
253	TRUE	A0A8R1WLJ2|A0A8R1WLJ2_BOMMO	315.398	10.53	5	1250000	5	5	Carbamidomethylation; Oxidation (M)	69280.8	YTH domain-containing protein OS=Bombyx mori OX=7091 PE=4 SV=1
253	TRUE	A0A8R2ALS4|A0A8R2ALS4_BOMMO	315.398	9.83	5	1250000	5	5	Carbamidomethylation; Oxidation (M)	73846.7	YTH domain-containing protein OS=Bombyx mori OX=7091 PE=4 SV=1
253	TRUE	A0A8R2AJJ2|A0A8R2AJJ2_BOMMO	315.398	9.82	5	1250000	5	5	Carbamidomethylation; Oxidation (M)	73933.8	YTH domain-containing protein OS=Bombyx mori OX=7091 PE=4 SV=1
253	TRUE	A0A8R2M1V0|A0A8R2M1V0_BOMMO	315.398	11.31	5	1250000	5	5	Carbamidomethylation; Oxidation (M)	64837	YTH domain-containing protein OS=Bombyx mori OX=7091 PE=4 SV=1
253	TRUE	A0A8R2APD7|A0A8R2APD7_BOMMO	315.398	10.47	5	1250000	5	5	Carbamidomethylation; Oxidation (M)	69664.2	YTH domain-containing protein OS=Bombyx mori OX=7091 PE=4 SV=1
254	TRUE	A0A8R2AJC3|A0A8R2AJC3_BOMMO	315	13.56	7	730000	7	8	Acetylation (Protein N-term); Carbamidomethylation; Oxidation (M)	80814.3	CDK5 regulatory subunit-associated protein 2 OS=Bombyx mori OX=7091 PE=4 SV=1
254	FALSE	A0A8R2AK55|A0A8R2AK55_BOMMO	296.491	11.54	6	730000	6	7	Carbamidomethylation	81916.4	CDK5 regulatory subunit-associated protein 2 OS=Bombyx mori OX=7091 PE=4 SV=1
255	TRUE	Q5UAT1|Q5UAT1_BOMMO	314.465	27.37	6	4170000	6	6	Carbamidomethylation	21377.1	60S ribosomal protein L9 OS=Bombyx mori OX=7091 GN=RpL9 PE=2 SV=1
256	TRUE	Q1HQ96|Q1HQ96_BOMMO	313.959	28.19	7	4620000	7	9	Acetylation (Protein N-term); Oxidation (M)	25996	Cleavage and polyadenylation specificity factor subunit 5 OS=Bombyx mori OX=7091 GN=732888 PE=2 SV=1
257	TRUE	A0A8R2AQS2|A0A8R2AQS2_BOMMO	313.929	46.04	6	13700000	6	11	Acetylation (Protein N-term); Carbamidomethylation; Deamidation (NQ); Oxidation (M)	15669	U6 snRNA-associated Sm-like protein LSm4 OS=Bombyx mori OX=7091 GN=101745795 PE=3 SV=1
258	TRUE	Q1HQ15|Q1HQ15_BOMMO	313.696	76.32	7	160000000	7	22	Carbamidomethylation; Deamidation (NQ); Oxidation (M)	8575.06	Small nuclear ribonucleoprotein G OS=Bombyx mori OX=7091 PE=2 SV=1
258	TRUE	A0A8R2RA08|A0A8R2RA08_BOMMO	313.696	76.32	7	160000000	7	22	Carbamidomethylation; Deamidation (NQ); Oxidation (M)	8502	Small nuclear ribonucleoprotein G OS=Bombyx mori OX=7091 PE=3 SV=1
259	TRUE	A0A8R2ALQ7|A0A8R2ALQ7_BOMMO	313.554	14.94	6	28200000	6	7		45913	Pinin/SDK/MemA protein domain-containing protein OS=Bombyx mori OX=7091 GN=101743394 PE=3 SV=1
260	TRUE	A0A8R2C5V2|A0A8R2C5V2_BOMMO	313.551	27.31	6	10200000	6	10	Acetylation (Protein N-term); Carbamidomethylation; Deamidation (NQ); Pyro-glu from Q	28230.3	rRNA biogenesis protein RRP36 OS=Bombyx mori OX=7091 PE=3 SV=1
261	TRUE	Q0ZB78|Q0ZB78_BOMMO	313.447	16.45	6	4180000	6	6	Acetylation (Protein N-term); Carbamidomethylation; Oxidation (M)	35242.8	Eukaryotic translation initiation factor 2 subunit 2 OS=Bombyx mori OX=7091 GN=733143 PE=2 SV=1
262	TRUE	Q1HPL8|NDUBA_BOMMO	313.202	33.33	4	413000	4	4	Carbamidomethylation	18999.3	NADH dehydrogenase [ubiquinone] 1 beta subcomplex subunit 10 OS=Bombyx mori OX=7091 PE=1 SV=1
263	TRUE	A0A8R2M6K8|A0A8R2M6K8_BOMMO	313.038	13.04	6	19800000	6	17	Deamidation (NQ); Oxidation (M)	96915.9	Constitutive coactivator of PPAR-gamma-like protein 1 OS=Bombyx mori OX=7091 PE=3 SV=1
263	TRUE	A0A8R2DP16|A0A8R2DP16_BOMMO	313.038	12.11	6	19800000	6	17	Deamidation (NQ); Oxidation (M)	104266	Constitutive coactivator of PPAR-gamma-like protein 1 OS=Bombyx mori OX=7091 PE=3 SV=1
264	TRUE	Q1HPZ7|Q1HPZ7_BOMMO	312.642	54.19	8	17500000	8	15	Deamidation (NQ); Oxidation (M); Pyro-glu from Q	19692.2	60S ribosomal protein L7/l12 OS=Bombyx mori OX=7091 GN=733111 PE=2 SV=1
265	TRUE	Q1HQA8|Q1HQA8_BOMMO	312.1	18.7	5	192000	5	7	Carbamidomethylation; Oxidation (M); Pyro-glu from Q	51635.3	Transcriptional adaptor 3 OS=Bombyx mori OX=7091 GN=732883 PE=2 SV=1
266	TRUE	A0A8R1WIT4|A0A8R1WIT4_BOMMO	311.322	37.07	7	14800000	7	7	Carbamidomethylation; Pyro-glu from E	22455.8	H/ACA ribonucleoprotein complex subunit OS=Bombyx mori OX=7091 PE=3 SV=1
267	TRUE	A0A8R2C754|A0A8R2C754_BOMMO	311.011	13.19	5	8460000	5	7	Deamidation (NQ); Oxidation (M)	30636.3	60S ribosomal protein L6 OS=Bombyx mori OX=7091 PE=3 SV=1
267	TRUE	Q5UAT5|Q5UAT5_BOMMO	311.011	13.19	5	8460000	5	7	Deamidation (NQ); Oxidation (M)	30650.3	60S ribosomal protein L6 OS=Bombyx mori OX=7091 GN=RpL6 PE=2 SV=1
268	TRUE	A0A8R2AL06|A0A8R2AL06_BOMMO	310.985	28.71	7	4370000	7	10	Deamidation (NQ); Pyro-glu from E; Pyro-glu from Q	33770.5	Pre-mRNA-splicing regulator female-lethal(2)D OS=Bombyx mori OX=7091 PE=3 SV=1
269	TRUE	C7AQZ1|C7AQZ1_BOMMO	310.681	23.51	7	12400000	7	12	Carbamidomethylation; Oxidation (M); Pyro-glu from Q	39823	DnaJ-3 OS=Bombyx mori OX=7091 GN=100302617 PE=2 SV=1
270	TRUE	A0A8R2LUW9|A0A8R2LUW9_BOMMO	310.678	23.14	5	3390000	5	6	Acetylation (Protein N-term); Oxidation (M)	38383	RRM domain-containing protein OS=Bombyx mori OX=7091 PE=4 SV=1
271	TRUE	A0A8R1WFX0|A0A8R1WFX0_BOMMO	310.618	12.04	3	993000	3	3	Carbamidomethylation	43174.8	AAA+ ATPase domain-containing protein OS=Bombyx mori OX=7091 PE=3 SV=1
271	TRUE	A0A8R1WFN5|A0A8R1WFN5_BOMMO	310.618	12.17	3	993000	3	3	Carbamidomethylation	42729.2	AAA+ ATPase domain-containing protein OS=Bombyx mori OX=7091 PE=3 SV=1
272	TRUE	Q5UAN6|Q5UAN6_BOMMO	310.439	13.94	3	2440000	3	4		23791.5	40S ribosomal protein S8 OS=Bombyx mori OX=7091 GN=RpS8 PE=2 SV=1
273	TRUE	A0A8R2GD23|A0A8R2GD23_BOMMO	309.531	5.26	3	982000	3	3		100931	C3H1-type domain-containing protein OS=Bombyx mori OX=7091 PE=4 SV=1
273	TRUE	A0A8R2GBY0|A0A8R2GBY0_BOMMO	309.531	5.25	3	982000	3	3		101059	C3H1-type domain-containing protein OS=Bombyx mori OX=7091 PE=4 SV=1
273	TRUE	A0A8R2GBV9|A0A8R2GBV9_BOMMO	309.531	5.19	3	982000	3	3		102234	C3H1-type domain-containing protein OS=Bombyx mori OX=7091 PE=4 SV=1
273	TRUE	A0A8R2GBU3|A0A8R2GBU3_BOMMO	309.531	5.17	3	982000	3	3		102618	C3H1-type domain-containing protein OS=Bombyx mori OX=7091 PE=4 SV=1
273	TRUE	A0A8R2GBK4|A0A8R2GBK4_BOMMO	309.531	5.16	3	982000	3	3		102746	C3H1-type domain-containing protein OS=Bombyx mori OX=7091 PE=4 SV=1
273	FALSE	A0A8R2HNI3|A0A8R2HNI3_BOMMO	293.006	4.56	2	852000	2	2		84044.3	C3H1-type domain-containing protein OS=Bombyx mori OX=7091 PE=4 SV=1
274	TRUE	A0A8R2AK78|A0A8R2AK78_BOMMO	308.604	2.18	1	85400	1	1		51485.1	AAA+ ATPase domain-containing protein OS=Bombyx mori OX=7091 PE=3 SV=1
275	TRUE	Q5UAN0|Q5UAN0_BOMMO	307.396	44.37	7	11600000	7	10	Oxidation (M)	17220.4	40S ribosomal protein S13 OS=Bombyx mori OX=7091 GN=RpS13 PE=2 SV=1
276	TRUE	Q2F654|Q2F654_BOMMO	307.043	40.91	8	29200000	8	17	Acetylation (Protein N-term); Carbamidomethylation; Oxidation (M)	18553.7	Sr protein OS=Bombyx mori OX=7091 GN=692842 PE=2 SV=1
277	TRUE	A0A8R2AK87|A0A8R2AK87_BOMMO	306.882	27.65	8	2540000	8	8	Acetylation (Protein N-term); Oxidation (M)	45367.1	Methyltransferase C9orf114 OS=Bombyx mori OX=7091 GN=101741225 PE=3 SV=1
278	TRUE	A0A8R2GCJ4|A0A8R2GCJ4_BOMMO	305.836	20.69	7	15700000	7	11	Carbamidomethylation; Oxidation (M)	33736.6	RRM domain-containing protein OS=Bombyx mori OX=7091 GN=100146101 PE=4 SV=1
278	TRUE	A0A8R2CAH3|A0A8R2CAH3_BOMMO	305.836	22.22	7	15700000	7	11	Carbamidomethylation; Oxidation (M)	31671.3	RRM domain-containing protein OS=Bombyx mori OX=7091 GN=100146101 PE=4 SV=1
278	TRUE	A0A8R2GDT9|A0A8R2GDT9_BOMMO	305.836	21.51	7	15700000	7	11	Carbamidomethylation; Oxidation (M)	32605.3	RRM domain-containing protein OS=Bombyx mori OX=7091 GN=100146101 PE=4 SV=1
278	TRUE	A0A8R2GDY9|A0A8R2GDY9_BOMMO	305.836	21.82	7	15700000	7	11	Carbamidomethylation; Oxidation (M)	32123.8	RRM domain-containing protein OS=Bombyx mori OX=7091 GN=100146101 PE=4 SV=1
278	TRUE	A0A8R2GF46|A0A8R2GF46_BOMMO	305.836	21.9	7	15700000	7	11	Carbamidomethylation; Oxidation (M)	32152.8	RRM domain-containing protein OS=Bombyx mori OX=7091 GN=100146101 PE=4 SV=1
278	TRUE	A0A8R2GDK6|A0A8R2GDK6_BOMMO	305.836	21.05	7	15700000	7	11	Carbamidomethylation; Oxidation (M)	33284.1	RRM domain-containing protein OS=Bombyx mori OX=7091 GN=100146101 PE=4 SV=1
278	FALSE	Q58ZF8|Q58ZF8_BOMMO	286.905	17.99	6	15300000	6	10	Carbamidomethylation; Oxidation (M)	33520.4	Transformer-2 protein D OS=Bombyx mori OX=7091 GN=TRA-2 PE=4 SV=1
278	FALSE	Q58ZF5|Q58ZF5_BOMMO	286.905	19.05	6	15300000	6	10	Carbamidomethylation; Oxidation (M)	31936.5	Transformer-2 protein B OS=Bombyx mori OX=7091 GN=TRA-2 PE=4 SV=1
278	FALSE	Q6ITV1|Q6ITV1_BOMMO	286.905	18.31	6	15300000	6	10	Carbamidomethylation; Oxidation (M)	33067.9	Transformer-2 protein A OS=Bombyx mori OX=7091 GN=TRA-2 PE=4 SV=2
278	FALSE	Q58ZF4|Q58ZF4_BOMMO	286.905	19.33	6	15300000	6	10	Carbamidomethylation; Oxidation (M)	31455	Transformer-2 protein C OS=Bombyx mori OX=7091 GN=TRA-2 PE=4 SV=1
278	FALSE	Q58ZF6|Q58ZF6_BOMMO	286.905	18.98	6	15300000	6	10	Carbamidomethylation; Oxidation (M)	31907.5	Transformer-2 protein F OS=Bombyx mori OX=7091 GN=TRA-2 PE=4 SV=1
278	FALSE	Q58ZF7|Q58ZF7_BOMMO	286.905	18.71	6	15300000	6	10	Carbamidomethylation; Oxidation (M)	32389.1	Transformer-2 protein E OS=Bombyx mori OX=7091 GN=TRA-2 PE=4 SV=1
279	TRUE	Q5UAN8|Q5UAN8_BOMMO	305.814	24.51	6	9190000	6	7	Oxidation (M)	29058.1	40S ribosomal protein S6 OS=Bombyx mori OX=7091 GN=RpS6 PE=2 SV=1
280	TRUE	Q2V0H5|Q2V0H5_BOMMO	305.782	9.32	5	666000	5	7	Acetylation (Protein N-term); Carbamidomethylation	89152.6	vesicle-fusing ATPase OS=Bombyx mori OX=7091 GN=ter94 PE=2 SV=1
281	TRUE	A0A8R2AJJ6|A0A8R2AJJ6_BOMMO	304.774	9.24	5	488000	5	6	Carbamidomethylation; Pyro-glu from Q	84900.1	AF-9 ANC1 homology domain-containing protein OS=Bombyx mori OX=7091 PE=4 SV=1
282	TRUE	A0A8R2GB09|A0A8R2GB09_BOMMO	304.404	9.09	6	7910000	6	11	Acetylation (Protein N-term); Carbamidomethylation; Deamidation (NQ); Oxidation (M)	106943	PWI domain-containing protein OS=Bombyx mori OX=7091 PE=4 SV=1
282	TRUE	A0A8R1WNQ2|A0A8R1WNQ2_BOMMO	304.404	8.85	6	7910000	6	11	Acetylation (Protein N-term); Carbamidomethylation; Deamidation (NQ); Oxidation (M)	110295	PWI domain-containing protein OS=Bombyx mori OX=7091 PE=4 SV=1
282	FALSE	A0A8R2GB84|A0A8R2GB84_BOMMO	221.304	3.64	3	2580000	3	7	Deamidation (NQ); Oxidation (M)	105793	PWI domain-containing protein OS=Bombyx mori OX=7091 PE=4 SV=1
282	FALSE	A0A8R2GCA3|A0A8R2GCA3_BOMMO	180.635	2.34	2	1990000	2	3		100613	PWI domain-containing protein OS=Bombyx mori OX=7091 PE=4 SV=1
283	TRUE	A0A8R2DPE5|A0A8R2DPE5_BOMMO	304.109	14.29	4	2170000	4	4	Acetylation (Protein N-term)	38733.2	CID domain-containing protein OS=Bombyx mori OX=7091 PE=4 SV=1
283	TRUE	A0A8R1WNH5|A0A8R1WNH5_BOMMO	304.109	14.08	4	2170000	4	4	Acetylation (Protein N-term)	39186.7	CID domain-containing protein OS=Bombyx mori OX=7091 PE=4 SV=1
284	TRUE	A0A8R2HPL2|A0A8R2HPL2_BOMMO	304.108	17.25	4	559000	4	5	Oxidation (M)	42169.6	Phosphorylated adapter RNA export protein OS=Bombyx mori OX=7091 GN=101741753 PE=3 SV=1
284	TRUE	A0A8R2AKD7|A0A8R2AKD7_BOMMO	304.108	15.27	4	559000	4	5	Oxidation (M)	47592.5	Phosphorylated adapter RNA export protein OS=Bombyx mori OX=7091 GN=101741753 PE=3 SV=1
285	TRUE	A0A8R1WPQ3|A0A8R1WPQ3_BOMMO	304.095	22.53	5	705000	5	6	Pyro-glu from Q	29441.8	KOW domain-containing protein OS=Bombyx mori OX=7091 GN=101743958 PE=3 SV=1
286	TRUE	A0A8R2AN31|A0A8R2AN31_BOMMO	303.925	25.11	3	825000	3	3	Acetylation (Protein N-term)	26801	Splicing factor U2af 38 kDa subunit OS=Bombyx mori OX=7091 GN=101742886 PE=4 SV=1
287	TRUE	Q5UAL6|Q5UAL6_BOMMO	302.594	77.38	6	69200000	6	10	Carbamidomethylation; Oxidation (M)	9433.12	40S ribosomal protein S27 OS=Bombyx mori OX=7091 GN=RpS27 PE=2 SV=1
288	TRUE	Q5UAM2|Q5UAM2_BOMMO	302.172	37.4	6	281000000	6	15	Acetylation (Protein N-term); Carbamidomethylation; Deamidation (NQ)	13732.1	40S ribosomal protein S20 OS=Bombyx mori OX=7091 GN=RpS20 PE=2 SV=1
289	TRUE	Q5UAL8|Q5UAL8_BOMMO	302.071	43.7	7	76500000	6	18	Deamidation (NQ); Pyro-glu from Q	13418.8	40S ribosomal protein S25 OS=Bombyx mori OX=7091 GN=RpS25 PE=2 SV=1
290	TRUE	A0A8R2GAR3|A0A8R2GAR3_BOMMO	301.738	34.5	6	4900000	6	7	Carbamidomethylation; Oxidation (M)	23795.7	Nucleolar protein 16 OS=Bombyx mori OX=7091 GN=692929 PE=3 SV=1
290	FALSE	Q2F5T0|Q2F5T0_BOMMO	259.913	28.5	5	4080000	5	5	Carbamidomethylation; Oxidation (M)	23108.9	Nucleolar protein 16 OS=Bombyx mori OX=7091 GN=692929 PE=2 SV=1
291	TRUE	A0A8R2GAD6|A0A8R2GAD6_BOMMO	301.468	9.59	2	403000	2	2	Carbamidomethylation	33068.2	Nuclear apoptosis-inducing factor 1 OS=Bombyx mori OX=7091 GN=101737914 PE=4 SV=1
291	TRUE	A0A8R2GBL2|A0A8R2GBL2_BOMMO	301.468	9.62	2	403000	2	2	Carbamidomethylation	32884.1	Nuclear apoptosis-inducing factor 1 OS=Bombyx mori OX=7091 GN=101737914 PE=4 SV=1
291	TRUE	A0A8R1WNR4|A0A8R1WNR4_BOMMO	301.468	9.49	2	403000	2	2	Carbamidomethylation	33472.7	Nuclear apoptosis-inducing factor 1 OS=Bombyx mori OX=7091 GN=101737914 PE=4 SV=1
291	TRUE	A0A8R2C6X5|A0A8R2C6X5_BOMMO	301.468	9.72	2	403000	2	2	Carbamidomethylation	32584.7	Nuclear apoptosis-inducing factor 1 OS=Bombyx mori OX=7091 GN=101737914 PE=4 SV=1
291	TRUE	A0A8R2C714|A0A8R2C714_BOMMO	301.468	9.79	2	403000	2	2	Carbamidomethylation	32426.5	Nuclear apoptosis-inducing factor 1 OS=Bombyx mori OX=7091 GN=101737914 PE=4 SV=1
291	TRUE	A0A8R2C737|A0A8R2C737_BOMMO	301.468	9.69	2	403000	2	2	Carbamidomethylation	32725.9	Nuclear apoptosis-inducing factor 1 OS=Bombyx mori OX=7091 GN=101737914 PE=4 SV=1
291	TRUE	A0A8R2GAL8|A0A8R2GAL8_BOMMO	301.468	9.52	2	403000	2	2	Carbamidomethylation	33226.4	Nuclear apoptosis-inducing factor 1 OS=Bombyx mori OX=7091 GN=101737914 PE=4 SV=1
291	TRUE	A0A8R2HRU3|A0A8R2HRU3_BOMMO	301.468	9.49	2	403000	2	2	Carbamidomethylation	33367.6	Nuclear apoptosis-inducing factor 1 OS=Bombyx mori OX=7091 GN=101737914 PE=4 SV=1
291	TRUE	A0A8R2GAG4|A0A8R2GAG4_BOMMO	301.468	9.43	2	403000	2	2	Carbamidomethylation	33525.8	Nuclear apoptosis-inducing factor 1 OS=Bombyx mori OX=7091 GN=101737914 PE=4 SV=1
291	TRUE	A0A8R2ARR1|A0A8R2ARR1_BOMMO	301.468	9.43	2	403000	2	2	Carbamidomethylation	33630.8	Nuclear apoptosis-inducing factor 1 OS=Bombyx mori OX=7091 GN=101737914 PE=4 SV=1
292	TRUE	Q5UAQ8|Q5UAQ8_BOMMO	301.149	65.49	7	50800000	7	17	Carbamidomethylation; Deamidation (NQ)	12346.5	60S ribosomal protein L30 OS=Bombyx mori OX=7091 GN=RpL30 PE=2 SV=1
293	TRUE	A0A8R2M7K3|A0A8R2M7K3_BOMMO	300.646	18.06	6	2410000	6	10	Acetylation (Protein N-term); Deamidation (NQ)	48623.8	Histone-binding protein RBBP4 N-terminal domain-containing protein OS=Bombyx mori OX=7091 PE=4 SV=1
293	FALSE	A0A8R2DPP9|A0A8R2DPP9_BOMMO	41.3078	0.7	1		1	1		93625.8	cGMP-dependent protein kinase interacting domain-containing protein OS=Bombyx mori OX=7091 PE=4 SV=1
293	FALSE	A0A8R2HU74|A0A8R2HU74_BOMMO	41.3078	0.69	1		1	1		95062.3	cGMP-dependent protein kinase interacting domain-containing protein OS=Bombyx mori OX=7091 PE=4 SV=1
293	FALSE	A0A8R2RAV8|A0A8R2RAV8_BOMMO	41.3078	0.76	1		1	1		86392	cGMP-dependent protein kinase interacting domain-containing protein OS=Bombyx mori OX=7091 PE=4 SV=1
293	FALSE	A0A8R2DNA2|A0A8R2DNA2_BOMMO	41.3078	0.7	1		1	1		93469.7	cGMP-dependent protein kinase interacting domain-containing protein OS=Bombyx mori OX=7091 PE=4 SV=1
293	FALSE	A0A8R2HT44|A0A8R2HT44_BOMMO	41.3078	0.66	1		1	1		99271.1	cGMP-dependent protein kinase interacting domain-containing protein OS=Bombyx mori OX=7091 PE=4 SV=1
293	FALSE	A0A8R2HQL9|A0A8R2HQL9_BOMMO	41.3078	0.66	1		1	1		99693.6	cGMP-dependent protein kinase interacting domain-containing protein OS=Bombyx mori OX=7091 PE=4 SV=1
293	FALSE	A0A8R2HU19|A0A8R2HU19_BOMMO	41.3078	0.66	1		1	1		99622.5	cGMP-dependent protein kinase interacting domain-containing protein OS=Bombyx mori OX=7091 PE=4 SV=1
293	FALSE	A0A8R2M839|A0A8R2M839_BOMMO	41.3078	0.76	1		1	1		86767.2	cGMP-dependent protein kinase interacting domain-containing protein OS=Bombyx mori OX=7091 PE=4 SV=1
293	FALSE	A0A8R2M748|A0A8R2M748_BOMMO	41.3078	0.73	1		1	1		90269.2	cGMP-dependent protein kinase interacting domain-containing protein OS=Bombyx mori OX=7091 PE=4 SV=1
293	FALSE	A0A8R2MA00|A0A8R2MA00_BOMMO	41.3078	0.7	1		1	1		93469.6	cGMP-dependent protein kinase interacting domain-containing protein OS=Bombyx mori OX=7091 PE=4 SV=1
293	FALSE	A0A8R2HT61|A0A8R2HT61_BOMMO	41.3078	0.68	1		1	1		96337	cGMP-dependent protein kinase interacting domain-containing protein OS=Bombyx mori OX=7091 PE=4 SV=1
293	FALSE	A0A8R2HT07|A0A8R2HT07_BOMMO	41.3078	0.66	1		1	1		99537.4	cGMP-dependent protein kinase interacting domain-containing protein OS=Bombyx mori OX=7091 PE=4 SV=1
293	FALSE	A0A8R2DQC3|A0A8R2DQC3_BOMMO	41.3078	0.78	1		1	1		83900	cGMP-dependent protein kinase interacting domain-containing protein OS=Bombyx mori OX=7091 PE=4 SV=1
293	FALSE	A0A8R2C9E8|A0A8R2C9E8_BOMMO	41.3078	0.68	1		1	1		96205.7	cGMP-dependent protein kinase interacting domain-containing protein OS=Bombyx mori OX=7091 PE=4 SV=1
293	FALSE	A0A8R2M928|A0A8R2M928_BOMMO	41.3078	0.76	1		1	1		86235.8	cGMP-dependent protein kinase interacting domain-containing protein OS=Bombyx mori OX=7091 PE=4 SV=1
293	FALSE	A0A8R2AMN4|A0A8R2AMN4_BOMMO	41.3078	0.75	1		1	1		87724.1	cGMP-dependent protein kinase interacting domain-containing protein OS=Bombyx mori OX=7091 PE=4 SV=1
293	FALSE	A0A8R2DPF0|A0A8R2DPF0_BOMMO	41.3078	0.72	1		1	1		91705.7	cGMP-dependent protein kinase interacting domain-containing protein OS=Bombyx mori OX=7091 PE=4 SV=1
293	FALSE	A0A8R2C9A6|A0A8R2C9A6_BOMMO	41.3078	0.73	1		1	1		89981.8	cGMP-dependent protein kinase interacting domain-containing protein OS=Bombyx mori OX=7091 PE=4 SV=1
293	FALSE	A0A8R2C9L0|A0A8R2C9L0_BOMMO	41.3078	0.73	1		1	1		90123.9	cGMP-dependent protein kinase interacting domain-containing protein OS=Bombyx mori OX=7091 PE=4 SV=1
294	TRUE	Q2F5T2|Q2F5T2_BOMMO	299.195	59.06	7	5570000	7	12	Acetylation (Protein N-term); Deamidation (NQ); Oxidation (M); Pyro-glu from E	16810.6	Calmodulin OS=Bombyx mori OX=7091 GN=692927 PE=2 SV=1
294	FALSE	A0A8R2C6K1|A0A8R2C6K1_BOMMO	277.61	49.02	6	3240000	6	11	Deamidation (NQ); Oxidation (M); Pyro-glu from E	17211.1	EF-hand domain-containing protein OS=Bombyx mori OX=7091 GN=692927 PE=4 SV=1
295	TRUE	Q3L234|Q3L234_BOMMO	299.065	40.56	5	43400000	5	19	Acetylation (Protein N-term); Carbamidomethylation; Deamidation (NQ); Pyro-glu from E	15920.6	Zinc finger protein OS=Bombyx mori OX=7091 GN=692655 PE=2 SV=1
295	FALSE	A0A8R2G7H9|A0A8R2G7H9_BOMMO	279.128	33.33	4	43400000	4	18	Carbamidomethylation; Deamidation (NQ); Pyro-glu from E	16883.7	CCHC-type domain-containing protein OS=Bombyx mori OX=7091 GN=692655 PE=4 SV=1
296	TRUE	Q2F5J3|PYM_BOMMO	298.714	43.52	6	496000	1	6	Acetylation (Protein N-term); Oxidation (M); Pyro-glu from Q	21858.3	Partner of Y14 and mago OS=Bombyx mori OX=7091 GN=Pym PE=2 SV=1
297	TRUE	Q5UAS7|Q5UAS7_BOMMO	298.6	58.54	7	211000000	7	19	Carbamidomethylation; Deamidation (NQ); Pyro-glu from E	17565.4	60S ribosomal protein L12 OS=Bombyx mori OX=7091 GN=RpL12 PE=2 SV=1
298	TRUE	A0A8R2HRS4|A0A8R2HRS4_BOMMO	298.579	8.31	3	177000	3	4	Carbamidomethylation	50359.8	Uncharacterized protein OS=Bombyx mori OX=7091 PE=4 SV=1
298	TRUE	A0A8R1WJK3|A0A8R1WJK3_BOMMO	298.579	8.58	3	177000	3	4	Carbamidomethylation	48644.8	Uncharacterized protein OS=Bombyx mori OX=7091 PE=4 SV=1
299	TRUE	Q1HPK8|Q1HPK8_BOMMO	298.225	36.36	6	41200000	4	19	Deamidation (NQ)	20174.3	Arginine/serine-rich splicing factor 7 OS=Bombyx mori OX=7091 PE=2 SV=1
299	TRUE	A0A8R2M035|A0A8R2M035_BOMMO	298.225	43.84	6	41200000	4	19	Deamidation (NQ)	16337.3	Uncharacterized protein OS=Bombyx mori OX=7091 PE=4 SV=1
300	TRUE	Q1HPX2|Q1HPX2_BOMMO	298.03	28.14	4	1640000	4	5	Oxidation (M)	21442.2	ATP synthase subunit O, mitochondrial OS=Bombyx mori OX=7091 GN=733114 PE=2 SV=1
300	FALSE	Q1HPX3|Q1HPX3_BOMMO	254.307	22.01	3	1260000	3	4	Oxidation (M)	22501.4	ATP synthase subunit O, mitochondrial OS=Bombyx mori OX=7091 GN=733114 PE=2 SV=1
301	TRUE	Q5UAM7|Q5UAM7_BOMMO	297.84	43.41	6	12700000	6	8	Oxidation (M)	14692.3	Ribosomal protein S15A OS=Bombyx mori OX=7091 GN=RpS15A PE=2 SV=1
302	TRUE	A0A8R2R9G0|A0A8R2R9G0_BOMMO	297.703	10.36	4	515000	4	4	Oxidation (M); Pyro-glu from Q	57351.2	Protein FAM98A OS=Bombyx mori OX=7091 PE=3 SV=1
303	TRUE	A0A8R2ANE9|A0A8R2ANE9_BOMMO	297.635	6.04	2	390000	2	2	Pyro-glu from Q	69197.5	Nuclear RNA export factor 1 OS=Bombyx mori OX=7091 GN=101739030 PE=3 SV=1
304	TRUE	A0A8R1WIR6|A0A8R1WIR6_BOMMO	296.776	62.92	5	27000000	5	11	Carbamidomethylation; Deamidation (NQ); Oxidation (M)	10357.9	Dynein light chain OS=Bombyx mori OX=7091 GN=101742895 PE=3 SV=1
305	TRUE	A0A8R1WLW5|A0A8R1WLW5_BOMMO	296.767	20.88	4		1	5	Carbamidomethylation; Deamidation (NQ); Pyro-glu from Q	27861	MBD domain-containing protein OS=Bombyx mori OX=7091 GN=101740016 PE=4 SV=1
306	TRUE	A0A8R2DMY7|A0A8R2DMY7_BOMMO	295.911	12.02	4	654000	4	4		49401.7	Protein tumorous imaginal discs, mitochondrial OS=Bombyx mori OX=7091 GN=101744449 PE=3 SV=1
306	TRUE	A0A8R2DP83|A0A8R2DP83_BOMMO	295.911	11.06	4	654000	4	4		53531.4	Protein tumorous imaginal discs, mitochondrial OS=Bombyx mori OX=7091 GN=101744449 PE=3 SV=1
306	FALSE	H6VTQ4|H6VTQ4_BOMMO	272.449	7.45	3	416000	3	3		60883.5	DnaJ-14 OS=Bombyx mori OX=7091 GN=101744449 PE=2 SV=1
307	TRUE	A0A8R1WKL7|A0A8R1WKL7_BOMMO	295.737	60	5	2330000	5	7	Acetylation (Protein N-term); Carbamidomethylation; Oxidation (M)	11518.1	DNA-directed RNA polymerase I subunit D OS=Bombyx mori OX=7091 PE=3 SV=1
308	TRUE	A0A8R2ASN7|A0A8R2ASN7_BOMMO	295.501	17.89	6	893000	6	12	Deamidation (NQ); Oxidation (M)	57859.8	Brix domain-containing protein OS=Bombyx mori OX=7091 PE=4 SV=1
309	TRUE	A0A8R2C545|A0A8R2C545_BOMMO	295.226	19.16	3	1380000	3	4	Carbamidomethylation; Deamidation (NQ)	23908	Nudix hydrolase domain-containing protein OS=Bombyx mori OX=7091 PE=4 SV=1
310	TRUE	A0A8R2AH61|A0A8R2AH61_BOMMO	295.049	16.76	5	202000	5	5	Carbamidomethylation; Oxidation (M); Pyro-glu from Q	57830	SAM-dependent MTase RsmB/NOP-type domain-containing protein OS=Bombyx mori OX=7091 PE=3 SV=1
311	TRUE	A0A8R1WK89|A0A8R1WK89_BOMMO	294.939	30.04	6	10200000	6	8	Carbamidomethylation; Oxidation (M)	30724.5	Tudor domain-containing protein OS=Bombyx mori OX=7091 PE=4 SV=1
311	FALSE	A0A8R2M5B3|A0A8R2M5B3_BOMMO	274.978	28.41	5	10200000	5	7	Carbamidomethylation; Oxidation (M)	29709.4	Tudor domain-containing protein OS=Bombyx mori OX=7091 PE=4 SV=1
312	TRUE	Q5UAR8|Q5UAR8_BOMMO	294.167	36.48	4	28100000	4	12	Oxidation (M)	17985.2	60S ribosomal protein L21 OS=Bombyx mori OX=7091 GN=RpL21 PE=2 SV=1
313	TRUE	A0A8R1WGZ0|A0A8R1WGZ0_BOMMO	294.155	5.72	6	236000	6	7	Carbamidomethylation; Deamidation (NQ); Pyro-glu from Q	177902	WD_REPEATS_REGION domain-containing protein OS=Bombyx mori OX=7091 GN=101740758 PE=4 SV=1
314	TRUE	A0A8R2R042|A0A8R2R042_BOMMO	293.992	3.4	2	203000	2	2		91411.6	LsmAD domain-containing protein OS=Bombyx mori OX=7091 PE=3 SV=1
314	TRUE	A0A8R2QYN4|A0A8R2QYN4_BOMMO	293.992	3.38	2	203000	2	2		91827	LsmAD domain-containing protein OS=Bombyx mori OX=7091 PE=3 SV=1
314	TRUE	A0A8R2M2H2|A0A8R2M2H2_BOMMO	293.992	3.28	2	203000	2	2		94817.4	LsmAD domain-containing protein OS=Bombyx mori OX=7091 PE=3 SV=1
314	TRUE	A0A8R2R157|A0A8R2R157_BOMMO	293.992	3.29	2	203000	2	2		94500	LsmAD domain-containing protein OS=Bombyx mori OX=7091 PE=3 SV=1
314	TRUE	A0A8R2QYQ7|A0A8R2QYQ7_BOMMO	293.992	3.34	2	203000	2	2		93369.7	LsmAD domain-containing protein OS=Bombyx mori OX=7091 PE=3 SV=1
315	TRUE	Q5UAS1|RL18_BOMMO	293.944	26.23	4	1180000	4	4		20864.6	60S ribosomal protein L18 OS=Bombyx mori OX=7091 GN=RpL18 PE=2 SV=1
316	TRUE	A0A8R1WJ26|A0A8R1WJ26_BOMMO	293.568	14.9	4	3720000	4	6	Carbamidomethylation	57828.3	WW domain-containing protein OS=Bombyx mori OX=7091 PE=4 SV=1
316	TRUE	A0A8R2LZJ1|A0A8R2LZJ1_BOMMO	293.568	14.42	4	3720000	4	6	Carbamidomethylation	59635.4	WW domain-containing protein OS=Bombyx mori OX=7091 PE=4 SV=1
316	TRUE	A0A8R2QW51|A0A8R2QW51_BOMMO	293.568	15.17	4	3720000	4	6	Carbamidomethylation	56559.1	WW domain-containing protein OS=Bombyx mori OX=7091 PE=4 SV=1
317	TRUE	A0A8R1WQB6|A0A8R1WQB6_BOMMO	293.17	7.72	4	838000	4	5	Oxidation (M)	70591.5	Uncharacterized protein OS=Bombyx mori OX=7091 GN=101739044 PE=4 SV=1
318	TRUE	A0A8R1WKB8|A0A8R1WKB8_BOMMO	292.355	37.78	5	2940000	5	7	Carbamidomethylation; Oxidation (M)	20432.7	60S ribosome subunit biogenesis protein NIP7 homolog OS=Bombyx mori OX=7091 GN=101738785 PE=3 SV=1
319	TRUE	A0A8R2QWC2|A0A8R2QWC2_BOMMO	291.848	1.26	1	280000	1	1		115816	C2H2-type domain-containing protein OS=Bombyx mori OX=7091 PE=4 SV=1
320	TRUE	Q5UAP8|RL38_BOMMO	291.615	50	6	45600000	6	10	Pyro-glu from Q	8240.92	60S ribosomal protein L38 OS=Bombyx mori OX=7091 GN=RpL38 PE=3 SV=1
321	TRUE	Q2F5X0|Q2F5X0_BOMMO	291.493	34.91	4	3220000	4	5	Acetylation (Protein N-term); Oxidation (M)	19293.4	Peptidyl-prolyl cis-trans isomerase OS=Bombyx mori OX=7091 GN=692898 PE=2 SV=1
322	TRUE	A0A8R1WJ71|A0A8R1WJ71_BOMMO	291.324	15.49	4	944000	4	8	Deamidation (NQ); Oxidation (M)	56852.4	Ubiquilin-1 OS=Bombyx mori OX=7091 GN=101740241 PE=4 SV=1
322	TRUE	A0A8R1WLY9|A0A8R1WLY9_BOMMO	291.324	15.46	4	944000	4	8	Deamidation (NQ); Oxidation (M)	56923.5	Ubiquilin-1 OS=Bombyx mori OX=7091 GN=101740241 PE=4 SV=1
323	TRUE	O17504|O17504_BOMMO	291.27	28.77	4	5170000	4	5	Carbamidomethylation; Pyro-glu from Q	16171.7	Multiprotein bridging factor 1 OS=Bombyx mori OX=7091 GN=692355 PE=2 SV=1
324	TRUE	A0A8R2GAA2|A0A8R2GAA2_BOMMO	290.75	7.04	3	273000	3	4	Oxidation (M); Pyro-glu from Q	71262.8	Enoyl reductase (ER) domain-containing protein OS=Bombyx mori OX=7091 PE=4 SV=1
325	TRUE	A0A8R2HQM1|A0A8R2HQM1_BOMMO	289.809	3.88	4	620000	4	4	Carbamidomethylation; Oxidation (M)	177439	Patronin OS=Bombyx mori OX=7091 PE=3 SV=1
325	TRUE	A0A8R2HT52|A0A8R2HT52_BOMMO	289.809	3.94	4	620000	4	4	Carbamidomethylation; Oxidation (M)	174596	Patronin OS=Bombyx mori OX=7091 PE=3 SV=1
325	TRUE	A0A8R2HPR8|A0A8R2HPR8_BOMMO	289.809	3.9	4	620000	4	4	Carbamidomethylation; Oxidation (M)	176772	Patronin OS=Bombyx mori OX=7091 PE=3 SV=1
325	TRUE	A0A8R2HNL8|A0A8R2HNL8_BOMMO	289.809	3.84	4	620000	4	4	Carbamidomethylation; Oxidation (M)	179416	Patronin OS=Bombyx mori OX=7091 PE=3 SV=1
325	TRUE	A0A8R2HT87|A0A8R2HT87_BOMMO	289.809	4.61	4	620000	4	4	Carbamidomethylation; Oxidation (M)	150438	Patronin OS=Bombyx mori OX=7091 PE=3 SV=1
325	TRUE	A0A8R2DMF9|A0A8R2DMF9_BOMMO	289.809	3.84	4	620000	4	4	Carbamidomethylation; Oxidation (M)	180125	Patronin OS=Bombyx mori OX=7091 PE=3 SV=1
325	TRUE	A0A8R2GC35|A0A8R2GC35_BOMMO	289.809	3.9	4	620000	4	4	Carbamidomethylation; Oxidation (M)	176771	Patronin OS=Bombyx mori OX=7091 PE=3 SV=1
325	TRUE	A0A8R2DMG5|A0A8R2DMG5_BOMMO	289.809	3.79	4	620000	4	4	Carbamidomethylation; Oxidation (M)	181548	Patronin OS=Bombyx mori OX=7091 PE=3 SV=1
325	TRUE	A0A8R2GC09|A0A8R2GC09_BOMMO	289.809	3.85	4	620000	4	4	Carbamidomethylation; Oxidation (M)	178903	Patronin OS=Bombyx mori OX=7091 PE=3 SV=1
325	TRUE	A0A8R2HNT4|A0A8R2HNT4_BOMMO	289.809	3.86	4	620000	4	4	Carbamidomethylation; Oxidation (M)	178705	Patronin OS=Bombyx mori OX=7091 PE=3 SV=1
325	TRUE	A0A8R1WMY6|A0A8R1WMY6_BOMMO	289.809	4.1	4	620000	4	4	Carbamidomethylation; Oxidation (M)	167887	Patronin OS=Bombyx mori OX=7091 PE=3 SV=1
325	FALSE	A0A8R2HS88|A0A8R2HS88_BOMMO	263.933	2.84	3	531000	3	3	Carbamidomethylation; Oxidation (M)	168618	Patronin OS=Bombyx mori OX=7091 PE=3 SV=1
325	FALSE	A0A8R2HS42|A0A8R2HS42_BOMMO	263.933	2.79	3	531000	3	3	Carbamidomethylation; Oxidation (M)	171461	Patronin OS=Bombyx mori OX=7091 PE=3 SV=1
325	FALSE	A0A8R2HPQ7|A0A8R2HPQ7_BOMMO	263.933	2.73	3	531000	3	3	Carbamidomethylation; Oxidation (M)	175569	Patronin OS=Bombyx mori OX=7091 PE=3 SV=1
325	FALSE	A0A8R2HS75|A0A8R2HS75_BOMMO	253.141	4.03	4	620000	4	4	Carbamidomethylation; Oxidation (M)	169743	Patronin OS=Bombyx mori OX=7091 PE=3 SV=1
326	TRUE	A0A8R2AKM5|A0A8R2AKM5_BOMMO	289.755	34.85	3	1930000	3	3	Carbamidomethylation; Deamidation (NQ)	14672.8	CDGSH iron-sulfur domain-containing protein 2 homologue OS=Bombyx mori OX=7091 PE=3 SV=1
327	TRUE	A0A8R2AVP0|A0A8R2AVP0_BOMMO	289.285	38.89	4	1830000	4	4	Carbamidomethylation	15736.5	39S ribosomal protein L53, mitochondrial OS=Bombyx mori OX=7091 GN=101736060 PE=3 SV=1
328	TRUE	A0A8R2M9X2|A0A8R2M9X2_BOMMO	289.091	3.09	3		3	3		180327	Collagen IV NC1 domain-containing protein OS=Bombyx mori OX=7091 GN=692625 PE=4 SV=1
328	FALSE	A8VTN6|A8VTN6_BOMMO	237.36	2.32	1		1	1		82064.4	Type IV collagen OS=Bombyx mori OX=7091 GN=Let-2 PE=2 SV=2
329	TRUE	A0A8R1WI29|A0A8R1WI29_BOMMO	288.792	45.33	7	10000000	7	9	Carbamidomethylation; Oxidation (M)	16708	60S ribosomal protein L23 OS=Bombyx mori OX=7091 PE=3 SV=1
330	TRUE	A0A8R2LWB1|A0A8R2LWB1_BOMMO	288.475	14.94	3	3870000	3	6	Carbamidomethylation; Deamidation (NQ); Pyro-glu from Q	53506.9	Ribosome biogenesis protein NOP53 OS=Bombyx mori OX=7091 PE=3 SV=1
330	FALSE	A0A8R2QV76|A0A8R2QV76_BOMMO	264.314	17.6	3	3870000	3	6	Carbamidomethylation; Deamidation (NQ); Pyro-glu from Q	46006.7	Ribosome biogenesis protein NOP53 OS=Bombyx mori OX=7091 PE=3 SV=1
331	TRUE	A0A8R2C5U4|A0A8R2C5U4_BOMMO	287.743	4.97	4	1230000	4	6		110881	5'-3' exoribonuclease OS=Bombyx mori OX=7091 PE=3 SV=1
332	TRUE	Q1HQB4|Q1HQB4_BOMMO	287.554	31.93	6	2090000	6	6		18404.2	RNA-binding protein 8A OS=Bombyx mori OX=7091 GN=Y14 PE=2 SV=1
333	TRUE	Q1HQ42|Q1HQ42_BOMMO	286.381	43.83	8	2580000	8	15	Carbamidomethylation; Deamidation (NQ); Oxidation (M)	18535.9	S-phase kinase-associated protein OS=Bombyx mori OX=7091 GN=733106 PE=2 SV=1
334	TRUE	A0A8R2AGX6|A0A8R2AGX6_BOMMO	285.585	19.34	4	1420000	4	5	Oxidation (M)	24966.5	28S ribosomal protein S26, mitochondrial OS=Bombyx mori OX=7091 GN=101744077 PE=3 SV=1
335	TRUE	A0A8R1WN54|A0A8R1WN54_BOMMO	285.43	5.27	3	176000	3	3	Pyro-glu from Q	58014.8	Protein kinase domain-containing protein OS=Bombyx mori OX=7091 GN=101738850 PE=4 SV=1
336	TRUE	A0A8R1WIN4|A0A8R1WIN4_BOMMO	284.172	35.65	6	1180000	6	10	Carbamidomethylation; Deamidation (NQ); Oxidation (M); Pyro-glu from Q	26638.4	Regulatory protein zeste OS=Bombyx mori OX=7091 PE=4 SV=1
337	TRUE	Q5UAQ2|Q5UAQ2_BOMMO	284.063	31.09	6	48600000	6	15	Oxidation (M); Pyro-glu from E	13735.3	60S ribosomal protein L36 OS=Bombyx mori OX=7091 GN=RpL36 PE=2 SV=1
338	TRUE	Q3HR35|Q3HR35_BOMMO	283.748	12.94	2	1220000	2	2	Acetylation (Protein N-term); Oxidation (M)	44133.9	Selenophosphate synthetase OS=Bombyx mori OX=7091 GN=sps1 PE=2 SV=1
339	TRUE	A0A8R2R0M4|A0A8R2R0M4_BOMMO	283.648	7.28	3	1370000	3	3		42412.1	K Homology domain-containing protein OS=Bombyx mori OX=7091 PE=4 SV=1
339	TRUE	A0A8R2R291|A0A8R2R291_BOMMO	283.648	7.74	3	1370000	3	3		39955.3	K Homology domain-containing protein OS=Bombyx mori OX=7091 PE=4 SV=1
339	TRUE	A0A8R2R0Y5|A0A8R2R0Y5_BOMMO	283.648	7.16	3	1370000	3	3		43291.1	K Homology domain-containing protein OS=Bombyx mori OX=7091 PE=4 SV=1
340	TRUE	A0A8R2AGF2|A0A8R2AGF2_BOMMO	283.538	17.42	5	1080000	5	6	Pyro-glu from Q	37271.9	WD_REPEATS_REGION domain-containing protein OS=Bombyx mori OX=7091 PE=4 SV=1
341	TRUE	A0A8R2GB01|A0A8R2GB01_BOMMO	281.827	7.59	4	525000	4	5	Deamidation (NQ); Oxidation (M); Pyro-glu from Q	65900.6	HMG box domain-containing protein OS=Bombyx mori OX=7091 PE=4 SV=1
341	TRUE	A0A8R2LZT3|A0A8R2LZT3_BOMMO	281.827	8.46	4	525000	4	5	Deamidation (NQ); Oxidation (M); Pyro-glu from Q	59179	HMG box domain-containing protein OS=Bombyx mori OX=7091 PE=4 SV=1
341	TRUE	A0A8R2C9J0|A0A8R2C9J0_BOMMO	281.827	7.56	4	525000	4	5	Deamidation (NQ); Oxidation (M); Pyro-glu from Q	65950.6	HMG box domain-containing protein OS=Bombyx mori OX=7091 PE=4 SV=1
341	TRUE	A0A8R2GBP2|A0A8R2GBP2_BOMMO	281.827	7.6	4	525000	4	5	Deamidation (NQ); Oxidation (M); Pyro-glu from Q	65801.4	HMG box domain-containing protein OS=Bombyx mori OX=7091 PE=4 SV=1
341	TRUE	A0A8R2M1D9|A0A8R2M1D9_BOMMO	281.827	8.41	4	525000	4	5	Deamidation (NQ); Oxidation (M); Pyro-glu from Q	59537.6	HMG box domain-containing protein OS=Bombyx mori OX=7091 PE=4 SV=1
341	TRUE	A0A8R2R3Z2|A0A8R2R3Z2_BOMMO	281.827	8.23	4	525000	4	5	Deamidation (NQ); Oxidation (M); Pyro-glu from Q	60860.1	HMG box domain-containing protein OS=Bombyx mori OX=7091 PE=4 SV=1
341	TRUE	A0A8R2R2I0|A0A8R2R2I0_BOMMO	281.827	7.76	4	525000	4	5	Deamidation (NQ); Oxidation (M); Pyro-glu from Q	64369.7	HMG box domain-containing protein OS=Bombyx mori OX=7091 PE=4 SV=1
341	TRUE	A0A8R2C976|A0A8R2C976_BOMMO	281.827	7.58	4	525000	4	5	Deamidation (NQ); Oxidation (M); Pyro-glu from Q	65851.5	HMG box domain-containing protein OS=Bombyx mori OX=7091 PE=4 SV=1
341	TRUE	A0A8R2GCP6|A0A8R2GCP6_BOMMO	281.827	7.88	4	525000	4	5	Deamidation (NQ); Oxidation (M); Pyro-glu from Q	63211.6	HMG box domain-containing protein OS=Bombyx mori OX=7091 PE=4 SV=1
342	TRUE	A0A8R2AQ81|A0A8R2AQ81_BOMMO	281.693	2.78	1	974000	1	1	Pyro-glu from Q	54198.7	TPX2 domain-containing protein OS=Bombyx mori OX=7091 PE=3 SV=1
343	TRUE	Q2F5L8|Q2F5L8_BOMMO	281.059	32.31	4	40000000	4	4	Acetylation (Protein N-term)	14208.6	Ribonucloprotein OS=Bombyx mori OX=7091 GN=692972 PE=2 SV=1
344	TRUE	H9IXM2|H9IXM2_BOMMO	280.607	17.8	5		1	7	Carbamidomethylation	34268.9	ADP/ATP translocase OS=Bombyx mori OX=7091 GN=101738591 PE=2 SV=1
345	TRUE	Q5UAT3|Q5UAT3_BOMMO	280.409	16.79	4	7240000	4	6	Carbamidomethylation	30293	60S ribosomal protein L7a OS=Bombyx mori OX=7091 GN=RpL7A PE=2 SV=1
346	TRUE	A0A8R2ANN3|A0A8R2ANN3_BOMMO	279.659	52.35	5	7200000	5	11	Carbamidomethylation	17548.8	C2H2-type domain-containing protein OS=Bombyx mori OX=7091 PE=4 SV=1
347	TRUE	A0A8R2MA50|A0A8R2MA50_BOMMO	278.33	7.8	2	191000	2	2		47580.5	39S ribosomal protein L37, mitochondrial OS=Bombyx mori OX=7091 PE=4 SV=1
348	TRUE	Q5UAS0|Q5UAS0_BOMMO	277.757	21.47	4	9440000	2	5		21025.7	60S ribosomal protein L18a OS=Bombyx mori OX=7091 GN=RpL18A PE=2 SV=1
349	TRUE	A0A8R1WLZ9|A0A8R1WLZ9_BOMMO	277.701	7.98	3	1160000	3	4		58429.9	RRM domain-containing protein OS=Bombyx mori OX=7091 GN=101739548 PE=4 SV=1
350	TRUE	A0A8R2LXJ7|A0A8R2LXJ7_BOMMO	277.498	6.06	3	101000	3	4	Oxidation (M)	87166.7	LEM domain-containing protein OS=Bombyx mori OX=7091 GN=101739908 PE=4 SV=1
351	TRUE	A0A8R1WIM4|A0A8R1WIM4_BOMMO	277.475	52.24	4	4250000	4	5	Carbamidomethylation; Deamidation (NQ); Oxidation (M); Pyro-glu from Q	15218.4	28S ribosomal protein S16, mitochondrial OS=Bombyx mori OX=7091 GN=101745655 PE=3 SV=1
352	TRUE	A0A8R2GBL8|A0A8R2GBL8_BOMMO	277.422	14	2	272000	2	2	Oxidation (M)	23730.5	Mitochondrial ribosomal protein L40 OS=Bombyx mori OX=7091 GN=101740994 PE=3 SV=1
353	TRUE	A0A8R1WJZ7|A0A8R1WJZ7_BOMMO	277.156	16.1	4	3220000	4	5	Oxidation (M)	49976	Pre-mRNA 3'-end-processing factor FIP1 OS=Bombyx mori OX=7091 PE=3 SV=1
353	TRUE	A0A8R2ANE5|A0A8R2ANE5_BOMMO	277.156	15.92	4	3220000	4	5	Oxidation (M)	50492.5	Pre-mRNA 3'-end-processing factor FIP1 OS=Bombyx mori OX=7091 PE=3 SV=1
354	TRUE	A0A1W7HDD0|A0A1W7HDD0_BOMMO	277.062	7.88	3	347000	3	4	Oxidation (M)	51536.8	Outer kinetochore Nuf2 OS=Bombyx mori OX=7091 GN=NUF2 PE=2 SV=1
354	FALSE	A0A8R2G9J8|A0A8R2G9J8_BOMMO	248.816	4.9	2	197000	2	3	Oxidation (M)	47473.2	Uncharacterized protein OS=Bombyx mori OX=7091 GN=101735753 PE=4 SV=1
355	TRUE	Q1HPI6|Q1HPI6_BOMMO	276.158	43.54	5	4050000	5	5		16417.2	Myosin II essential light chain OS=Bombyx mori OX=7091 GN=733135 PE=2 SV=1
355	TRUE	A0A8R2G8R8|A0A8R2G8R8_BOMMO	276.158	41.83	5	4050000	5	5		17193.2	EF-hand domain-containing protein OS=Bombyx mori OX=7091 GN=733135 PE=4 SV=1
356	TRUE	A0A8R1WKV3|A0A8R1WKV3_BOMMO	276.048	41.22	6	4480000	6	8	Carbamidomethylation; Oxidation (M)	29451	Chromo domain-containing protein OS=Bombyx mori OX=7091 PE=4 SV=1
356	FALSE	A0A8R2M1C7|A0A8R2M1C7_BOMMO	94.361	0.36	1	298000	1	1		186602	ATP-dependent helicase brm OS=Bombyx mori OX=7091 PE=4 SV=1
356	FALSE	A0A8R2C966|A0A8R2C966_BOMMO	94.361	0.55	1	298000	1	1		124830	Protein unc-13 homolog 4B OS=Bombyx mori OX=7091 PE=4 SV=1
356	FALSE	A0A8R2C9I0|A0A8R2C9I0_BOMMO	94.361	0.5	1	298000	1	1		137248	Protein unc-13 homolog 4B OS=Bombyx mori OX=7091 PE=4 SV=1
356	FALSE	A0A8R2C9B8|A0A8R2C9B8_BOMMO	94.361	0.5	1	298000	1	1		137150	Protein unc-13 homolog 4B OS=Bombyx mori OX=7091 PE=4 SV=1
356	FALSE	A0A8R2HTZ1|A0A8R2HTZ1_BOMMO	94.361	0.41	1	298000	1	1		165168	C2 domain-containing protein OS=Bombyx mori OX=7091 PE=4 SV=1
356	FALSE	A0A8R2C972|A0A8R2C972_BOMMO	94.361	0.41	1	298000	1	1		168028	C2 domain-containing protein OS=Bombyx mori OX=7091 PE=4 SV=1
356	FALSE	A0A8R2C978|A0A8R2C978_BOMMO	94.361	0.54	1	298000	1	1		127033	Protein unc-13 homolog 4B OS=Bombyx mori OX=7091 PE=4 SV=1
356	FALSE	A0A8R1WP91|A0A8R1WP91_BOMMO	94.361	0.51	1	298000	1	1		134290	Protein unc-13 homolog 4B OS=Bombyx mori OX=7091 PE=4 SV=1
357	TRUE	Q1HDZ4|Q1HDZ4_BOMMO	276.017	30.77	5	5270000	3	10	Carbamidomethylation; Deamidation (NQ)	18547.3	Rbp1 OS=Bombyx mori OX=7091 GN=733053 PE=2 SV=1
357	TRUE	B9VSZ6|B9VSZ6_BOMMO	276.017	30.19	5	5270000	3	10	Carbamidomethylation; Deamidation (NQ)	18047.4	Rbp1-like RNA-binding protein PB OS=Bombyx mori OX=7091 GN=rbp1 PE=2 SV=1
357	TRUE	A0A8R2G934|A0A8R2G934_BOMMO	276.017	34.29	5	5270000	3	10	Carbamidomethylation; Deamidation (NQ)	16539.5	RRM domain-containing protein OS=Bombyx mori OX=7091 GN=733053 PE=4 SV=1
357	TRUE	A0A8R2G9F4|A0A8R2G9F4_BOMMO	276.017	34.04	5	5270000	3	10	Carbamidomethylation; Deamidation (NQ)	16626.6	RRM domain-containing protein OS=Bombyx mori OX=7091 GN=733053 PE=4 SV=1
358	TRUE	A0A8R2HQV4|A0A8R2HQV4_BOMMO	275.753	4.86	4	1560000	3	5	Carbamidomethylation	119844	Tudor domain-containing protein 1 OS=Bombyx mori OX=7091 PE=4 SV=1
358	FALSE	A0A8R2QZK9|A0A8R2QZK9_BOMMO	250.606	3.99	3	1330000	2	3		118279	Tudor domain-containing protein 1 OS=Bombyx mori OX=7091 PE=4 SV=1
358	FALSE	A0A8R2DM52|A0A8R2DM52_BOMMO	246.304	2.65	3	898000	2	4	Carbamidomethylation	118393	Tudor domain-containing protein 1 OS=Bombyx mori OX=7091 PE=4 SV=1
359	TRUE	A0A8R2AMT6|A0A8R2AMT6_BOMMO	273.392	48.46	5	94500000	5	28	Acetylation (Protein N-term); Carbamidomethylation; Deamidation (NQ); Oxidation (M)	14047.1	Small nuclear ribonucleoprotein Sm D3 OS=Bombyx mori OX=7091 GN=101744663 PE=3 SV=1
360	TRUE	Q5R1P4|Q5R1P4_BOMMO	272.994	22.49	4	2930000	3	4	Pyro-glu from Q	23570.7	Heat shock protein hsp23.7 OS=Bombyx mori OX=7091 GN=Hsp23.7 PE=2 SV=1
361	TRUE	A0A8R2HQ13|A0A8R2HQ13_BOMMO	271.964	11.16	4	882000	4	4	Pyro-glu from Q	69382.3	Transcriptional repressor p66 coiled-coil MBD2-interaction domain-containing protein OS=Bombyx mori OX=7091 PE=4 SV=1
361	FALSE	A0A8R2M918|A0A8R2M918_BOMMO	253.828	7.69	3	882000	3	3	Pyro-glu from Q	70312.4	Transcriptional repressor p66 coiled-coil MBD2-interaction domain-containing protein OS=Bombyx mori OX=7091 PE=4 SV=1
361	FALSE	A0A8R2R588|A0A8R2R588_BOMMO	253.828	7.8	3	882000	3	3	Pyro-glu from Q	69394.4	Transcriptional repressor p66 coiled-coil MBD2-interaction domain-containing protein OS=Bombyx mori OX=7091 PE=4 SV=1
362	TRUE	B9X1G5|B9X1G5_BOMMO	271.615	36.29	5	15600000	5	8	Oxidation (M); Pyro-glu from Q	13809.1	Histone H2B OS=Bombyx mori OX=7091 GN=H2B-L PE=2 SV=1
363	TRUE	A0A8R1WJH6|A0A8R1WJH6_BOMMO	269.947	8.86	2	310000	2	2	Carbamidomethylation; Oxidation (M)	45895.6	28S ribosomal protein S9, mitochondrial OS=Bombyx mori OX=7091 GN=101745649 PE=4 SV=1
364	TRUE	A0A8R2C711|A0A8R2C711_BOMMO	268.839	0.45	1	118000	1	1		279199	Spectrin alpha chain OS=Bombyx mori OX=7091 PE=3 SV=1
364	TRUE	A0A8R2AIK3|A0A8R2AIK3_BOMMO	268.839	0.45	1	118000	1	1		277532	Spectrin alpha chain OS=Bombyx mori OX=7091 PE=3 SV=1
364	TRUE	A0A8R2C761|A0A8R2C761_BOMMO	268.839	0.45	1	118000	1	1		278238	Spectrin alpha chain OS=Bombyx mori OX=7091 PE=3 SV=1
364	TRUE	A0A8R2C762|A0A8R2C762_BOMMO	268.839	0.45	1	118000	1	1		279071	Spectrin alpha chain OS=Bombyx mori OX=7091 PE=3 SV=1
364	TRUE	A0A8R2HRZ5|A0A8R2HRZ5_BOMMO	268.839	0.45	1	118000	1	1		276570	Spectrin alpha chain OS=Bombyx mori OX=7091 PE=3 SV=1
365	TRUE	A0A8R1WPQ8|A0A8R1WPQ8_BOMMO	268.057	34.76	5	1450000	5	7	Deamidation (NQ); Oxidation (M)	24393.1	RPB5 homolog OS=Bombyx mori OX=7091 PE=3 SV=1
366	TRUE	Q2F625|Q2F625_BOMMO	267.052	34.62	5	857000	5	5	Carbamidomethylation; Oxidation (M)	26329.9	BWK-1-like protein OS=Bombyx mori OX=7091 GN=693093 PE=2 SV=1
367	TRUE	A0A8R2QWL5|A0A8R2QWL5_BOMMO	266.919	16.67	3	4170000	3	6	Carbamidomethylation; Deamidation (NQ); Oxidation (M)	42999.6	RNA-binding protein cabeza OS=Bombyx mori OX=7091 PE=3 SV=1
367	TRUE	A0A8R2LXR5|A0A8R2LXR5_BOMMO	266.919	16.63	3	4170000	3	6	Carbamidomethylation; Deamidation (NQ); Oxidation (M)	43086.7	RNA-binding protein cabeza OS=Bombyx mori OX=7091 PE=3 SV=1
367	TRUE	A0A8R2QUH2|A0A8R2QUH2_BOMMO	266.919	18.2	3	4170000	3	6	Carbamidomethylation; Deamidation (NQ); Oxidation (M)	40129.6	RNA-binding protein cabeza OS=Bombyx mori OX=7091 PE=3 SV=1
368	TRUE	Q5UAQ1|Q5UAQ1_BOMMO	266.17	26.92	3	14600000	3	3	Oxidation (M); Pyro-glu from Q	12294.6	Ribosomal protein L36A OS=Bombyx mori OX=7091 GN=RpL36A PE=2 SV=1
369	TRUE	A0A8R1WPR8|A0A8R1WPR8_BOMMO	265.811	31.53	5	273000	5	7	Carbamidomethylation; Oxidation (M)	32421.7	SGF29 C-terminal domain-containing protein OS=Bombyx mori OX=7091 PE=4 SV=1
369	TRUE	A0A8R2HTE3|A0A8R2HTE3_BOMMO	265.811	28.44	5	273000	5	7	Carbamidomethylation; Oxidation (M)	36306.2	SGF29 C-terminal domain-containing protein OS=Bombyx mori OX=7091 PE=4 SV=1
370	TRUE	A0A8R1WH33|A0A8R1WH33_BOMMO	265.562	9.31	3	472000	3	4	Deamidation (NQ)	73998.8	Protein CASC3 OS=Bombyx mori OX=7091 PE=3 SV=1
370	TRUE	A0A8R2DMK1|A0A8R2DMK1_BOMMO	265.562	9.25	3	472000	3	4	Deamidation (NQ)	74653.6	Protein CASC3 OS=Bombyx mori OX=7091 PE=3 SV=1
370	TRUE	A0A8R2M5K9|A0A8R2M5K9_BOMMO	265.562	9.66	3	472000	3	4	Deamidation (NQ)	71788.4	Protein CASC3 OS=Bombyx mori OX=7091 PE=3 SV=1
370	TRUE	A0A8R2HSE3|A0A8R2HSE3_BOMMO	265.562	9.24	3	472000	3	4	Deamidation (NQ)	74781.7	Protein CASC3 OS=Bombyx mori OX=7091 PE=3 SV=1
371	TRUE	A0A8R2M8S3|A0A8R2M8S3_BOMMO	265.519	1.72	1	252000	1	1	Pyro-glu from Q	93356.1	ATP-dependent RNA helicase OS=Bombyx mori OX=7091 PE=3 SV=1
372	TRUE	A0A8R1WJ13|A0A8R1WJ13_BOMMO	264.673	39.46	4	366000	4	6	Carbamidomethylation; Deamidation (NQ)	16855.2	Protein FAM136A OS=Bombyx mori OX=7091 GN=101737624 PE=3 SV=1
373	TRUE	A0A8R2LYD1|A0A8R2LYD1_BOMMO	264.109	25.67	3	2130000	3	3	Acetylation (Protein N-term); Oxidation (M)	20170.3	Phosphatidylinositol-4,5-bisphosphate 4-phosphatase OS=Bombyx mori OX=7091 PE=4 SV=1
373	TRUE	A0A8R2RBF8|A0A8R2RBF8_BOMMO	264.109	10.11	3	2130000	3	3	Acetylation (Protein N-term); Oxidation (M)	51977.5	Phosphatidylinositol-4,5-bisphosphate 4-phosphatase OS=Bombyx mori OX=7091 PE=4 SV=1
373	TRUE	A0A8R2QXI2|A0A8R2QXI2_BOMMO	264.109	17.14	3	2130000	3	3	Acetylation (Protein N-term); Oxidation (M)	30497.7	Phosphatidylinositol-4,5-bisphosphate 4-phosphatase OS=Bombyx mori OX=7091 PE=4 SV=1
373	FALSE	A0A8R2M9M6|A0A8R2M9M6_BOMMO	237.208	5.72	2	562000	2	2	Oxidation (M)	68363.5	phosphatidylinositol-4,5-bisphosphate 4-phosphatase OS=Bombyx mori OX=7091 PE=4 SV=1
373	FALSE	A0A8R2RD02|A0A8R2RD02_BOMMO	230.818	20.89	2	1690000	2	2	Acetylation (Protein N-term)	17177.3	Phosphatidylinositol-4,5-bisphosphate 4-phosphatase OS=Bombyx mori OX=7091 PE=4 SV=1
373	FALSE	A0A8R2QUZ7|A0A8R2QUZ7_BOMMO	207.939	15	1	443000	1	1	Oxidation (M)	11194	Phosphatidylinositol-4,5-bisphosphate 4-phosphatase OS=Bombyx mori OX=7091 PE=4 SV=1
373	FALSE	A0A8R2RCE3|A0A8R2RCE3_BOMMO	204.437	18.23	2	1690000	2	2	Acetylation (Protein N-term)	19980.6	Phosphatidylinositol-4,5-bisphosphate 4-phosphatase OS=Bombyx mori OX=7091 PE=4 SV=1
374	TRUE	A0A8R2GB21|A0A8R2GB21_BOMMO	263.789	2.43	1	113000	1	1	Carbamidomethylation	37828.4	RNA exonuclease 4 OS=Bombyx mori OX=7091 PE=3 SV=1
375	TRUE	A0A8R2AP52|A0A8R2AP52_BOMMO	263.689	23.76	5	2290000	5	5		23233.8	39S ribosomal protein L17, mitochondrial OS=Bombyx mori OX=7091 PE=3 SV=1
376	TRUE	A0A8R2GAP4|A0A8R2GAP4_BOMMO	263.327	2.67	2	162000	2	2	Carbamidomethylation; Oxidation (M)	103071	SWI/SNF complex subunit SMARCC2 OS=Bombyx mori OX=7091 PE=4 SV=1
376	TRUE	A0A8R2API5|A0A8R2API5_BOMMO	263.327	2.67	2	162000	2	2	Carbamidomethylation; Oxidation (M)	103355	SWI/SNF complex subunit SMARCC2 OS=Bombyx mori OX=7091 PE=4 SV=1
377	TRUE	A0A8R1WGW1|A0A8R1WGW1_BOMMO	261.83	3.9	2	329000	2	2	Oxidation (M)	74715.8	Uncharacterized protein OS=Bombyx mori OX=7091 PE=4 SV=1
377	TRUE	A0A8R2C5M2|A0A8R2C5M2_BOMMO	261.83	3.84	2	329000	2	2	Oxidation (M)	75938.3	Uncharacterized protein OS=Bombyx mori OX=7091 PE=4 SV=1
378	TRUE	A0A8R1WR37|A0A8R1WR37_BOMMO	261.086	1.94	1		1	1		104091	AP-2 complex subunit alpha OS=Bombyx mori OX=7091 GN=101739513 PE=3 SV=1
379	TRUE	A0A8R2ALQ3|A0A8R2ALQ3_BOMMO	260.909	4.77	6	2890000	6	7	Oxidation (M)	181194	Laminin subunit gamma-1 OS=Bombyx mori OX=7091 PE=4 SV=1
380	TRUE	Q2F6A1|Q2F6A1_BOMMO	260.437	24.9	5	328000	5	6	Carbamidomethylation; Pyro-glu from Q	27239.7	Electron transfer flavoprotein subunit beta OS=Bombyx mori OX=7091 GN=692811 PE=2 SV=1
381	TRUE	A0A8R2AHF0|A0A8R2AHF0_BOMMO	260.031	36.36	5	1700000	5	6		10406.2	Complex 1 LYR protein domain-containing protein OS=Bombyx mori OX=7091 PE=3 SV=1
382	TRUE	A0A8R1WL50|A0A8R1WL50_BOMMO	258.995	19.23	3	899000	3	3	Oxidation (M)	21439.9	S4 RNA-binding domain-containing protein OS=Bombyx mori OX=7091 GN=101738050 PE=3 SV=1
383	TRUE	Q1HPV0|Q1HPV0_BOMMO	258.076	32.29	5	1990000	5	7	Carbamidomethylation; Oxidation (M); Pyro-glu from Q	22623.2	Ribosomal protein L24 OS=Bombyx mori OX=7091 GN=101746755 PE=2 SV=1
384	TRUE	A0A8R2GB93|A0A8R2GB93_BOMMO	257.763	39.56	5	5320000	5	14	Carbamidomethylation; Deamidation (NQ); Oxidation (M)	24931.8	RRM domain-containing protein OS=Bombyx mori OX=7091 GN=733078 PE=4 SV=1
384	TRUE	Q0ZAL2|Q0ZAL2_BOMMO	257.763	40.83	5	5320000	5	14	Carbamidomethylation; Deamidation (NQ); Oxidation (M)	24105.9	Polyadenylate binding protein 2 OS=Bombyx mori OX=7091 GN=PABN1 PE=2 SV=1
385	TRUE	Q5UAR7|Q5UAR7_BOMMO	257.629	38.1	4	6710000	4	6	Carbamidomethylation	16812.4	Ribosomal protein L22 OS=Bombyx mori OX=7091 GN=RpL22 PE=2 SV=1
386	TRUE	Q5UAS4|Q5UAS4_BOMMO	257.57	23.03	4	6520000	4	4		18598	60S ribosomal protein L14 OS=Bombyx mori OX=7091 GN=RpL14 PE=2 SV=1
387	TRUE	B9A9Z3|B9A9Z3_BOMMO	257.386	31.45	3	10600000	1	6	Deamidation (NQ)	13376.7	Histone H2A OS=Bombyx mori OX=7091 GN=H2A-L2 PE=2 SV=1
388	TRUE	A0A8R1WEM9|A0A8R1WEM9_BOMMO	257.052	48.08	6	11100000	6	8	Oxidation (M)	12249	XRN2-binding (XTBD) domain-containing protein OS=Bombyx mori OX=7091 GN=101741651 PE=4 SV=1
389	TRUE	O01377|PCNA_BOMMO	256.084	12.31	2	600000	2	2		29036	Proliferating cell nuclear antigen OS=Bombyx mori OX=7091 GN=PCNA PE=2 SV=1
389	TRUE	A0A8R2C513|A0A8R2C513_BOMMO	256.084	12.31	2	600000	2	2		29035.1	Proliferating cell nuclear antigen OS=Bombyx mori OX=7091 GN=692356 PE=3 SV=1
390	TRUE	Q5UAR4|Q5UAR4_BOMMO	253.991	25.81	4	74400000	4	11	Carbamidomethylation; Deamidation (NQ); Oxidation (M)	17504.7	Ribosomal protein L24 OS=Bombyx mori OX=7091 GN=RpL24 PE=2 SV=1
391	TRUE	Q6PUF7|Q6PUF7_BOMMO	253.94	32.58	3	1490000	3	3	Carbamidomethylation; Oxidation (M); Pyro-glu from Q	15172	40S ribosomal protein S24 OS=Bombyx mori OX=7091 GN=RpS24 PE=2 SV=1
392	TRUE	A0A8R1WFN4|A0A8R1WFN4_BOMMO	253.59	15.57	4	776000	4	7	Carbamidomethylation; Deamidation (NQ); Oxidation (M)	46604.3	H/ACA ribonucleoprotein complex non-core subunit NAF1 OS=Bombyx mori OX=7091 GN=101745070 PE=3 SV=1
393	TRUE	A0A8R2ARG4|A0A8R2ARG4_BOMMO	253.534	4.48	4	261000	4	4	Carbamidomethylation; Oxidation (M); Pyro-glu from Q	129363	RRM domain-containing protein OS=Bombyx mori OX=7091 PE=4 SV=1
394	TRUE	A0A8R2M0G1|A0A8R2M0G1_BOMMO	253.419	6.68	2	235000	2	2	Oxidation (M)	47215.5	Longitudinals lacking protein OS=Bombyx mori OX=7091 PE=4 SV=1
394	FALSE	A0A8R2LYK7|A0A8R2LYK7_BOMMO	186.064	3.05	1	235000	1	1		54700.9	Lola OS=Bombyx mori OX=7091 PE=4 SV=1
394	FALSE	A0A8R2LZD5|A0A8R2LZD5_BOMMO	186.064	3.79	1	235000	1	1		44400.7	Longitudinals lacking protein OS=Bombyx mori OX=7091 PE=4 SV=1
394	FALSE	A0A8R2LXS6|A0A8R2LXS6_BOMMO	186.064	3.96	1	235000	1	1		42044.4	Lola OS=Bombyx mori OX=7091 PE=4 SV=1
395	TRUE	A0A8R2AGW5|A0A8R2AGW5_BOMMO	253.124	8.3	3	177000	3	3	Carbamidomethylation; Oxidation (M); Pyro-glu from Q	55732.3	RNA-splicing ligase RtcB homolog OS=Bombyx mori OX=7091 GN=101739631 PE=3 SV=1
396	TRUE	A0A8R1WJT1|A0A8R1WJT1_BOMMO	252.972	38.83	3	11200000	3	4	Acetylation (Protein N-term); Carbamidomethylation	11983.5	Enhancer of rudimentary homolog OS=Bombyx mori OX=7091 PE=3 SV=1
397	TRUE	A0A8R2AFM3|A0A8R2AFM3_BOMMO	252.971	18.02	3	11800000	3	4	Deamidation (NQ); Oxidation (M)	25178.3	Charged multivesicular body protein 4b OS=Bombyx mori OX=7091 PE=3 SV=1
398	TRUE	A0A8R2ALB8|A0A8R2ALB8_BOMMO	252.658	4.66	3	532000	3	4	Carbamidomethylation	98257.1	C2H2-type domain-containing protein OS=Bombyx mori OX=7091 GN=101744939 PE=4 SV=1
399	TRUE	A0A8R2GB13|A0A8R2GB13_BOMMO	252.63	10.9	2		2	4	Oxidation (M)	39504.5	Pyruvate dehydrogenase E1 component subunit beta OS=Bombyx mori OX=7091 GN=733134 PE=4 SV=1
399	FALSE	Q1HPJ1|Q1HPJ1_BOMMO	219.146	15.5	2		2	4	Oxidation (M)	27711.9	Pyruvate dehydrogenase E1 component subunit beta OS=Bombyx mori OX=7091 GN=733134 PE=2 SV=1
400	TRUE	A0A8R1WL86|A0A8R1WL86_BOMMO	252.586	7.19	2	254000	2	2		72060.7	Uncharacterized protein OS=Bombyx mori OX=7091 PE=4 SV=1
400	TRUE	A0A8R1WKM2|A0A8R1WKM2_BOMMO	252.586	7.56	2	254000	2	2		68544	Uncharacterized protein OS=Bombyx mori OX=7091 PE=4 SV=1
401	TRUE	A0A8R2GBD8|A0A8R2GBD8_BOMMO	251.825	8.79	2	114000	2	2	Pyro-glu from Q	44082.7	Prostaglandin E synthase 2 OS=Bombyx mori OX=7091 PE=3 SV=1
402	TRUE	A0A8R1WK81|A0A8R1WK81_BOMMO	251.767	7.99	2	117000	2	2		37541.1	SAM domain-containing protein OS=Bombyx mori OX=7091 PE=4 SV=1
403	TRUE	Q5UAN1|Q5UAN1_BOMMO	251.61	25.18	3	871000	3	4	Carbamidomethylation; Pyro-glu from Q	15034.4	40S ribosomal protein S12 OS=Bombyx mori OX=7091 GN=RpS12 PE=2 SV=1
404	TRUE	A0A8R2AJX4|A0A8R2AJX4_BOMMO	250.917	19.35	3	148000	3	5	Carbamidomethylation	21080.1	Mitochondrial ribosomal protein S28 OS=Bombyx mori OX=7091 PE=4 SV=1
405	TRUE	A0A8R2C7I4|A0A8R2C7I4_BOMMO	250.512	30.94	3	8070000	3	8	Deamidation (NQ); Oxidation (M)	16273	Protein LLP homolog OS=Bombyx mori OX=7091 PE=3 SV=1
406	TRUE	A0A8R2DMX0|A0A8R2DMX0_BOMMO	250.363	3.34	3	680000	3	3	Oxidation (M)	98931.8	C3H1-type domain-containing protein OS=Bombyx mori OX=7091 PE=4 SV=1
406	TRUE	A0A8R2C8S0|A0A8R2C8S0_BOMMO	250.363	3.33	3	680000	3	3	Oxidation (M)	99059.9	C3H1-type domain-containing protein OS=Bombyx mori OX=7091 PE=4 SV=1
406	TRUE	A0A8R2DPH0|A0A8R2DPH0_BOMMO	250.363	3.44	3	680000	3	3	Oxidation (M)	96167.8	C3H1-type domain-containing protein OS=Bombyx mori OX=7091 PE=4 SV=1
406	TRUE	A0A8R2DP22|A0A8R2DP22_BOMMO	250.363	3.35	3	680000	3	3	Oxidation (M)	98597.5	C3H1-type domain-containing protein OS=Bombyx mori OX=7091 PE=4 SV=1
407	TRUE	A0A8R2G7S5|A0A8R2G7S5_BOMMO	250.227	4.54	3	272000	3	4		92264.7	Uncharacterized protein OS=Bombyx mori OX=7091 PE=4 SV=1
408	TRUE	Q2F5Z8|Q2F5Z8_BOMMO	250.136	22.13	3	1950000	3	3	Acetylation (Protein N-term); Pyro-glu from Q	14304.6	Prefoldin beta subunit OS=Bombyx mori OX=7091 GN=692882 PE=2 SV=1
408	FALSE	A0A8R2DM92|A0A8R2DM92_BOMMO	92.7876	4.58	1	264000	1	1	Acetylation (Protein N-term)	15211.3	Intraflagellar transport protein 20 homolog OS=Bombyx mori OX=7091 PE=4 SV=1
409	TRUE	A0A8R1WL12|A0A8R1WL12_BOMMO	249.877	7.63	6	1500000	6	8	Deamidation (NQ); Oxidation (M)	96025.5	Ubiquitin carboxyl-terminal hydrolase OS=Bombyx mori OX=7091 PE=3 SV=1
410	TRUE	A0A8R1WN02|A0A8R1WN02_BOMMO	249.658	18.67	3	1140000	3	4	Oxidation (M)	25261.3	Charged multivesicular body protein 5 OS=Bombyx mori OX=7091 PE=3 SV=1
411	TRUE	Q1HPQ7|Q1HPQ7_BOMMO	249.55	44.32	4	63000000	4	15	Acetylation (Protein N-term); Deamidation (NQ); Oxidation (M)	9674.03	Sm protein F OS=Bombyx mori OX=7091 GN=100101178 PE=2 SV=1
412	TRUE	A0A8R2AQZ6|A0A8R2AQZ6_BOMMO	249.336	11.62	4	3160000	4	5		32624.1	Serine/threonine-protein phosphatase Pgam5, mitochondrial OS=Bombyx mori OX=7091 PE=4 SV=1
412	TRUE	A0A8R2AY45|A0A8R2AY45_BOMMO	249.336	11.66	4	3160000	4	5		32458.9	Serine/threonine-protein phosphatase Pgam5, mitochondrial OS=Bombyx mori OX=7091 PE=4 SV=1
412	TRUE	A0A8R2AS46|A0A8R2AS46_BOMMO	249.336	11.66	4	3160000	4	5		32496	Serine/threonine-protein phosphatase Pgam5, mitochondrial OS=Bombyx mori OX=7091 PE=4 SV=1
412	TRUE	A0A8R2C9R2|A0A8R2C9R2_BOMMO	249.336	11.79	4	3160000	4	5		32073.5	Serine/threonine-protein phosphatase Pgam5, mitochondrial OS=Bombyx mori OX=7091 PE=4 SV=1
413	TRUE	A0A8R2AMH8|A0A8R2AMH8_BOMMO	249.091	10.67	1		1	1		20880.1	39S ribosomal protein L30, mitochondrial OS=Bombyx mori OX=7091 GN=101739135 PE=3 SV=1
414	TRUE	A0A8R2R0F3|A0A8R2R0F3_BOMMO	249.059	3.7	3	186000	3	5	Deamidation (NQ); Pyro-glu from Q	181042	Mitotic checkpoint serine/threonine-protein kinase BUB1 OS=Bombyx mori OX=7091 PE=4 SV=1
415	TRUE	A0A8R2M687|A0A8R2M687_BOMMO	248.588	14.5	2	1580000	2	2	Acetylation (Protein N-term); Carbamidomethylation	27389.9	Galectin OS=Bombyx mori OX=7091 PE=4 SV=1
416	TRUE	A0A8R2AQH8|A0A8R2AQH8_BOMMO	247.46	41.12	4	900000	4	7	Pyro-glu from E	12597.4	ATP synthase subunit f, mitochondrial OS=Bombyx mori OX=7091 PE=3 SV=1
417	TRUE	A0A8R2M866|A0A8R2M866_BOMMO	247.06	0.73	1	11600	1	1		138251	Coatomer subunit alpha OS=Bombyx mori OX=7091 GN=100379186 PE=4 SV=1
417	TRUE	D2Y4R2|D2Y4R2_BOMMO	247.06	0.73	1	11600	1	1		138250	Coatomer subunit alpha OS=Bombyx mori OX=7091 GN=COPA PE=2 SV=1
417	TRUE	A0A8R2M7A2|A0A8R2M7A2_BOMMO	247.06	0.73	1	11600	1	1		138986	Coatomer subunit alpha OS=Bombyx mori OX=7091 GN=100379186 PE=4 SV=1
417	TRUE	A0A8R2M7F8|A0A8R2M7F8_BOMMO	247.06	0.73	1	11600	1	1		138914	Coatomer subunit alpha OS=Bombyx mori OX=7091 GN=100379186 PE=4 SV=1
418	TRUE	A0A8R1WK13|A0A8R1WK13_BOMMO	246.582	6.49	1	222000	1	1	Oxidation (M)	26212.9	Chromatin target of PRMT1 protein C-terminal domain-containing protein OS=Bombyx mori OX=7091 PE=4 SV=1
419	TRUE	Q1HQ48|Q1HQ48_BOMMO	246.223	30.41	4	2960000	4	6	Deamidation (NQ)	16899.2	Mitochondrial single-stranded DNA-binding protein OS=Bombyx mori OX=7091 GN=732919 PE=2 SV=1
420	TRUE	Q1HQ49|Q1HQ49_BOMMO	245.657	42.66	4	954000	4	6	Carbamidomethylation; Deamidation (NQ); Oxidation (M)	16010.6	Mitochondrial ribosomal protein L54 OS=Bombyx mori OX=7091 GN=100125602 PE=2 SV=1
421	TRUE	Q2F5N4|Q2F5N4_BOMMO	245.259	12.55	2	292000	2	2	Acetylation (Protein N-term)	27960.4	Peroxisomal membrane protein PEX14 OS=Bombyx mori OX=7091 GN=692961 PE=2 SV=1
422	TRUE	Q2F5L6|Q2F5L6_BOMMO	244.536	24.11	3	4860000	3	4	Carbamidomethylation	24644.5	Stromal cell-derived factor 2 OS=Bombyx mori OX=7091 GN=692974 PE=2 SV=1
423	TRUE	A0A8R2ASW7|A0A8R2ASW7_BOMMO	244.286	30	3	545000	3	5		12419.1	NADH dehydrogenase [ubiquinone] 1 alpha subcomplex subunit 7 OS=Bombyx mori OX=7091 GN=101746922 PE=3 SV=1
424	TRUE	Q2F5P2|Q2F5P2_BOMMO	243.751	34.24	4	1310000	4	8	Carbamidomethylation; Oxidation (M)	21010.6	Myosin light polypeptide 9 isoform 2 OS=Bombyx mori OX=7091 GN=692955 PE=2 SV=1
424	TRUE	Q2F5P3|Q2F5P3_BOMMO	243.751	36.42	4	1310000	4	8	Carbamidomethylation; Oxidation (M)	19830.2	Myosin light polypeptide 9 isoform 1 OS=Bombyx mori OX=7091 GN=692955 PE=2 SV=1
425	TRUE	Q2F5Y6|Q2F5Y6_BOMMO	242.634	16.67	3	2790000	3	3		18074.1	Mitochondrial ribosomal protein L23 OS=Bombyx mori OX=7091 GN=101744664 PE=2 SV=2
426	TRUE	A0A8R2AL57|A0A8R2AL57_BOMMO	242.5	5.07	2	28900	1	3	Pyro-glu from E	50241	Elongation factor 1-alpha OS=Bombyx mori OX=7091 GN=101740634 PE=3 SV=1
427	TRUE	A0A8R2LYY9|A0A8R2LYY9_BOMMO	242.407	8.7	2	273000	2	4	Deamidation (NQ)	43032.7	Genetic suppressor element-like domain-containing protein OS=Bombyx mori OX=7091 PE=4 SV=1
427	FALSE	A0A8R2LY09|A0A8R2LY09_BOMMO	217.903	3.04	1	255000	1	1		46924	Genetic suppressor element-like domain-containing protein OS=Bombyx mori OX=7091 PE=4 SV=1
428	TRUE	A0A8R2C5L5|A0A8R2C5L5_BOMMO	241.766	5.58	3	1510000	3	4	Pyro-glu from Q	73367.9	Cleavage and polyadenylation specificity factor subunit 6 OS=Bombyx mori OX=7091 PE=3 SV=1
428	TRUE	A0A8R2AKC5|A0A8R2AKC5_BOMMO	241.766	5.54	3	1510000	3	4	Pyro-glu from Q	73849.4	Cleavage and polyadenylation specificity factor subunit 6 OS=Bombyx mori OX=7091 PE=3 SV=1
428	TRUE	A0A8R2ALT9|A0A8R2ALT9_BOMMO	241.766	5.67	3	1510000	3	4	Pyro-glu from Q	71702.2	Cleavage and polyadenylation specificity factor subunit 6 OS=Bombyx mori OX=7091 PE=3 SV=1
429	TRUE	A0A8R2LWP3|A0A8R2LWP3_BOMMO	241.42	5.97	2	91200	2	3	Deamidation (NQ)	68188.8	ENTH domain-containing protein OS=Bombyx mori OX=7091 PE=3 SV=1
429	TRUE	A0A8R2LVD8|A0A8R2LVD8_BOMMO	241.42	6.56	2	91200	2	3	Deamidation (NQ)	62457.6	ENTH domain-containing protein OS=Bombyx mori OX=7091 PE=3 SV=1
429	TRUE	A0A8R2DQD0|A0A8R2DQD0_BOMMO	241.42	5.28	2	91200	2	3	Deamidation (NQ)	77061	ENTH domain-containing protein OS=Bombyx mori OX=7091 PE=3 SV=1
429	TRUE	A0A8R2LVG1|A0A8R2LVG1_BOMMO	241.42	5.33	2	91200	2	3	Deamidation (NQ)	76464.3	ENTH domain-containing protein OS=Bombyx mori OX=7091 PE=3 SV=1
429	TRUE	A0A8R2LWD0|A0A8R2LWD0_BOMMO	241.42	5.48	2	91200	2	3	Deamidation (NQ)	74373	ENTH domain-containing protein OS=Bombyx mori OX=7091 PE=3 SV=1
429	TRUE	A0A8R2LWE3|A0A8R2LWE3_BOMMO	241.42	5.42	2	91200	2	3	Deamidation (NQ)	74969.7	ENTH domain-containing protein OS=Bombyx mori OX=7091 PE=3 SV=1
429	TRUE	A0A8R2DNX8|A0A8R2DNX8_BOMMO	241.42	5.46	2	91200	2	3	Deamidation (NQ)	74365.8	ENTH domain-containing protein OS=Bombyx mori OX=7091 PE=3 SV=1
429	TRUE	A0A8R2LW62|A0A8R2LW62_BOMMO	241.42	6.16	2	91200	2	3	Deamidation (NQ)	66097.5	ENTH domain-containing protein OS=Bombyx mori OX=7091 PE=3 SV=1
430	TRUE	A0A8R2R2N6|A0A8R2R2N6_BOMMO	241.194	5.32	1	392000	1	1	Carbamidomethylation	48911	RRM domain-containing protein OS=Bombyx mori OX=7091 PE=4 SV=1
431	TRUE	Q2F5N3|Q2F5N3_BOMMO	240.591	9.73	2	478000	2	2		26024.3	Progesterone membrane binding protein OS=Bombyx mori OX=7091 GN=692962 PE=2 SV=1
431	TRUE	A0A8R2G8N9|A0A8R2G8N9_BOMMO	240.591	11.28	2	478000	2	2		22448.2	Cytochrome b5 heme-binding domain-containing protein OS=Bombyx mori OX=7091 GN=692962 PE=4 SV=1
432	TRUE	A0A8R2AH20|A0A8R2AH20_BOMMO	240.35	22.4	4	729000	4	5	Carbamidomethylation	21302.3	Ribosomal protein/NADH dehydrogenase domain-containing protein OS=Bombyx mori OX=7091 GN=101737987 PE=3 SV=1
433	TRUE	A0A8R2AUD3|A0A8R2AUD3_BOMMO	240.305	14.36	4	843000	4	4	Pyro-glu from Q	40190.1	HMG box domain-containing protein OS=Bombyx mori OX=7091 PE=4 SV=1
433	FALSE	A0A8R2QYB8|A0A8R2QYB8_BOMMO	177.238	9.15	2	344000	2	2	Pyro-glu from Q	32087.1	HMG box domain-containing protein OS=Bombyx mori OX=7091 PE=4 SV=1
434	TRUE	A0A8R1WKK3|A0A8R1WKK3_BOMMO	239.862	3.88	4	362000	4	5	Carbamidomethylation	199459	Laminin subunit beta-1 OS=Bombyx mori OX=7091 PE=4 SV=1
434	FALSE	G1UK01|G1UK01_BOMMO	206.435	2.72	3	362000	3	4	Carbamidomethylation	197903	Laminin beta-2 chain OS=Bombyx mori OX=7091 GN=Bmlam beta-2 PE=2 SV=1
435	TRUE	A0A8R1WNL4|A0A8R1WNL4_BOMMO	239.446	17.98	3	421000	3	4	Oxidation (M)	26195.4	THAP-type domain-containing protein OS=Bombyx mori OX=7091 PE=4 SV=1
436	TRUE	A0A8R1WLK1|A0A8R1WLK1_BOMMO	237.878	28.07	3	953000	3	5	Oxidation (M); Pyro-glu from Q	13536.6	39S ribosomal protein L42, mitochondrial OS=Bombyx mori OX=7091 GN=101738632 PE=3 SV=1
437	TRUE	A0A8R1WL46|A0A8R1WL46_BOMMO	237.528	13.33	2	243000	2	3		18178.9	UPF0047 protein yjbQ OS=Bombyx mori OX=7091 GN=101738183 PE=3 SV=1
438	TRUE	Q2F5T3|Q2F5T3_BOMMO	237.47	12.48	5	604000	5	6	Oxidation (M)	59657.9	ATP synthase subunit alpha OS=Bombyx mori OX=7091 GN=692926 PE=2 SV=1
439	TRUE	A0A8R2LYP2|A0A8R2LYP2_BOMMO	237.286	5.09	1	19400	1	1		46409.9	RRM domain-containing protein OS=Bombyx mori OX=7091 PE=4 SV=1
439	TRUE	A0A8R2LXX3|A0A8R2LXX3_BOMMO	237.286	5.16	1	19400	1	1		45791.2	RRM domain-containing protein OS=Bombyx mori OX=7091 PE=4 SV=1
439	TRUE	A0A8R2LYD3|A0A8R2LYD3_BOMMO	237.286	5.17	1	19400	1	1		45771.2	RRM domain-containing protein OS=Bombyx mori OX=7091 PE=4 SV=1
439	FALSE	A0A8R2LXN6|A0A8R2LXN6_BOMMO	206.252	5.3	1	19400	1	1		44392.6	RRM domain-containing protein OS=Bombyx mori OX=7091 PE=4 SV=1
439	FALSE	A0A8R2LXZ0|A0A8R2LXZ0_BOMMO	206.252	5.37	1	19400	1	1		43774	RRM domain-containing protein OS=Bombyx mori OX=7091 PE=4 SV=1
439	FALSE	A0A8R2R136|A0A8R2R136_BOMMO	206.252	4.95	1	19400	1	1		47781.4	RRM domain-containing protein OS=Bombyx mori OX=7091 PE=4 SV=1
439	FALSE	A0A8R2LX32|A0A8R2LX32_BOMMO	206.252	5.11	1	19400	1	1		46258.7	RRM domain-containing protein OS=Bombyx mori OX=7091 PE=4 SV=1
439	FALSE	A0A8R2LZR7|A0A8R2LZR7_BOMMO	206.252	5.01	1	19400	1	1		47162.7	RRM domain-containing protein OS=Bombyx mori OX=7091 PE=4 SV=1
439	FALSE	A0A8R2LYM2|A0A8R2LYM2_BOMMO	206.252	5.02	1	19400	1	1		47142.6	RRM domain-containing protein OS=Bombyx mori OX=7091 PE=4 SV=1
439	FALSE	A0A8R2DJW1|A0A8R2DJW1_BOMMO	206.252	5.19	1	19400	1	1		45321.5	RRM domain-containing protein OS=Bombyx mori OX=7091 PE=4 SV=1
440	TRUE	Q1HPZ2|Q1HPZ2_BOMMO	237.055	30.66	3	57600000	3	8	Carbamidomethylation; Oxidation (M)	15524.5	NTF2-related export protein OS=Bombyx mori OX=7091 PE=2 SV=1
441	TRUE	A0A8R2C6Q4|A0A8R2C6Q4_BOMMO	236.383	1.04	1	47600	1	1	Carbamidomethylation	109006	Uncharacterized protein OS=Bombyx mori OX=7091 GN=101742502 PE=4 SV=1
441	TRUE	A0A8R2C6Q7|A0A8R2C6Q7_BOMMO	236.383	1.07	1	47600	1	1	Carbamidomethylation	106149	Putative zinc-finger domain-containing protein OS=Bombyx mori OX=7091 GN=101742502 PE=4 SV=1
441	TRUE	A0A8R2HQM0|A0A8R2HQM0_BOMMO	236.383	0.98	1	47600	1	1	Carbamidomethylation	115284	Uncharacterized protein OS=Bombyx mori OX=7091 GN=101742502 PE=4 SV=1
441	TRUE	A0A8R2C6X0|A0A8R2C6X0_BOMMO	236.383	0.98	1	47600	1	1	Carbamidomethylation	115440	Uncharacterized protein OS=Bombyx mori OX=7091 GN=101742502 PE=4 SV=1
442	TRUE	Q2F618|Q2F618_BOMMO	236.006	21.35	3	219000	3	4	Acetylation (Protein N-term); Oxidation (M)	20262.1	Centrin OS=Bombyx mori OX=7091 GN=692867 PE=2 SV=1
443	TRUE	Q1HQ74|Q1HQ74_BOMMO	235.613	40	4	47500000	4	8	Acetylation (Protein N-term); Deamidation (NQ); Oxidation (M)	10989.9	Small nuclear ribonucleoprotein E OS=Bombyx mori OX=7091 GN=732904 PE=2 SV=1
444	TRUE	A0A8R2QYI2|A0A8R2QYI2_BOMMO	235.419	7.26	3	1280000	3	3		53998.3	Sas10 C-terminal domain-containing protein OS=Bombyx mori OX=7091 PE=3 SV=1
445	TRUE	A0A8R2R5B1|A0A8R2R5B1_BOMMO	234.792	5.24	4	904000	4	4	Pyro-glu from Q	88766.7	RNA helicase OS=Bombyx mori OX=7091 PE=3 SV=1
445	TRUE	A0A8R2R5K3|A0A8R2R5K3_BOMMO	234.792	5.44	4	904000	4	4	Pyro-glu from Q	85838.4	RNA helicase OS=Bombyx mori OX=7091 PE=3 SV=1
446	TRUE	A0A8R2DN66|A0A8R2DN66_BOMMO	234.599	2.4	1	26500	1	1		52452.8	Nucleosome assembly protein 1-like 1 OS=Bombyx mori OX=7091 GN=692892 PE=3 SV=1
446	TRUE	A0A8R2DPN7|A0A8R2DPN7_BOMMO	234.599	2.51	1	26500	1	1		50243.1	Nucleosome assembly protein 1-like 1 OS=Bombyx mori OX=7091 GN=692892 PE=3 SV=1
446	TRUE	Q2F5X9|Q2F5X9_BOMMO	234.599	2.93	1	26500	1	1		43045.8	Nucleosome assembly protein OS=Bombyx mori OX=7091 GN=692892 PE=2 SV=1
446	TRUE	Q1HQB9|Q1HQB9_BOMMO	234.599	2.78	1	26500	1	1		45255.4	Nucleosome assembly protein isoform 1 OS=Bombyx mori OX=7091 GN=692892 PE=2 SV=1
447	TRUE	A0A8R2M1G5|A0A8R2M1G5_BOMMO	233.784	1.39	2		2	2		153154	Ribosomal RNA-processing protein 12-like conserved domain-containing protein OS=Bombyx mori OX=7091 PE=3 SV=1
448	TRUE	A0A8R2AHZ5|A0A8R2AHZ5_BOMMO	233.684	2.19	2		2	2		101961	PHD-type domain-containing protein OS=Bombyx mori OX=7091 PE=4 SV=1
449	TRUE	A0A8R2AUZ6|A0A8R2AUZ6_BOMMO	233.337	13.8	4	448000	4	5	Oxidation (M)	59617.7	Nop domain-containing protein OS=Bombyx mori OX=7091 GN=101742458 PE=3 SV=1
449	TRUE	A0A8R2AP36|A0A8R2AP36_BOMMO	233.337	13.72	4	448000	4	5	Oxidation (M)	59932.1	Nop domain-containing protein OS=Bombyx mori OX=7091 GN=101742458 PE=3 SV=1
450	TRUE	Q2F637|1433Z_BOMMO	233.059	13.36	3	215000	2	3	Carbamidomethylation	28096.5	14-3-3 protein zeta OS=Bombyx mori OX=7091 GN=14-3-3zeta PE=2 SV=2
450	TRUE	A0A8R2QRF1|A0A8R2QRF1_BOMMO	233.059	13.36	3	215000	2	3	Carbamidomethylation	28073.6	14-3-3 domain-containing protein OS=Bombyx mori OX=7091 GN=692854 PE=3 SV=1
450	FALSE	A0A0A0R1S8|A0A0A0R1S8_BOMMO	212.181	8.5	2	147000	1	2		28169.6	14-3-3 protein zeta OS=Bombyx mori OX=7091 GN=692854 PE=2 SV=1
451	TRUE	Q2F646|Q2F646_BOMMO	233.047	26.25	7	3180000	7	7	Oxidation (M)	30011.3	Ribosome biogenesis protein NSA2 homolog OS=Bombyx mori OX=7091 GN=Tinp1 PE=2 SV=1
451	FALSE	Q1W759|Q1W759_BOMMO	219.907	20.08	6	3180000	6	6		29980.3	Ribosome biogenesis protein NSA2 homolog OS=Bombyx mori OX=7091 GN=TINP1 PE=2 SV=1
452	TRUE	Q5UAL3|RS29_BOMMO	232.14	48.21	3	51000000	3	7	Carbamidomethylation; Pyro-glu from E	6644.57	40S ribosomal protein S29 OS=Bombyx mori OX=7091 GN=RpS29 PE=3 SV=1
453	TRUE	Q1HQ84|Q1HQ84_BOMMO	231.815	16.77	2	215000	2	3	Carbamidomethylation; Deamidation (NQ); Oxidation (M)	18989.2	Mitochondrial 28S ribosomal protein S25 OS=Bombyx mori OX=7091 GN=732897 PE=2 SV=1
454	TRUE	Q1HQ25|Q1HQ25_BOMMO	231.49	19.19	2	1410000	2	3	Pyro-glu from Q	10924.9	ATP synthase subunit OS=Bombyx mori OX=7091 GN=732934 PE=2 SV=1
455	TRUE	Q5UAR2|Q5UAR2_BOMMO	230.514	5.97	1	959000	1	1		15901.8	60S ribosomal protein L27 OS=Bombyx mori OX=7091 GN=RpL27 PE=2 SV=1
456	TRUE	A0A8R2AIF4|A0A8R2AIF4_BOMMO	230	18.42	3	1230000	3	5	Oxidation (M); Pyro-glu from Q	25651.6	Charged multivesicular body protein 2a OS=Bombyx mori OX=7091 PE=3 SV=1
457	TRUE	A0A8R1WKX3|A0A8R1WKX3_BOMMO	229.298	19.87	2	977000	2	3	Carbamidomethylation; Oxidation (M)	16862.6	NIF system FeS cluster assembly NifU N-terminal domain-containing protein OS=Bombyx mori OX=7091 PE=3 SV=1
458	TRUE	Q1HDZ9|Q1HDZ9_BOMMO	227.768	24.75	4	63400	4	4		23877.8	Activator of basal transcription 1 OS=Bombyx mori OX=7091 GN=733051 PE=2 SV=1
459	TRUE	A0A8R1WGY0|A0A8R1WGY0_BOMMO	227.237	14.8	3	103000	3	7	Acetylation (Protein N-term); Carbamidomethylation; Deamidation (NQ); Oxidation (M)	38188	Protein HEXIM1 OS=Bombyx mori OX=7091 GN=101735632 PE=3 SV=1
460	TRUE	Q1HQ59|Q1HQ59_BOMMO	226.931	22.86	3	169000	3	4	Pyro-glu from Q	26345.8	Eukaryotic translation initiation factor 6 OS=Bombyx mori OX=7091 GN=733105 PE=2 SV=1
461	TRUE	Q5UAP9|Q5UAP9_BOMMO	226.886	28.89	2	2430000	2	2	Carbamidomethylation	10031.9	Ribosomal protein L37A OS=Bombyx mori OX=7091 GN=RpL37A PE=2 SV=1
462	TRUE	A0A8R2HSB7|A0A8R2HSB7_BOMMO	226.41	29.53	3	131000	3	4	Carbamidomethylation; Oxidation (M)	16440.5	Elongin-C OS=Bombyx mori OX=7091 GN=732948 PE=3 SV=1
462	TRUE	Q1HQ04|Q1HQ04_BOMMO	226.41	32.84	3	131000	3	4	Carbamidomethylation; Oxidation (M)	14577.4	Elongin-C OS=Bombyx mori OX=7091 GN=732948 PE=2 SV=1
463	TRUE	A0A8R1WIY4|A0A8R1WIY4_BOMMO	226.153	13.25	2	170000	2	2	Oxidation (M)	26756	AIMP2 thioredoxin-like domain-containing protein OS=Bombyx mori OX=7091 GN=101741291 PE=4 SV=1
463	TRUE	A0A8R1WLQ9|A0A8R1WLQ9_BOMMO	226.153	10.99	2	170000	2	2	Oxidation (M)	32484.8	AIMP2 thioredoxin-like domain-containing protein OS=Bombyx mori OX=7091 GN=101741291 PE=4 SV=1
463	TRUE	A0A8R2APK7|A0A8R2APK7_BOMMO	226.153	10.76	2	170000	2	2	Oxidation (M)	33213.7	AIMP2 thioredoxin-like domain-containing protein OS=Bombyx mori OX=7091 GN=101741291 PE=4 SV=1
464	TRUE	A0A8R2AK94|A0A8R2AK94_BOMMO	225.829	25.21	2	94000	2	2	Acetylation (Protein N-term); Oxidation (M)	13394.4	Ubiquitin-like domain-containing protein OS=Bombyx mori OX=7091 PE=4 SV=1
464	TRUE	A0A8R2ALQ9|A0A8R2ALQ9_BOMMO	225.829	25.86	2	94000	2	2	Acetylation (Protein N-term); Oxidation (M)	12982	Ubiquitin-like domain-containing protein OS=Bombyx mori OX=7091 PE=4 SV=1
465	TRUE	A0A8R2DME6|A0A8R2DME6_BOMMO	225.56	4.95	1	36300	1	2	Carbamidomethylation	41638.4	39S ribosomal protein L3, mitochondrial OS=Bombyx mori OX=7091 PE=3 SV=1
466	TRUE	A0A8R1WLK0|A0A8R1WLK0_BOMMO	225.558	15.7	3	1360000	3	3		19984.1	39S ribosomal protein L18, mitochondrial OS=Bombyx mori OX=7091 GN=101745044 PE=3 SV=1
467	TRUE	A0A8R2HPH3|A0A8R2HPH3_BOMMO	225.555	8.6	3	419000000	3	16	Oxidation (M)	34642.8	Cuticle protein OS=Bombyx mori OX=7091 PE=4 SV=1
467	TRUE	A0A8R2QYY9|A0A8R2QYY9_BOMMO	225.555	9.62	3	419000000	3	16	Oxidation (M)	31020.9	Cuticle protein OS=Bombyx mori OX=7091 PE=4 SV=1
467	TRUE	A0A8R2QXK0|A0A8R2QXK0_BOMMO	225.555	8.52	3	419000000	3	16	Oxidation (M)	34993.3	Cuticle protein OS=Bombyx mori OX=7091 PE=4 SV=1
468	TRUE	A3QVU8|A3QVU8_BOMMO	225.297	53.45	3	1890000	3	6	Carbamidomethylation; Deamidation (NQ)	12963.6	Dynein molecular motor protein light chain 1 OS=Bombyx mori OX=7091 GN=100101194 PE=2 SV=1
469	TRUE	A0A8R2C5R7|A0A8R2C5R7_BOMMO	225.181	22.34	3	1310000	3	5	Carbamidomethylation	22688.9	Ribosomal protein S10 domain-containing protein OS=Bombyx mori OX=7091 PE=4 SV=1
470	TRUE	A0A8R2QYG8|A0A8R2QYG8_BOMMO	225.119	0.62	1	67000	1	1		180571	PIN domain-containing protein OS=Bombyx mori OX=7091 PE=4 SV=1
470	TRUE	A0A8R2QVH3|A0A8R2QVH3_BOMMO	225.119	0.62	1	67000	1	1		180902	PIN domain-containing protein OS=Bombyx mori OX=7091 PE=4 SV=1
471	TRUE	Q1HQB3|Q1HQB3_BOMMO	224.933	4.2	1	165000	1	1		31217.1	Syndecan binding protein OS=Bombyx mori OX=7091 GN=732879 PE=2 SV=1
472	TRUE	A0A8R2LZR8|A0A8R2LZR8_BOMMO	224.919	0.74	1	173000	1	1		180857	CID domain-containing protein OS=Bombyx mori OX=7091 PE=4 SV=1
472	FALSE	A0A8R2M0R4|A0A8R2M0R4_BOMMO	214.135	0.74	1	173000	1	1		179916	CID domain-containing protein OS=Bombyx mori OX=7091 PE=4 SV=1
473	TRUE	A0A8R1WLL0|A0A8R1WLL0_BOMMO	224.669	22.58	4	732000	4	4	Acetylation (Protein N-term); Oxidation (M)	24772.4	Uncharacterized protein OS=Bombyx mori OX=7091 PE=3 SV=1
474	TRUE	A0A8R2ASG4|A0A8R2ASG4_BOMMO	224.067	6.76	2	694000	2	2	Pyro-glu from Q	50079	Histone-binding protein RBBP4 N-terminal domain-containing protein OS=Bombyx mori OX=7091 GN=101746075 PE=4 SV=1
475	TRUE	A0A8R2AMR2|A0A8R2AMR2_BOMMO	223.508	7.38	3	245000	2	4	Oxidation (M); Pyro-glu from Q	58469.2	RNA helicase OS=Bombyx mori OX=7091 PE=3 SV=1
476	TRUE	A0A8R2AF00|A0A8R2AF00_BOMMO	223.325	22.98	3	1070000	3	4	Carbamidomethylation	18803.6	Mitochondrial ribosomal protein S17 OS=Bombyx mori OX=7091 PE=3 SV=1
477	TRUE	Q5UAL2|Q5UAL2_BOMMO	223.256	23.08	3	272000000	3	10	Deamidation (NQ)	14295.4	Ribosomal protein S30 OS=Bombyx mori OX=7091 GN=RpS30 PE=2 SV=1
478	TRUE	A0A8R2R8L7|A0A8R2R8L7_BOMMO	222.944	6.88	2	327000	2	4	Deamidation (NQ); Oxidation (M)	50317.4	Dihydrolipoyllysine-residue succinyltransferase component of 2-oxoglutarate dehydrogenase complex, mitochondrial OS=Bombyx mori OX=7091 PE=3 SV=1
478	FALSE	A0A8R2C599|A0A8R2C599_BOMMO	97.5879	1.73	1	130000	1	1		49942.4	Dihydrolipoyllysine-residue succinyltransferase component of 2-oxoglutarate dehydrogenase complex, mitochondrial OS=Bombyx mori OX=7091 PE=3 SV=1
479	TRUE	Q1HPU5|Q1HPU5_BOMMO	222.65	20.63	2	655000	2	2		14643.9	14 kDa subunit splicing factor 3b OS=Bombyx mori OX=7091 GN=732980 PE=2 SV=1
480	TRUE	A5JPM0|A5JPM0_BOMMO	222.582	2.68	3	592000	3	3		144661	RNA helicase OS=Bombyx mori OX=7091 GN=100101216 PE=2 SV=1
481	TRUE	A0A8R2G8Y6|A0A8R2G8Y6_BOMMO	222.422	15.17	2	2240000	2	3	Carbamidomethylation; Oxidation (M)	17213.6	U4/U6.U5 small nuclear ribonucleoprotein 27 kDa protein OS=Bombyx mori OX=7091 PE=3 SV=1
482	TRUE	A0A8R2APL6|A0A8R2APL6_BOMMO	221.932	17.92	3		3	4	Pyro-glu from Q	19921.9	DNA/RNA-binding protein Alba-like domain-containing protein OS=Bombyx mori OX=7091 PE=4 SV=1
482	FALSE	A0A8R2C5E6|A0A8R2C5E6_BOMMO	192.08	16.2	2		2	3	Pyro-glu from Q	16170.8	DNA/RNA-binding protein Alba-like domain-containing protein OS=Bombyx mori OX=7091 PE=4 SV=1
483	TRUE	A0A8R1WMN0|A0A8R1WMN0_BOMMO	221.287	17.05	2	385000	2	3	Carbamidomethylation	14370.4	Transcription initiation factor TFIID subunit 10 OS=Bombyx mori OX=7091 GN=101743500 PE=3 SV=1
484	TRUE	A0A8R1WFX9|A0A8R1WFX9_BOMMO	220.762	15.25	2		2	3	Carbamidomethylation	25110.8	Uracil phosphoribosyltransferase OS=Bombyx mori OX=7091 GN=101742199 PE=4 SV=1
484	FALSE	A0A8R2C5G4|A0A8R2C5G4_BOMMO	214.581	18.58	2		2	3	Carbamidomethylation	20484.7	Uracil phosphoribosyltransferase OS=Bombyx mori OX=7091 GN=101742199 PE=4 SV=1
485	TRUE	A0A8R2HQR4|A0A8R2HQR4_BOMMO	220.75	4.54	1	192000	1	1		51109.4	RRM domain-containing protein OS=Bombyx mori OX=7091 GN=100127018 PE=4 SV=1
485	TRUE	A0A8R2G9K3|A0A8R2G9K3_BOMMO	220.75	5.33	1	192000	1	1		43649.3	RRM domain-containing protein OS=Bombyx mori OX=7091 GN=100127018 PE=4 SV=1
485	TRUE	A0A8R2HPR6|A0A8R2HPR6_BOMMO	220.75	4.27	1	192000	1	1		54050.4	RRM domain-containing protein OS=Bombyx mori OX=7091 GN=100127018 PE=4 SV=1
485	TRUE	A0A8R2G9B9|A0A8R2G9B9_BOMMO	220.75	4.77	1	192000	1	1		48442.1	RRM domain-containing protein OS=Bombyx mori OX=7091 GN=100127018 PE=4 SV=1
485	TRUE	A0A8R2DL02|A0A8R2DL02_BOMMO	220.75	4.98	1	192000	1	1		46487.7	RRM domain-containing protein OS=Bombyx mori OX=7091 GN=100127018 PE=4 SV=1
486	TRUE	A0A8R1WN25|A0A8R1WN25_BOMMO	220.588	16.72	3	371000	3	4	Oxidation (M); Pyro-glu from Q	35997.5	39S ribosomal protein L19, mitochondrial OS=Bombyx mori OX=7091 PE=3 SV=1
487	TRUE	A0A8R2GBV0|A0A8R2GBV0_BOMMO	220.383	5.26	3		3	3	Carbamidomethylation; Oxidation (M)	108505	C2H2-type domain-containing protein OS=Bombyx mori OX=7091 PE=4 SV=1
487	TRUE	A0A8R1WH65|A0A8R1WH65_BOMMO	220.383	5.35	3		3	3	Carbamidomethylation; Oxidation (M)	106895	C2H2-type domain-containing protein OS=Bombyx mori OX=7091 PE=4 SV=1
487	TRUE	A0A8R2GAI2|A0A8R2GAI2_BOMMO	220.383	5.26	3		3	3	Carbamidomethylation; Oxidation (M)	108562	C2H2-type domain-containing protein OS=Bombyx mori OX=7091 PE=4 SV=1
488	TRUE	A0A8R2AS96|A0A8R2AS96_BOMMO	220.191	7.8	2	228000	2	2	Carbamidomethylation	40074.7	Threonine aspartase 1 OS=Bombyx mori OX=7091 PE=3 SV=1
489	TRUE	A0A8R2AQX3|A0A8R2AQX3_BOMMO	219.922	1.88	1		1	1	Carbamidomethylation	77802	THO complex subunit 5 homolog OS=Bombyx mori OX=7091 GN=101745691 PE=3 SV=1
490	TRUE	A0A8R2M7S9|A0A8R2M7S9_BOMMO	219.216	0.83	1		1	1	Pyro-glu from Q	122418	[Histone H3]-trimethyl-L-lysine(9) demethylase OS=Bombyx mori OX=7091 GN=100862759 PE=4 SV=1
491	TRUE	Q4H1F9|Q4H1F9_BOMMO	219.074	20.1	2	140000	2	3	Carbamidomethylation; Deamidation (NQ); Pyro-glu from Q	22373.7	Glutathione peroxidase OS=Bombyx mori OX=7091 GN=gpx PE=2 SV=1
492	TRUE	A0A8R1WE66|A0A8R1WE66_BOMMO	219	15.31	2	192000	2	2	Oxidation (M)	22070.9	39S ribosomal protein L11, mitochondrial OS=Bombyx mori OX=7091 GN=101736605 PE=3 SV=1
493	TRUE	A0A8R1WLX2|A0A8R1WLX2_BOMMO	218.991	16.42	2	29400	2	3		22969.7	Prokaryotic-type class I peptide chain release factors domain-containing protein OS=Bombyx mori OX=7091 GN=101737666 PE=4 SV=1
494	TRUE	Q4F863|Q4F863_BOMMO	218.404	29.37	3	122000	3	3	Acetylation (Protein N-term); Carbamidomethylation; Oxidation (M)	17524.8	Eukaryotic translation initiation factor 5A OS=Bombyx mori OX=7091 GN=eIF5A PE=2 SV=1
495	TRUE	A0A8R1WFU3|A0A8R1WFU3_BOMMO	218.201	4.98	2	550000	2	3		73085.9	DUF3752 domain-containing protein OS=Bombyx mori OX=7091 PE=4 SV=1
496	TRUE	Q6PS50|RS28_BOMMO	217.811	38.46	3	11000000	3	5		7318.49	40S ribosomal protein S28 OS=Bombyx mori OX=7091 GN=RpS28 PE=3 SV=1
497	TRUE	A0A8R1WHA7|A0A8R1WHA7_BOMMO	216.7	7.5	2	205000	2	3		51387.1	Enhancer of mRNA-decapping protein 3 OS=Bombyx mori OX=7091 PE=3 SV=1
498	TRUE	Q60GE7|Q60GE7_BOMMO	216.665	9.12	2	84000	2	2		37373.1	RFC40 OS=Bombyx mori OX=7091 PE=2 SV=1
499	TRUE	A0A8R2LWN9|A0A8R2LWN9_BOMMO	216.433	3.73	3		3	3	Carbamidomethylation; Oxidation (M); Pyro-glu from Q	139771	Myosin heavy chain 95F OS=Bombyx mori OX=7091 PE=3 SV=1
499	TRUE	A0A8R2LXL5|A0A8R2LXL5_BOMMO	216.433	3.78	3		3	3	Carbamidomethylation; Oxidation (M); Pyro-glu from Q	138189	Myosin heavy chain 95F OS=Bombyx mori OX=7091 PE=3 SV=1
500	TRUE	Q1G0N4|Q1G0N4_BOMMO	216.18	32.2	3	543000	3	3		13456.7	NADH dehydrogenase 1 alpha subcomplex subunit 5 OS=Bombyx mori OX=7091 GN=100101189 PE=2 SV=1
501	TRUE	A0A8R2ALF0|A0A8R2ALF0_BOMMO	213.819	4.79	3	128000	3	3		111106	ENT domain-containing protein OS=Bombyx mori OX=7091 PE=4 SV=1
502	TRUE	A0A8R2HRW5|A0A8R2HRW5_BOMMO	213.436	9.78	4	1240000	4	4	Carbamidomethylation	60233.9	Fibronectin type-III domain-containing protein OS=Bombyx mori OX=7091 PE=4 SV=1
502	TRUE	A0A8R2AUK8|A0A8R2AUK8_BOMMO	213.436	9.39	4	1240000	4	4	Carbamidomethylation	62449.1	Fibronectin type-III domain-containing protein OS=Bombyx mori OX=7091 PE=4 SV=1
502	TRUE	A0A8R2AMD7|A0A8R2AMD7_BOMMO	213.436	9.27	4	1240000	4	4	Carbamidomethylation	63444.3	Fibronectin type-III domain-containing protein OS=Bombyx mori OX=7091 PE=4 SV=1
503	TRUE	A0A8R1WH48|A0A8R1WH48_BOMMO	213.424	30	3	369000	3	5	Acetylation (Protein N-term); Oxidation (M)	17141.5	DNA-directed RNA polymerases I, II, and III subunit RPABC3 OS=Bombyx mori OX=7091 GN=101744611 PE=3 SV=1
504	TRUE	A0A8R1WNW1|A0A8R1WNW1_BOMMO	213.05	9.41	2	237000	2	2	Carbamidomethylation; Pyro-glu from Q	28513.3	INO80 complex subunit E OS=Bombyx mori OX=7091 PE=4 SV=1
504	TRUE	A0A8R2QTF4|A0A8R2QTF4_BOMMO	213.05	9.09	2	237000	2	2	Carbamidomethylation; Pyro-glu from Q	29472.8	INO80 complex subunit E OS=Bombyx mori OX=7091 PE=4 SV=1
505	TRUE	A0A8R2M8C8|A0A8R2M8C8_BOMMO	211.584	6.77	3	310000	3	5	Oxidation (M)	84286.5	CID domain-containing protein OS=Bombyx mori OX=7091 PE=4 SV=1
505	TRUE	A0A8R2M860|A0A8R2M860_BOMMO	211.584	6.49	3	310000	3	5	Oxidation (M)	87735.5	CID domain-containing protein OS=Bombyx mori OX=7091 PE=4 SV=1
506	TRUE	Q1HQC6|Q1HQC6_BOMMO	211.113	4.58	1	369000	1	3	Acetylation (Protein N-term); Oxidation (M)	47082.6	26S protease regulatory subunit 6B OS=Bombyx mori OX=7091 GN=732870 PE=2 SV=1
507	TRUE	A0A8R2HRC2|A0A8R2HRC2_BOMMO	210.493	15.18	1		1	2		22051.9	Nudix hydrolase domain-containing protein OS=Bombyx mori OX=7091 PE=4 SV=1
507	TRUE	A0A8R2G939|A0A8R2G939_BOMMO	210.493	11.2	1		1	2		30158.5	Nudix hydrolase domain-containing protein OS=Bombyx mori OX=7091 PE=3 SV=1
507	TRUE	A0A8R2HNZ1|A0A8R2HNZ1_BOMMO	210.493	13.74	1		1	2		24591.7	Nudix hydrolase domain-containing protein OS=Bombyx mori OX=7091 PE=4 SV=1
507	TRUE	A0A8R2HSC0|A0A8R2HSC0_BOMMO	210.493	14.95	1		1	2		22489.5	Nudix hydrolase domain-containing protein OS=Bombyx mori OX=7091 PE=4 SV=1
508	TRUE	A0A8R2AJR1|A0A8R2AJR1_BOMMO	210.491	12.88	4	68100	4	4		37246.2	HTH myb-type domain-containing protein OS=Bombyx mori OX=7091 GN=101738714 PE=4 SV=1
509	TRUE	A0A8R1WFK2|A0A8R1WFK2_BOMMO	210.433	1.59	1		1	1	Pyro-glu from Q	113578	CCAAT-binding factor domain-containing protein OS=Bombyx mori OX=7091 PE=3 SV=1
509	TRUE	A0A8R2DP86|A0A8R2DP86_BOMMO	210.433	1.58	1		1	1	Pyro-glu from Q	114070	CCAAT-binding factor domain-containing protein OS=Bombyx mori OX=7091 PE=3 SV=1
510	TRUE	A0A8R2AUK0|A0A8R2AUK0_BOMMO	209.635	36.36	3	16100000	3	3	Oxidation (M); Pyro-glu from Q	15361	p53 and DNA damage-regulated protein 1 OS=Bombyx mori OX=7091 GN=101747214 PE=3 SV=1
511	TRUE	A0A8R1WFJ2|A0A8R1WFJ2_BOMMO	209.623	12	1	569000	1	2	Carbamidomethylation	11121	Cysteine-rich PDZ-binding protein OS=Bombyx mori OX=7091 GN=101736391 PE=3 SV=1
512	TRUE	A0A8R2GB82|A0A8R2GB82_BOMMO	209.451	4.42	1	547000	1	1	Carbamidomethylation; Oxidation (M)	34983	Ribosomal protein L2 C-terminal domain-containing protein OS=Bombyx mori OX=7091 GN=733060 PE=3 SV=1
513	TRUE	Q5CCL7|Q5CCL7_BOMMO	209.151	3.33	2	150000	2	2		62135.5	Hsc70/Hsp90-organizing protein HOP OS=Bombyx mori OX=7091 GN=HOP PE=2 SV=1
514	TRUE	A2TK64|A2TK64_BOMMO	208.784	18.18	2	1010000	2	3	Carbamidomethylation	12468.4	PHF5A OS=Bombyx mori OX=7091 GN=PHF5A PE=2 SV=1
515	TRUE	A0A8R1WH92|A0A8R1WH92_BOMMO	208.583	9.68	2	27600	2	2	Oxidation (M)	59163.2	Pre-mRNA-processing factor 19 OS=Bombyx mori OX=7091 PE=3 SV=1
516	TRUE	A0A8R2C8W0|A0A8R2C8W0_BOMMO	208.543	6.78	2	195000	2	2	Oxidation (M)	42707.7	RRM domain-containing protein OS=Bombyx mori OX=7091 GN=733142 PE=3 SV=1
516	TRUE	A0A8R2C8S1|A0A8R2C8S1_BOMMO	208.543	6.89	2	195000	2	2	Oxidation (M)	41894.9	RRM domain-containing protein OS=Bombyx mori OX=7091 GN=733142 PE=3 SV=1
516	FALSE	Q0ZAL8|Q0ZAL8_BOMMO	193.704	8.17	2	195000	2	2	Oxidation (M)	35506.1	Splicing factor arginine/serine-rich 6 OS=Bombyx mori OX=7091 GN=SFRS6 PE=2 SV=1
516	FALSE	A0A8R2C8Q6|A0A8R2C8Q6_BOMMO	167.643	3.84	1		1	1	Oxidation (M)	41088.2	RRM domain-containing protein OS=Bombyx mori OX=7091 GN=733142 PE=4 SV=1
516	FALSE	A0A8R2C8L7|A0A8R2C8L7_BOMMO	167.643	3.9	1		1	1	Oxidation (M)	40396.3	RRM domain-containing protein OS=Bombyx mori OX=7091 GN=733142 PE=4 SV=1
516	FALSE	A0A8R2C8H0|A0A8R2C8H0_BOMMO	107.861	7.8	1	195000	1	1		16371.3	RRM domain-containing protein OS=Bombyx mori OX=7091 GN=733142 PE=3 SV=1
517	TRUE	B3GQU6|B3GQU6_BOMMO	207.961	14.6	3	579000	3	3	Carbamidomethylation	34019.4	3-hydroxyisobutyrate dehydrogenase OS=Bombyx mori OX=7091 GN=Hibadh PE=2 SV=1
518	TRUE	A0A8R1WK45|A0A8R1WK45_BOMMO	207.742	3.5	2	91800	2	2	Oxidation (M)	98159.4	Importin N-terminal domain-containing protein OS=Bombyx mori OX=7091 PE=4 SV=1
518	TRUE	A0A8R2R6G2|A0A8R2R6G2_BOMMO	207.742	3.5	2	91800	2	2	Oxidation (M)	98345.6	Importin N-terminal domain-containing protein OS=Bombyx mori OX=7091 PE=4 SV=1
519	TRUE	Q6TAC3|Q6TAC3_BOMMO	206.777	50	3	132000	3	3	Acetylation (Protein N-term); Carbamidomethylation	12446.1	Sui1 OS=Bombyx mori OX=7091 GN=sui1 PE=2 SV=1
520	TRUE	Q2F5U4|Q2F5U4_BOMMO	205.793	13.65	2	189000	2	5	Carbamidomethylation	35317.3	WD40 protein OS=Bombyx mori OX=7091 GN=692918 PE=2 SV=1
521	TRUE	A0A8R2ANF7|A0A8R2ANF7_BOMMO	205.032	10.5	3	185000	3	5	Oxidation (M)	37669.8	HMG box domain-containing protein OS=Bombyx mori OX=7091 PE=4 SV=1
522	TRUE	Q2F5N7|Q2F5N7_BOMMO	204.985	30.87	4	269000	4	6	Deamidation (NQ); Oxidation (M)	34569	26S proteasome non-ATPase regulatory subunit 14 OS=Bombyx mori OX=7091 GN=692958 PE=2 SV=1
523	TRUE	Q1HPS4|EIF3K_BOMMO	204.73	6.42	1	171000	1	1	Carbamidomethylation	25082.9	Eukaryotic translation initiation factor 3 subunit K OS=Bombyx mori OX=7091 PE=2 SV=1
524	TRUE	A0A8R1XC71|A0A8R1XC71_BOMMO	204.585	9.36	2	743000	2	5	Oxidation (M); Pyro-glu from Q	42432.8	RRM domain-containing protein OS=Bombyx mori OX=7091 PE=4 SV=1
525	TRUE	A0A8R2GBR1|A0A8R2GBR1_BOMMO	204.204	2.16	1		1	1	Carbamidomethylation	74791.5	C2H2-type domain-containing protein OS=Bombyx mori OX=7091 PE=4 SV=1
526	TRUE	A0A8R2AJT8|A0A8R2AJT8_BOMMO	204.003	7.37	1	54900	1	1		25002.1	Vesicle-trafficking protein SEC22b-B OS=Bombyx mori OX=7091 PE=3 SV=1
527	TRUE	C6KH67|C6KH67_BOMMO	203.39	26.47	2	448000	2	6	Deamidation (NQ); Oxidation (M)	15458.7	Inhibition of apoptosis protein 2 OS=Bombyx mori OX=7091 GN=IAp2 PE=2 SV=1
528	TRUE	Q9BLC5|HSP83_BOMMO	203.344	0.98	1		1	1		82422.3	Heat shock protein 83 OS=Bombyx mori OX=7091 GN=Hsp83 PE=1 SV=1
528	FALSE	H9U396|H9U396_BOMMO	54.1601	0.86	1		1	1		91673.7	Endoplasmin-like protein OS=Bombyx mori OX=7091 GN=101743498 PE=2 SV=1
529	TRUE	A0A8R2DNM5|A0A8R2DNM5_BOMMO	202.422	4.01	1		1	1		47982.7	Uncharacterized protein OS=Bombyx mori OX=7091 PE=4 SV=1
529	TRUE	A0A8R2DNK8|A0A8R2DNK8_BOMMO	202.422	4.02	1		1	1		47854.5	Uncharacterized protein OS=Bombyx mori OX=7091 PE=4 SV=1
529	TRUE	A0A8R2C9I3|A0A8R2C9I3_BOMMO	202.422	4.17	1		1	1		46199.7	Uncharacterized protein OS=Bombyx mori OX=7091 PE=4 SV=1
529	TRUE	A0A8R2DPP0|A0A8R2DPP0_BOMMO	202.422	4.02	1		1	1		47895.6	Uncharacterized protein OS=Bombyx mori OX=7091 PE=4 SV=1
529	TRUE	A0A8R2DQ26|A0A8R2DQ26_BOMMO	202.422	4.03	1		1	1		47741.4	Uncharacterized protein OS=Bombyx mori OX=7091 PE=4 SV=1
530	TRUE	Q1HPW2|Q1HPW2_BOMMO	202.213	10.24	2	162000	2	3	Carbamidomethylation; Deamidation (NQ); Oxidation (M)	47540.1	RNA helicase OS=Bombyx mori OX=7091 GN=692781 PE=2 SV=1
530	TRUE	Q285R3|Q285R3_BOMMO	202.213	10.24	2	162000	2	3	Carbamidomethylation; Deamidation (NQ); Oxidation (M)	47411	RNA helicase OS=Bombyx mori OX=7091 GN=692781 PE=2 SV=1
531	TRUE	A0A8R1WK62|A0A8R1WK62_BOMMO	200.71	33.33	3	3680000	3	4	Oxidation (M)	8794.23	Mitochondrial cytochrome c oxidase subunit VIc/VIIs domain-containing protein OS=Bombyx mori OX=7091 PE=3 SV=1
532	TRUE	A0A8R2HN36|A0A8R2HN36_BOMMO	199.903	6.91	3	661000	3	5		70127.2	Splicing factor 3A subunit 1 OS=Bombyx mori OX=7091 PE=4 SV=1
532	TRUE	A0A8R2ALF7|A0A8R2ALF7_BOMMO	199.903	5.95	3	661000	3	5		81459.1	Splicing factor 3A subunit 1 OS=Bombyx mori OX=7091 PE=4 SV=1
533	TRUE	A0A8R2C8S7|A0A8R2C8S7_BOMMO	199.121	37.62	3	337000	3	3		11885.4	DET1- and DDB1-associated protein 1 OS=Bombyx mori OX=7091 PE=3 SV=1
534	TRUE	A0A8R1WK65|A0A8R1WK65_BOMMO	198.688	5.5	1	38300	1	1		42591	tryptophan--tRNA ligase OS=Bombyx mori OX=7091 PE=3 SV=1
535	TRUE	A0A8R1WJ10|A0A8R1WJ10_BOMMO	198.088	23.67	4	167000	4	5	Carbamidomethylation; Deamidation (NQ); Oxidation (M); Pyro-glu from Q	38741.9	G kinase-anchoring protein 1 OS=Bombyx mori OX=7091 GN=101737958 PE=3 SV=1
536	TRUE	A0A8R2C585|A0A8R2C585_BOMMO	197.494	10.73	3	356000	3	3		29648	OPA3-like protein OS=Bombyx mori OX=7091 PE=3 SV=1
537	TRUE	A0A8R2LYE3|A0A8R2LYE3_BOMMO	197.319	2.66	1		1	1		66428.9	Tudor domain-containing protein OS=Bombyx mori OX=7091 GN=101736520 PE=4 SV=1
537	TRUE	A0A8R2APJ7|A0A8R2APJ7_BOMMO	197.319	2.68	1		1	1		66088.5	Tudor domain-containing protein OS=Bombyx mori OX=7091 GN=101736520 PE=4 SV=1
537	TRUE	A0A8R2ALY6|A0A8R2ALY6_BOMMO	197.319	2.67	1		1	1		66187.6	Tudor domain-containing protein OS=Bombyx mori OX=7091 GN=101736520 PE=4 SV=1
537	TRUE	A0A8R2AJP5|A0A8R2AJP5_BOMMO	197.319	2.67	1		1	1		66329.8	Tudor domain-containing protein OS=Bombyx mori OX=7091 GN=101736520 PE=4 SV=1
537	FALSE	A0A8R2LXP7|A0A8R2LXP7_BOMMO	153.719	3.08	1		1	1		57421.4	Tudor domain-containing protein OS=Bombyx mori OX=7091 GN=101736520 PE=4 SV=1
537	FALSE	A0A8R2LX20|A0A8R2LX20_BOMMO	153.719	3.31	1		1	1		53235.6	Tudor domain-containing protein OS=Bombyx mori OX=7091 GN=101736520 PE=4 SV=1
538	TRUE	Q1HPZ4|Q1HPZ4_BOMMO	196.55	26.47	3	105000	3	4	Acetylation (Protein N-term); Oxidation (M)	11865.6	U6 snRNA-associated Sm-like protein LSm3 OS=Bombyx mori OX=7091 GN=LSM3 PE=2 SV=1
539	TRUE	Q1HPX0|Q1HPX0_BOMMO	196.276	13.93	2	1520000	2	3	Oxidation (M)	13874.2	Cytochrome c oxidase polypeptide Vb OS=Bombyx mori OX=7091 GN=100134926 PE=2 SV=1
540	TRUE	A0A8R2AM35|A0A8R2AM35_BOMMO	196.232	1.81	1	58000	1	2		109791	26S proteasome non-ATPase regulatory subunit 1 OS=Bombyx mori OX=7091 PE=3 SV=1
541	TRUE	A0A8R2C515|A0A8R2C515_BOMMO	195.868	13.04	2	1600000	2	2	Carbamidomethylation; Oxidation (M)	32860.3	RING-type E3 ubiquitin transferase OS=Bombyx mori OX=7091 PE=4 SV=1
541	TRUE	A0A8R2AHA3|A0A8R2AHA3_BOMMO	195.868	10.8	2	1600000	2	2	Carbamidomethylation; Oxidation (M)	39688.7	RING-type E3 ubiquitin transferase OS=Bombyx mori OX=7091 PE=4 SV=1
542	TRUE	A0A8R2RCQ5|A0A8R2RCQ5_BOMMO	195.798	26.51	3	480000	3	5	Carbamidomethylation	19038.6	BAG domain-containing protein OS=Bombyx mori OX=7091 PE=4 SV=1
542	TRUE	A0A8R2R834|A0A8R2R834_BOMMO	195.798	22.11	3	480000	3	5	Carbamidomethylation	22609.5	BAG domain-containing protein OS=Bombyx mori OX=7091 PE=4 SV=1
542	TRUE	A0A8R2M9M0|A0A8R2M9M0_BOMMO	195.798	28.39	3	480000	3	5	Carbamidomethylation	17770	BAG domain-containing protein OS=Bombyx mori OX=7091 PE=4 SV=1
542	TRUE	A0A8R2M8W4|A0A8R2M8W4_BOMMO	195.798	25.73	3	480000	3	5	Carbamidomethylation	19686.3	BAG domain-containing protein OS=Bombyx mori OX=7091 PE=4 SV=1
542	TRUE	A0A8R2RAC5|A0A8R2RAC5_BOMMO	195.798	23.78	3	480000	3	5	Carbamidomethylation	21075.8	BAG domain-containing protein OS=Bombyx mori OX=7091 PE=4 SV=1
542	TRUE	A0A8R2RB96|A0A8R2RB96_BOMMO	195.798	22.92	3	480000	3	5	Carbamidomethylation	21797.6	BAG family molecular chaperone regulator 2 OS=Bombyx mori OX=7091 PE=4 SV=1
542	FALSE	A0A8R2RD12|A0A8R2RD12_BOMMO	143.432	35.42	2	480000	2	4	Carbamidomethylation	11214.7	Uncharacterized protein OS=Bombyx mori OX=7091 PE=4 SV=1
542	FALSE	A0A8R2RCF2|A0A8R2RCF2_BOMMO	143.432	29.57	2	480000	2	4	Carbamidomethylation	13251.9	Uncharacterized protein OS=Bombyx mori OX=7091 PE=4 SV=1
543	TRUE	A0A8R1WEE5|A0A8R1WEE5_BOMMO	195.234	27.03	3	740000	3	6	Carbamidomethylation; Deamidation (NQ)	20965	LSM12 anticodon-binding domain-containing protein OS=Bombyx mori OX=7091 GN=101742083 PE=3 SV=1
544	TRUE	A0A8R2M461|A0A8R2M461_BOMMO	194.324	21.88	2	244000	2	3	Carbamidomethylation; Oxidation (M)	14574.9	BTB domain-containing protein OS=Bombyx mori OX=7091 PE=4 SV=1
545	TRUE	Q5UAQ4|Q5UAQ4_BOMMO	193.007	10.57	1	492000	1	1	Pyro-glu from Q	14461.5	60S ribosomal protein L35 OS=Bombyx mori OX=7091 GN=RpL35 PE=2 SV=1
546	TRUE	A0A8R2C6E0|A0A8R2C6E0_BOMMO	191.769	8.12	2	350000	2	2		43824.7	NUDE domain-containing protein OS=Bombyx mori OX=7091 PE=3 SV=1
546	TRUE	A0A8R1WHI2|A0A8R1WHI2_BOMMO	191.769	10.95	2	350000	2	2		32596.2	NUDE domain-containing protein OS=Bombyx mori OX=7091 PE=3 SV=1
547	TRUE	Q0G9Y6|Q0G9Y6_BOMMO	191.681	3.37	1		1	1		20475.4	Actin-related protein 2/3 complex subunit 3 OS=Bombyx mori OX=7091 GN=751839 PE=2 SV=1
548	TRUE	A0A8R2DQD2|A0A8R2DQD2_BOMMO	190.944	8.32	3	363000	3	7	Oxidation (M)	77709.1	Death domain-containing protein OS=Bombyx mori OX=7091 PE=4 SV=1
549	TRUE	D2Y061|D2Y061_BOMMO	190.583	3.35	1	4180	1	1	Carbamidomethylation; Oxidation (M)	42510.9	Isocitrate dehydrogenase OS=Bombyx mori OX=7091 GN=100329146 PE=2 SV=1
550	TRUE	Q1HPR5|Q1HPR5_BOMMO	189.202	19.18	4	142000	4	4	Oxidation (M); Pyro-glu from Q	27065.9	NADH-ubiquinone reductase OS=Bombyx mori OX=7091 GN=733123 PE=2 SV=1
551	TRUE	A0A8R2DM14|A0A8R2DM14_BOMMO	189.199	2.11	1	145000	1	1		75095.3	Thioredoxin domain-containing protein OS=Bombyx mori OX=7091 PE=4 SV=1
551	FALSE	A0A8R2LV16|A0A8R2LV16_BOMMO	172.475	2.61	1	145000	1	1		60982.3	Thioredoxin domain-containing protein OS=Bombyx mori OX=7091 PE=4 SV=1
552	TRUE	A0A8R2ALW5|A0A8R2ALW5_BOMMO	188.7	27.63	1	1890000	1	1	Oxidation (M)	9076.75	39S ribosomal protein L33, mitochondrial OS=Bombyx mori OX=7091 PE=3 SV=1
552	FALSE	A0A8R2M332|A0A8R2M332_BOMMO	159.967	28.38	1	1890000	1	1	Oxidation (M)	8884.31	39S ribosomal protein L33, mitochondrial OS=Bombyx mori OX=7091 PE=3 SV=1
553	TRUE	A0A8R2R7B5|A0A8R2R7B5_BOMMO	188.216	2.09	1		1	1		102033	ATP-dependent RNA helicase OS=Bombyx mori OX=7091 PE=3 SV=1
554	TRUE	C6L8Q2|C6L8Q2_BOMMO	187.455	4.55	1	22900	1	1	Oxidation (M)	41377.7	Putative acetyl transferase OS=Bombyx mori OX=7091 GN=Bmat1 PE=2 SV=1
555	TRUE	A0A8R2AJ07|A0A8R2AJ07_BOMMO	186.352	5.08	3	13600	3	3	Carbamidomethylation; Pyro-glu from Q	116267	E1 ubiquitin-activating enzyme OS=Bombyx mori OX=7091 PE=3 SV=1
556	TRUE	Q1HQ81|Q1HQ81_BOMMO	186.157	14.22	2	125000	2	2	Oxidation (M)	22673.3	Nascent polypeptide associated complex protein alpha subunit OS=Bombyx mori OX=7091 GN=732899 PE=2 SV=1
557	TRUE	Q2F5M1|Q2F5M1_BOMMO	186.071	10.8	2	562000	2	2	Carbamidomethylation	24337	GTP-binding nuclear protein OS=Bombyx mori OX=7091 GN=692970 PE=2 SV=1
558	TRUE	A0A8R1WMK9|A0A8R1WMK9_BOMMO	185.655	2.02	1	330000	1	1		50667.1	DUF3669 domain-containing protein OS=Bombyx mori OX=7091 PE=4 SV=1
558	FALSE	A0A8R2C699|A0A8R2C699_BOMMO	163.662	2.05	1	330000	1	1		50085.6	DUF3669 domain-containing protein OS=Bombyx mori OX=7091 PE=4 SV=1
559	TRUE	Q0ZAL1|Q0ZAL1_BOMMO	185.588	9.06	2	583000	2	3		37015.4	Spliceosomal protein on the X OS=Bombyx mori OX=7091 GN=Spx PE=2 SV=1
560	TRUE	A0A8R2QVI9|A0A8R2QVI9_BOMMO	185.066	35.9	2	1990000	2	9	Deamidation (NQ); Pyro-glu from Q	13658.8	39S ribosomal protein L52, mitochondrial OS=Bombyx mori OX=7091 PE=3 SV=1
560	TRUE	A0A8R2AU05|A0A8R2AU05_BOMMO	185.066	33.33	2	1990000	2	9	Deamidation (NQ); Pyro-glu from Q	14628	39S ribosomal protein L52, mitochondrial OS=Bombyx mori OX=7091 PE=3 SV=1
561	TRUE	A0A8R2QSL1|A0A8R2QSL1_BOMMO	184.696	4.53	1	37300	1	2	Acetylation (Protein N-term)	44200.9	Proteasomal ubiquitin receptor ADRM1 OS=Bombyx mori OX=7091 PE=3 SV=1
561	TRUE	A0A8R2QV53|A0A8R2QV53_BOMMO	184.696	4.67	1	37300	1	2	Acetylation (Protein N-term)	42858.4	Pru domain-containing protein OS=Bombyx mori OX=7091 PE=4 SV=1
562	TRUE	Q68HB4|PROF_BOMMO	184.43	9.52	1		1	1		13712.7	Profilin OS=Bombyx mori OX=7091 PE=2 SV=1
563	TRUE	A0A8R2LUX5|A0A8R2LUX5_BOMMO	184.427	11.82	3	271000	3	3		34761.1	Electron transfer flavoprotein subunit alpha OS=Bombyx mori OX=7091 PE=3 SV=1
564	TRUE	A0A8R1WKP9|A0A8R1WKP9_BOMMO	183.367	13.49	2	239000	2	2	Pyro-glu from Q	23990.6	Regulatory protein zeste OS=Bombyx mori OX=7091 PE=4 SV=1
565	TRUE	Q1HE00|EIF3G_BOMMO	182.906	17.52	2	50400	2	2	Oxidation (M)	30272.2	Eukaryotic translation initiation factor 3 subunit G OS=Bombyx mori OX=7091 GN=eIF3-S4 PE=2 SV=1
566	TRUE	A0A8R2QW39|A0A8R2QW39_BOMMO	182.777	12.54	2	161000	2	2		31911.9	Translocon-associated protein subunit alpha OS=Bombyx mori OX=7091 GN=778461 PE=3 SV=1
566	TRUE	Q2F5L0|Q2F5L0_BOMMO	182.777	12.9	2	161000	2	2		30838.6	Translocon-associated protein subunit alpha OS=Bombyx mori OX=7091 GN=778461 PE=2 SV=1
567	TRUE	A0A8R1WG08|A0A8R1WG08_BOMMO	182.605	3.5	1	106000	1	1	Acetylation (Protein N-term)	46575.1	SH3 domain-containing protein OS=Bombyx mori OX=7091 GN=101743532 PE=3 SV=1
567	TRUE	A0A8R2G8R4|A0A8R2G8R4_BOMMO	182.605	3.53	1	106000	1	1	Acetylation (Protein N-term)	46099.5	SH3 domain-containing protein OS=Bombyx mori OX=7091 GN=101743532 PE=3 SV=1
568	TRUE	B5BRC2|B5BRC2_BOMMO	181.901	2.25	1	259000	1	1		66439.7	Stromal interaction molecule 1 OS=Bombyx mori OX=7091 GN=STIM1 PE=2 SV=1
568	TRUE	A0A8R2C9F4|A0A8R2C9F4_BOMMO	181.901	1.87	1	259000	1	1		79566.4	SAM domain-containing protein OS=Bombyx mori OX=7091 GN=100188967 PE=4 SV=1
568	TRUE	A0A8R2C927|A0A8R2C927_BOMMO	181.901	1.87	1	259000	1	1		79437.3	SAM domain-containing protein OS=Bombyx mori OX=7091 GN=100188967 PE=4 SV=1
569	TRUE	A0A8R2G836|A0A8R2G836_BOMMO	180.92	6.84	2	506000	2	3		38983.4	J domain-containing protein OS=Bombyx mori OX=7091 GN=692539 PE=4 SV=1
569	FALSE	Q5CCL5|Q5CCL5_BOMMO	113.727	3.42	1		1	2		38927.3	Hsp40 OS=Bombyx mori OX=7091 GN=Hsp40 PE=2 SV=1
570	TRUE	Q2F621|Q2F621_BOMMO	180.817	21.6	2	685000	2	2		18632.1	Coiled-coil domain containing 12-like protein OS=Bombyx mori OX=7091 GN=693094 PE=2 SV=1
571	TRUE	A0A8R1WJV7|A0A8R1WJV7_BOMMO	179.139	2.75	1	35700	1	1	Oxidation (M)	53720.3	Uncharacterized protein OS=Bombyx mori OX=7091 PE=4 SV=1
572	TRUE	Q5UAR1|Q5UAR1_BOMMO	178.833	27.03	4	3700000	4	5	Carbamidomethylation	16534.5	60S ribosomal protein L27a OS=Bombyx mori OX=7091 GN=RpL27A PE=2 SV=1
573	TRUE	Q1HPP5|Q1HPP5_BOMMO	178.3	20.95	2	219000	2	2		17009.2	Actin-depolymerizing factor 1 OS=Bombyx mori OX=7091 GN=100101180 PE=2 SV=1
574	TRUE	Q2F5L5|Q2F5L5_BOMMO	178.039	24.74	2	1100000	2	2		10121.5	Protein transport protein Sec61 subunit beta OS=Bombyx mori OX=7091 GN=733070 PE=2 SV=1
575	TRUE	A0A8R1WKD6|A0A8R1WKD6_BOMMO	177.401	13.15	2	394000	2	2	Oxidation (M)	28466	Thioredoxin domain-containing protein OS=Bombyx mori OX=7091 PE=3 SV=1
576	TRUE	A0A8R1WH57|A0A8R1WH57_BOMMO	177.202	14.81	2	1330000	2	3		19064.2	Coiled-coil domain-containing protein 86 OS=Bombyx mori OX=7091 GN=101744082 PE=4 SV=1
577	TRUE	Q5UAL7|Q5UAL7_BOMMO	177.124	13.04	1	1810000	1	1	Oxidation (M)	13254.7	40S ribosomal protein S26 OS=Bombyx mori OX=7091 GN=RpS26 PE=2 SV=1
578	TRUE	H9JI05|H9JI05_BOMMO	176.658	11.31	2	695000	2	2	Oxidation (M); Pyro-glu from Q	30775.4	Borealin OS=Bombyx mori OX=7091 GN=101738843 PE=2 SV=1
578	TRUE	A0A8R2C5X6|A0A8R2C5X6_BOMMO	176.658	12.2	2	695000	2	2	Oxidation (M); Pyro-glu from Q	28574	Borealin C-terminal domain-containing protein OS=Bombyx mori OX=7091 GN=101738843 PE=3 SV=1
579	TRUE	Q2F5V9|Q2F5V9_BOMMO	175.443	13.68	2	1820000	2	4	Oxidation (M)	20910	Translocon-associated protein subunit beta OS=Bombyx mori OX=7091 GN=732862 PE=2 SV=1
580	TRUE	Q5UAP7|Q5UAP7_BOMMO	175.109	23.53	2	81700000	2	5	Pyro-glu from Q	6355.71	Ribosomal protein L39 OS=Bombyx mori OX=7091 GN=RpL39 PE=2 SV=1
581	TRUE	Q2F5P4|Q2F5P4_BOMMO	175.028	4.57	1	2400000	1	1		22778.6	Mitochondrial ribosomal protein L32 OS=Bombyx mori OX=7091 GN=778516 PE=2 SV=1
582	TRUE	A0A8R2LUC8|A0A8R2LUC8_BOMMO	175	16.13	1	206000	1	1		10912.7	Enhancer of yellow 2 transcription factor OS=Bombyx mori OX=7091 GN=e(y)2 PE=3 SV=1
583	TRUE	Q2F6B3|Q2F6B3_BOMMO	173.835	24.37	2	64400	2	2	Acetylation (Protein N-term); Oxidation (M)	12749	DnaJ domain-containing protein OS=Bombyx mori OX=7091 GN=692804 PE=2 SV=1
584	TRUE	A0A8R2HPV7|A0A8R2HPV7_BOMMO	173.319	4.25	1	125000	1	2	Oxidation (M)	56989.3	Protein LTV1 homolog OS=Bombyx mori OX=7091 PE=3 SV=1
585	TRUE	A0A8R2AJM8|A0A8R2AJM8_BOMMO	172.905	10.62	2	61900	2	5	Carbamidomethylation	33588.5	Transcription initiation factor IIE subunit beta OS=Bombyx mori OX=7091 PE=3 SV=1
586	TRUE	A0A8R2R439|A0A8R2R439_BOMMO	172.659	13.81	2	246000	2	4	Oxidation (M)	24570.2	DM2 domain-containing protein OS=Bombyx mori OX=7091 PE=4 SV=1
586	TRUE	A0A8R1WPH4|A0A8R1WPH4_BOMMO	172.659	13.55	2	246000	2	4	Oxidation (M)	24948.4	DM2 domain-containing protein OS=Bombyx mori OX=7091 PE=4 SV=1
587	TRUE	H2E288|H2E288_BOMMO	172.089	1.49	1	276000	1	1		67955	RNA helicase OS=Bombyx mori OX=7091 GN=100862825 PE=2 SV=1
587	TRUE	A0A8R2LWV9|A0A8R2LWV9_BOMMO	172.089	1.2	1	276000	1	1		83323.2	RNA helicase OS=Bombyx mori OX=7091 GN=100862825 PE=3 SV=1
588	TRUE	Q1HQ38|Q1HQ38_BOMMO	171.504	8.63	1	62500	1	2	Deamidation (NQ)	23144.8	Transcription factor 2B OS=Bombyx mori OX=7091 GN=732927 PE=2 SV=1
589	TRUE	A0A8R2AHK3|A0A8R2AHK3_BOMMO	171.334	14.38	3	87700	3	3	Carbamidomethylation; Oxidation (M); Pyro-glu from Q	32014	Nucleoporin NUP53 OS=Bombyx mori OX=7091 GN=101742780 PE=3 SV=1
590	TRUE	A0A8R2R6Y8|A0A8R2R6Y8_BOMMO	171.015	2.35	2		2	2	Oxidation (M)	178578	Nuclear receptor coactivator 6 TRADD-N domain-containing protein OS=Bombyx mori OX=7091 PE=4 SV=1
590	TRUE	A0A8R2R7T4|A0A8R2R7T4_BOMMO	171.015	2.36	2		2	2	Oxidation (M)	177528	Nuclear receptor coactivator 6 TRADD-N domain-containing protein OS=Bombyx mori OX=7091 PE=4 SV=1
591	TRUE	Q1HQ13|Q1HQ13_BOMMO	170.962	2.78	1	69900	1	2		32552.4	Transcription elongation factor OS=Bombyx mori OX=7091 GN=732942 PE=2 SV=1
592	TRUE	A0A8R1WJL9|A0A8R1WJL9_BOMMO	170.428	4.45	1	273000	1	1	Pyro-glu from Q	39616.5	Sin3 histone deacetylase corepressor complex component SDS3 OS=Bombyx mori OX=7091 PE=4 SV=1
592	TRUE	A0A8R1WMK4|A0A8R1WMK4_BOMMO	170.428	4.42	1	273000	1	1	Pyro-glu from Q	39832.7	Sin3 histone deacetylase corepressor complex component SDS3 OS=Bombyx mori OX=7091 PE=4 SV=1
593	TRUE	A0A8R2ALJ9|A0A8R2ALJ9_BOMMO	169.694	1.72	1	100000	1	1	Carbamidomethylation	43859.7	Tetratricopeptide SHNi-TPR domain-containing protein OS=Bombyx mori OX=7091 PE=3 SV=1
594	TRUE	H9JL21|H9JL21_BOMMO	168.287	17.22	2	818000	2	4	Carbamidomethylation; Deamidation (NQ)	17214.5	Ubiquitin-conjugating enzyme E2-17 kDa OS=Bombyx mori OX=7091 GN=101741122 PE=2 SV=1
595	TRUE	Q5UAQ9|Q5UAQ9_BOMMO	167.812	13.7	1	5270000	1	1	Oxidation (M)	8486.89	60S ribosomal protein L29 OS=Bombyx mori OX=7091 GN=RpL29 PE=2 SV=1
596	TRUE	A0A8R2M9Z7|A0A8R2M9Z7_BOMMO	167.712	7.89	2	670000	2	4	Deamidation (NQ); Oxidation (M)	47517.1	SH3 domain-containing protein OS=Bombyx mori OX=7091 PE=4 SV=1
596	TRUE	G8GE18|G8GE18_BOMMO	167.712	7.25	2	670000	2	4	Deamidation (NQ); Oxidation (M)	51827.1	Lasp OS=Bombyx mori OX=7091 PE=2 SV=1
597	TRUE	A0A8R2QUP1|A0A8R2QUP1_BOMMO	166.254	3.94	1		1	1		40780.4	SH3 domain-containing protein OS=Bombyx mori OX=7091 PE=3 SV=1
598	TRUE	Q1HPP1|Q1HPP1_BOMMO	166.062	11.52	1	1020000	1	2	Carbamidomethylation; Deamidation (NQ)	21986.6	Chromobox-like protein 5 OS=Bombyx mori OX=7091 GN=733127 PE=2 SV=1
599	TRUE	Q1HPL0|Q1HPL0_BOMMO	165.287	7.58	1		1	1	Oxidation (M)	44777.7	26S proteasome regulatory ATPase subunit 10B OS=Bombyx mori OX=7091 GN=733024 PE=2 SV=1
600	TRUE	Q6T9Z7|Q6T9Z7_BOMMO	165.16	8.21	2	402000	2	5	Deamidation (NQ)	38138.9	Fibroinase OS=Bombyx mori OX=7091 PE=2 SV=1
601	TRUE	A0A8R1WNJ1|A0A8R1WNJ1_BOMMO	165.033	7.87	1		1	1		24164.3	MPN domain-containing protein OS=Bombyx mori OX=7091 GN=101745108 PE=3 SV=1
602	TRUE	A0A8R1WJX6|A0A8R1WJX6_BOMMO	164.763	5.69	2	616000	2	3		58900.9	Ribosomal RNA-processing protein 8 OS=Bombyx mori OX=7091 PE=3 SV=1
603	TRUE	A0A8R2AQH3|A0A8R2AQH3_BOMMO	164.135	2.92	1		1	1		30800	Inhibitor of growth protein OS=Bombyx mori OX=7091 PE=3 SV=1
604	TRUE	Q1HQC0|Q1HQC0_BOMMO	163.715	14.58	1	266000	1	1	Carbamidomethylation	11668.5	Mitochondrial ribosomal protein S21 OS=Bombyx mori OX=7091 GN=732874 PE=2 SV=1
605	TRUE	A0A8R2M1C2|A0A8R2M1C2_BOMMO	162.356	1.5	1		1	1		135785	ATP-dependent RNA helicase kurz OS=Bombyx mori OX=7091 PE=4 SV=1
606	TRUE	A0A8R1WFT9|A0A8R1WFT9_BOMMO	161.964	4.83	2	51500	2	2	Carbamidomethylation	76742.6	Uncharacterized protein OS=Bombyx mori OX=7091 GN=101735496 PE=4 SV=1
607	TRUE	A0A8R2QZZ3|A0A8R2QZZ3_BOMMO	161.33	3.97	1		1	1	Carbamidomethylation	43899.3	C2H2-type domain-containing protein OS=Bombyx mori OX=7091 PE=4 SV=1
607	FALSE	A0A8R2R2W5|A0A8R2R2W5_BOMMO	131.374	4.35	1		1	1	Carbamidomethylation	40243.1	C2H2-type domain-containing protein OS=Bombyx mori OX=7091 PE=4 SV=1
608	TRUE	Q9BPS1|Q9BPS1_BOMMO	160.747	2.67	1	256000	1	1	Acetylation (Protein N-term)	28885.5	Elongation factor 1 delta OS=Bombyx mori OX=7091 GN=ef-1d PE=2 SV=1
608	TRUE	A0A8R2C869|A0A8R2C869_BOMMO	160.747	3	1	256000	1	1	Acetylation (Protein N-term)	25795.9	Elongation factor 1-delta OS=Bombyx mori OX=7091 GN=692393 PE=3 SV=1
609	TRUE	Q1HQ16|Q1HQ16_BOMMO	160.626	16.67	1	110000	1	1		13744.9	Small nuclear ribonucleoprotein Sm D1 OS=Bombyx mori OX=7091 GN=732940 PE=2 SV=1
610	TRUE	Q5UAS8|Q5UAS8_BOMMO	160.577	11.79	2	1410000	2	3		22327	Ribosomal protein L11 OS=Bombyx mori OX=7091 GN=RpL11 PE=2 SV=1
611	TRUE	A0A8R1WJ50|A0A8R1WJ50_BOMMO	160.473	3.8	2		2	2		59131.4	U3 small nucleolar RNA-associated protein 15 homolog OS=Bombyx mori OX=7091 PE=4 SV=1
612	TRUE	A0A8R2AM37|A0A8R2AM37_BOMMO	160.458	5.91	2	1020000	2	5		79089	Ubiquitin-like protease family profile domain-containing protein OS=Bombyx mori OX=7091 PE=3 SV=1
612	FALSE	A0A8R2MCB2|A0A8R2MCB2_BOMMO	69.3133	2.81	1	110000	1	1		65055.5	Ubiquitin-like protease family profile domain-containing protein OS=Bombyx mori OX=7091 PE=3 SV=1
613	TRUE	A0A8R2LYM4|A0A8R2LYM4_BOMMO	159.929	5.37	1	689000	1	1		27725.7	Proteasome activator complex subunit 3 OS=Bombyx mori OX=7091 PE=3 SV=1
613	TRUE	A0A8R2QZV7|A0A8R2QZV7_BOMMO	159.929	5.28	1	689000	1	1		28240.3	Proteasome activator complex subunit 3 OS=Bombyx mori OX=7091 PE=3 SV=1
614	TRUE	A0A8R2AGJ1|A0A8R2AGJ1_BOMMO	159.666	6.82	2	150000	2	3		41552.6	U1 small nuclear ribonucleoprotein 70 kDa OS=Bombyx mori OX=7091 PE=4 SV=1
615	TRUE	A0A8R2GDR5|A0A8R2GDR5_BOMMO	159.064	1.13	1	132000	1	2		79849.3	Calcium homeostasis endoplasmic reticulum protein OS=Bombyx mori OX=7091 PE=4 SV=1
615	TRUE	A0A8R2AP87|A0A8R2AP87_BOMMO	159.064	0.98	1	132000	1	2		91854.9	Calcium homeostasis endoplasmic reticulum protein OS=Bombyx mori OX=7091 PE=4 SV=1
616	TRUE	Q1HPI1|Q1HPI1_BOMMO	157.892	17.62	3	37600	3	3	Acetylation (Protein N-term)	24445.7	eIF-4F 25 kDa subunit OS=Bombyx mori OX=7091 GN=732913 PE=2 SV=1
617	TRUE	A0A8R1WI69|A0A8R1WI69_BOMMO	157.811	6.11	1	219000	1	2		30830.7	RRM domain-containing protein OS=Bombyx mori OX=7091 PE=3 SV=1
618	TRUE	A0A8R1WEF4|A0A8R1WEF4_BOMMO	157.682	4.36	1	355000	1	5		36300.9	Transforming acidic coiled-coil-containing protein C-terminal domain-containing protein OS=Bombyx mori OX=7091 GN=101736118 PE=3 SV=1
619	TRUE	A0A8R2AQG2|A0A8R2AQG2_BOMMO	157.318	2.92	1		1	2		56503.9	Unconventional prefoldin RPB5 interactor OS=Bombyx mori OX=7091 PE=4 SV=1
620	TRUE	A0A8R2R4S0|A0A8R2R4S0_BOMMO	156.12	2.69	1	52000	1	1		57098.8	Wiskott-Aldrich syndrome protein family member OS=Bombyx mori OX=7091 PE=3 SV=1
621	TRUE	A0A8R2ALD9|A0A8R2ALD9_BOMMO	155.709	16.47	1		1	1	Carbamidomethylation; Oxidation (M)	9930.22	Splicing factor 3B subunit 5 OS=Bombyx mori OX=7091 PE=3 SV=1
622	TRUE	Q5UAS5|Q5UAS5_BOMMO	153.868	11.27	2	3720000	2	3		23357.6	60S ribosomal protein L13a OS=Bombyx mori OX=7091 GN=RpL13A PE=2 SV=1
623	TRUE	A0A8R2AM73|A0A8R2AM73_BOMMO	153.823	10.63	2	23500	2	3		42731	Ribosome biogenesis protein BRX1 homolog OS=Bombyx mori OX=7091 GN=101739640 PE=3 SV=1
624	TRUE	A0A8R2C719|A0A8R2C719_BOMMO	153.33	6.98	2	432000	2	2	Carbamidomethylation	29086.9	HTH psq-type domain-containing protein OS=Bombyx mori OX=7091 PE=4 SV=1
625	TRUE	Q2F5N9|Q2F5N9_BOMMO	153.042	18.72	2	1380000	2	4	Oxidation (M); Pyro-glu from Q	20843.3	Nucleoplasmin isoform 2 OS=Bombyx mori OX=7091 GN=692956 PE=2 SV=1
625	TRUE	Q2F5P0|Q2F5P0_BOMMO	153.042	20.47	2	1380000	2	4	Oxidation (M); Pyro-glu from Q	19005.3	Nucleoplasmin isoform 1 OS=Bombyx mori OX=7091 GN=692956 PE=2 SV=1
626	TRUE	A0A8R2QUK7|A0A8R2QUK7_BOMMO	152.782	5.44	2	2600000	2	2		37071.5	Lysosome-associated membrane glycoprotein OS=Bombyx mori OX=7091 PE=3 SV=1
627	TRUE	A4GUC7|A4GUC7_BOMMO	152.1	15.33	2		2	2		16294	Mitochondrial 28S ribosomal protein S18c OS=Bombyx mori OX=7091 GN=100101195 PE=2 SV=1
628	TRUE	A0A8R1WI62|A0A8R1WI62_BOMMO	151.715	1.31	1		1	1		88287.2	Protein regulator of cytokinesis 1 OS=Bombyx mori OX=7091 PE=3 SV=1
629	TRUE	Q5UAQ5|Q5UAQ5_BOMMO	151.272	6.72	1	506000	1	1		13900.7	60S ribosomal protein L34 OS=Bombyx mori OX=7091 GN=RpL34 PE=2 SV=1
630	TRUE	A0A8R1WFX8|A0A8R1WFX8_BOMMO	151.021	4.68	1		1	1		28038.4	Pre-mRNA-splicing factor SYF2 OS=Bombyx mori OX=7091 PE=3 SV=1
631	TRUE	A0A8R1WLH8|A0A8R1WLH8_BOMMO	149.96	4.38	1	344000	1	1		17580.8	Myb-like domain-containing protein OS=Bombyx mori OX=7091 GN=101738367 PE=4 SV=1
631	TRUE	A0A8R2HUC7|A0A8R2HUC7_BOMMO	149.96	5.51	1	344000	1	1		14361.2	Myb-like domain-containing protein OS=Bombyx mori OX=7091 GN=101738367 PE=4 SV=1
631	TRUE	A0A8R2QSI9|A0A8R2QSI9_BOMMO	149.96	4.96	1	344000	1	1		15734.6	Myb-like domain-containing protein OS=Bombyx mori OX=7091 GN=101738367 PE=4 SV=1
631	TRUE	A0A8R1WM28|A0A8R1WM28_BOMMO	149.96	4.19	1	344000	1	1		18394.8	Myb-like domain-containing protein OS=Bombyx mori OX=7091 GN=101738367 PE=4 SV=1
631	TRUE	A0A8R1WLI5|A0A8R1WLI5_BOMMO	149.96	4.73	1	344000	1	1		16548.6	Myb-like domain-containing protein OS=Bombyx mori OX=7091 GN=101738367 PE=4 SV=1
631	TRUE	A0A8R2AMV5|A0A8R2AMV5_BOMMO	149.96	5.22	1	344000	1	1		15175.2	Myb-like domain-containing protein OS=Bombyx mori OX=7091 GN=101738367 PE=4 SV=1
631	FALSE	A0A8R2GBW7|A0A8R2GBW7_BOMMO	137.854	4.9	1	344000	1	1		15827.9	Myb-like domain-containing protein OS=Bombyx mori OX=7091 GN=101738367 PE=4 SV=1
632	TRUE	A0A8R2AGC9|A0A8R2AGC9_BOMMO	149.942	3.39	2	125000	2	2	Oxidation (M)	84337	Ubiquitin-like domain-containing protein OS=Bombyx mori OX=7091 GN=101740495 PE=4 SV=1
633	TRUE	A0A8R2QZE2|A0A8R2QZE2_BOMMO	149.649	1.68	1	21300	1	1		104939	Intersectin-1 OS=Bombyx mori OX=7091 PE=4 SV=1
633	TRUE	A0A8R2G9C8|A0A8R2G9C8_BOMMO	149.649	1.37	1	21300	1	1		126523	Intersectin-1 OS=Bombyx mori OX=7091 PE=4 SV=1
633	TRUE	A0A8R2HRR2|A0A8R2HRR2_BOMMO	149.649	1.35	1	21300	1	1		128206	Intersectin-1 OS=Bombyx mori OX=7091 PE=4 SV=1
633	TRUE	A0A8R2HQQ2|A0A8R2HQQ2_BOMMO	149.649	1.35	1	21300	1	1		128305	Intersectin-1 OS=Bombyx mori OX=7091 PE=4 SV=1
633	TRUE	A0A8R2C7K3|A0A8R2C7K3_BOMMO	149.649	1.35	1	21300	1	1		127976	Intersectin-1 OS=Bombyx mori OX=7091 PE=4 SV=1
633	TRUE	A0A8R2DKZ8|A0A8R2DKZ8_BOMMO	149.649	1.36	1	21300	1	1		126852	Intersectin-1 OS=Bombyx mori OX=7091 PE=4 SV=1
634	TRUE	Q1HPI7|Q1HPI7_BOMMO	149.211	15.03	2	2160000	2	2		17183.5	Acyl carrier protein OS=Bombyx mori OX=7091 GN=733017 PE=2 SV=1
634	FALSE	Q1HPL9|Q1HPL9_BOMMO	95.6958	9.15	1	1340000	1	1		17237.8	Acyl carrier protein OS=Bombyx mori OX=7091 GN=733017 PE=2 SV=1
635	TRUE	A0A8R2LVJ7|A0A8R2LVJ7_BOMMO	149.096	6.87	2	66700	2	2	Oxidation (M)	74912.4	Branchpoint-bridging protein OS=Bombyx mori OX=7091 PE=3 SV=1
636	TRUE	Q2F6A4|Q2F6A4_BOMMO	148.741	10.03	2	148000	2	2	Carbamidomethylation; Oxidation (M)	33303.1	Endothelial-monocyte activating polypeptide II OS=Bombyx mori OX=7091 GN=692809 PE=2 SV=1
637	TRUE	A0A8R2R219|A0A8R2R219_BOMMO	148.228	0.92	1	166000	1	1		134412	RING-type E3 ubiquitin transferase BRCA1 OS=Bombyx mori OX=7091 PE=4 SV=1
638	TRUE	A0A8R2CA09|A0A8R2CA09_BOMMO	148.2	1.13	2	324000	2	2		180031	[histone H3]-trimethyl-L-lysine(4) demethylase OS=Bombyx mori OX=7091 PE=3 SV=1
638	TRUE	A0A8R2CA39|A0A8R2CA39_BOMMO	148.2	1.13	2	324000	2	2		179185	[histone H3]-trimethyl-L-lysine(4) demethylase OS=Bombyx mori OX=7091 PE=3 SV=1
639	TRUE	A0A8R2ARB8|A0A8R2ARB8_BOMMO	147.257	7.79	3	180000	3	3	Carbamidomethylation	58432.5	Regulator of chromosome condensation OS=Bombyx mori OX=7091 PE=4 SV=1
639	TRUE	A0A8R2R832|A0A8R2R832_BOMMO	147.257	8.41	3	180000	3	3	Carbamidomethylation	53812.9	Regulator of chromosome condensation OS=Bombyx mori OX=7091 PE=4 SV=1
640	TRUE	Q1HQ77|Q1HQ77_BOMMO	147.109	9.62	1	9070	1	1		23420.5	Rab7 OS=Bombyx mori OX=7091 GN=732902 PE=2 SV=1
641	TRUE	A1E129|A1E129_BOMMO	145.413	1.66	1		1	1		108128	Kinesin-like protein OS=Bombyx mori OX=7091 GN=100144600 PE=3 SV=2
642	TRUE	A0A8R2DPL8|A0A8R2DPL8_BOMMO	144.906	23.67	4		4	4	Oxidation (M)	53694.8	dihydrolipoyllysine-residue acetyltransferase OS=Bombyx mori OX=7091 PE=3 SV=1
642	FALSE	A0A8R2M5F6|A0A8R2M5F6_BOMMO	129.377	16.09	3		3	3		52173.2	Dihydrolipoamide acetyltransferase component of pyruvate dehydrogenase complex OS=Bombyx mori OX=7091 PE=3 SV=1
642	FALSE	A0A8R2M5E8|A0A8R2M5E8_BOMMO	61.5131	12.37	2		2	2	Oxidation (M)	52287.3	dihydrolipoyllysine-residue acetyltransferase OS=Bombyx mori OX=7091 PE=3 SV=1
642	FALSE	A0A8R2M5E4|A0A8R2M5E4_BOMMO	29.1583	4.19	1		1	1		50765.6	Dihydrolipoamide acetyltransferase component of pyruvate dehydrogenase complex OS=Bombyx mori OX=7091 PE=3 SV=1
643	TRUE	A0A8R1WIP1|A0A8R1WIP1_BOMMO	143.359	6.71	2	59300	2	2	Oxidation (M)	48539.7	Vacuolar protein sorting-associated protein 72 homolog OS=Bombyx mori OX=7091 GN=101739577 PE=3 SV=1
644	TRUE	A0A8R1WIW8|A0A8R1WIW8_BOMMO	143.25	2.98	1	68000	1	1		44417	mRNA-decapping enzyme C-terminal domain-containing protein OS=Bombyx mori OX=7091 PE=3 SV=1
644	TRUE	A0A8R1WJP7|A0A8R1WJP7_BOMMO	143.25	2.99	1	68000	1	1		44288.9	mRNA-decapping enzyme C-terminal domain-containing protein OS=Bombyx mori OX=7091 PE=3 SV=1
645	TRUE	A0A8R2AL14|A0A8R2AL14_BOMMO	141.182	11.5	1	160000	1	1		13273.7	39S ribosomal protein L55, mitochondrial OS=Bombyx mori OX=7091 GN=101739783 PE=4 SV=1
646	TRUE	A0A8R2R742|A0A8R2R742_BOMMO	141.162	24.59	1	8160000	1	2	Pyro-glu from Q	7017.09	Uncharacterized protein OS=Bombyx mori OX=7091 PE=3 SV=1
646	FALSE	A0A8R2R833|A0A8R2R833_BOMMO	123.21	26.32	1	8160000	1	2	Pyro-glu from Q	6624.51	Protein stunted-like OS=Bombyx mori OX=7091 PE=3 SV=1
647	TRUE	A0A8R2AW89|A0A8R2AW89_BOMMO	140.248	2.19	1	213000	1	1	Oxidation (M)	79016.2	Nucleolar complex protein 2 homolog OS=Bombyx mori OX=7091 PE=3 SV=1
648	TRUE	A0A8R2M467|A0A8R2M467_BOMMO	140.129	7.83	2	103000	2	2	Carbamidomethylation	43305.3	RING-Gid-type domain-containing protein OS=Bombyx mori OX=7091 PE=4 SV=1
649	TRUE	A0A8R2ANS9|A0A8R2ANS9_BOMMO	139.777	14.73	2	323000	2	2	Oxidation (M)	25606.6	Endoplasmic reticulum transmembrane protein OS=Bombyx mori OX=7091 GN=101735495 PE=3 SV=1
650	TRUE	A0A8R2LXC6|A0A8R2LXC6_BOMMO	138.716	0.63	1	43200	1	1		207512	PPM-type phosphatase domain-containing protein OS=Bombyx mori OX=7091 PE=3 SV=1
651	TRUE	Q6PUF8|RS21_BOMMO	138.537	18.07	1	2020000	1	1	Acetylation (Protein N-term); Carbamidomethylation; Oxidation (M)	9088.41	40S ribosomal protein S21 OS=Bombyx mori OX=7091 GN=RpS21 PE=3 SV=1
652	TRUE	A0A8R1WKP2|A0A8R1WKP2_BOMMO	138.517	6.01	2	228000	2	3	Deamidation (NQ); Pyro-glu from Q	71330.3	DNA-(apurinic or apyrimidinic site) endonuclease OS=Bombyx mori OX=7091 GN=101739740 PE=3 SV=1
653	TRUE	Q0ZB75|Q0ZB75_BOMMO	137.084	9.23	2		2	2		29293.4	Eukaryotic translation initiation factor 4H OS=Bombyx mori OX=7091 GN=733087 PE=2 SV=1
654	TRUE	A0A8R2G9S0|A0A8R2G9S0_BOMMO	136.958	3.47	2		2	2	Deamidation (NQ)	76528.1	Uncharacterized protein OS=Bombyx mori OX=7091 GN=692858 PE=3 SV=1
654	FALSE	Q2F632|Q2F632_BOMMO	28.8039	4.81	1		1	1	Deamidation (NQ)	21269.6	ADP-ribosylation factor-like protein OS=Bombyx mori OX=7091 GN=692858 PE=2 SV=1
655	TRUE	A0A8R1WP15|A0A8R1WP15_BOMMO	136.915	14.18	2		2	2	Carbamidomethylation	15598.2	Iron-binding zinc finger CDGSH type domain-containing protein OS=Bombyx mori OX=7091 PE=4 SV=1
655	TRUE	A0A8R1WLF2|A0A8R1WLF2_BOMMO	136.915	14.84	2		2	2	Carbamidomethylation	14887.4	Iron-binding zinc finger CDGSH type domain-containing protein OS=Bombyx mori OX=7091 PE=4 SV=1
656	TRUE	A0A8R1WI52|A0A8R1WI52_BOMMO	136.343	2.11	1		1	2		79972.5	Uncharacterized protein OS=Bombyx mori OX=7091 GN=101737777 PE=4 SV=1
656	TRUE	A0A8R2DL60|A0A8R2DL60_BOMMO	136.343	2.11	1		1	2		80043.6	Uncharacterized protein OS=Bombyx mori OX=7091 GN=101737777 PE=4 SV=1
656	TRUE	A0A8R2C6X8|A0A8R2C6X8_BOMMO	136.343	2.44	1		1	2		68850.4	Uncharacterized protein OS=Bombyx mori OX=7091 GN=101737777 PE=4 SV=1
656	TRUE	A0A8R2C712|A0A8R2C712_BOMMO	136.343	2.09	1		1	2		80689.3	Uncharacterized protein OS=Bombyx mori OX=7091 GN=101737777 PE=4 SV=1
656	TRUE	A0A8R2C715|A0A8R2C715_BOMMO	136.343	2.09	1		1	2		80760.4	Uncharacterized protein OS=Bombyx mori OX=7091 GN=101737777 PE=4 SV=1
657	TRUE	Q1HPU9|Q1HPU9_BOMMO	136.257	4.59	1		1	1	Deamidation (NQ); Oxidation (M)	43465.3	Splicing factor 45 OS=Bombyx mori OX=7091 GN=732979 PE=2 SV=1
658	TRUE	A0A8R2QS21|A0A8R2QS21_BOMMO	136.24	1.41	1	815000	1	2	Oxidation (M)	130131	NUC153 domain-containing protein OS=Bombyx mori OX=7091 PE=3 SV=1
659	TRUE	P29522|EF1B2_BOMMO	134.878	14.41	2	214000	2	3		24548.5	Elongation factor 1-beta' OS=Bombyx mori OX=7091 PE=1 SV=2
660	TRUE	A0A8R2G9X5|A0A8R2G9X5_BOMMO	132.807	4.89	1	360000	1	2		46215.7	Pre-mRNA-splicing factor RBM22 OS=Bombyx mori OX=7091 GN=101740781 PE=3 SV=1
661	TRUE	A0A8R1WJA5|A0A8R1WJA5_BOMMO	132.785	7.1	2		2	2	Deamidation (NQ); Oxidation (M)	51862	Citrate synthase OS=Bombyx mori OX=7091 GN=101737646 PE=3 SV=1
662	TRUE	A0A8R2ANT7|A0A8R2ANT7_BOMMO	132.009	21.37	3	414000	3	3	Acetylation (Protein N-term); Oxidation (M)	13529.4	DNA-directed RNA polymerase RBP11-like dimerisation domain-containing protein OS=Bombyx mori OX=7091 GN=101737649 PE=3 SV=1
663	TRUE	A0A8R2M2P3|A0A8R2M2P3_BOMMO	131.771	4.03	1		1	1		31892.3	NIPSNAP domain-containing protein OS=Bombyx mori OX=7091 PE=3 SV=1
664	TRUE	Q1HPT7|Q1HPT7_BOMMO	130.93	11.11	2		2	2	Oxidation (M)	29899.5	U3 small nucleolar RNA-associated protein 11 OS=Bombyx mori OX=7091 GN=732986 PE=2 SV=1
665	TRUE	A0A8R1WK60|A0A8R1WK60_BOMMO	130.786	18.86	1	16200	1	3	Carbamidomethylation; Deamidation (NQ); Oxidation (M)	19228.8	OB domain-containing protein OS=Bombyx mori OX=7091 GN=101738171 PE=4 SV=1
666	TRUE	A0A8R1WJ40|A0A8R1WJ40_BOMMO	129.964	12.79	2	95500	2	2	Carbamidomethylation	28659.5	Protein FRG1 homolog OS=Bombyx mori OX=7091 PE=3 SV=1
667	TRUE	A0A8R1WES0|A0A8R1WES0_BOMMO	129.011	4.35	1		1	1		30396.5	Proteasome subunit alpha type OS=Bombyx mori OX=7091 PE=3 SV=1
668	TRUE	A0A8R2AMM3|A0A8R2AMM3_BOMMO	127.552	7.22	2	234000	2	6	Carbamidomethylation; Deamidation (NQ); Oxidation (M)	49643.3	Uncharacterized protein OS=Bombyx mori OX=7091 PE=4 SV=1
668	FALSE	A0A8R2C5P0|A0A8R2C5P0_BOMMO	76.9437	3.53	1	11700	1	4	Carbamidomethylation; Deamidation (NQ)	47524.8	Uncharacterized protein OS=Bombyx mori OX=7091 PE=4 SV=1
668	FALSE	A0A8R2C5P5|A0A8R2C5P5_BOMMO	76.9437	3.15	1	11700	1	4	Carbamidomethylation; Deamidation (NQ)	53177.1	Uncharacterized protein OS=Bombyx mori OX=7091 PE=4 SV=1
669	TRUE	Q5CCL4|Q5CCL4_BOMMO	126.352	5.65	1		1	1		43733.1	Hsp90 chaperone protein kinase-targeting subunit OS=Bombyx mori OX=7091 GN=CDC37 PE=2 SV=1
670	TRUE	A0A8R2MB07|A0A8R2MB07_BOMMO	124.665	4.46	1	17500	1	1		46607	C3H1-type domain-containing protein OS=Bombyx mori OX=7091 PE=4 SV=1
670	TRUE	A0A8R2M949|A0A8R2M949_BOMMO	124.665	4.61	1	17500	1	1		42665.3	C3H1-type domain-containing protein OS=Bombyx mori OX=7091 PE=4 SV=1
670	TRUE	A0A8R2MBC7|A0A8R2MBC7_BOMMO	124.665	3.75	1	17500	1	1		53679	C3H1-type domain-containing protein OS=Bombyx mori OX=7091 PE=4 SV=1
670	TRUE	A0A8R2MC61|A0A8R2MC61_BOMMO	124.665	3.71	1	17500	1	1		54169.6	C3H1-type domain-containing protein OS=Bombyx mori OX=7091 PE=4 SV=1
670	TRUE	A0A8R2MA41|A0A8R2MA41_BOMMO	124.665	5.46	1	17500	1	1		37941.9	C3H1-type domain-containing protein OS=Bombyx mori OX=7091 PE=4 SV=1
670	TRUE	A0A8R2GB44|A0A8R2GB44_BOMMO	124.665	4.03	1	17500	1	1		49335.8	C3H1-type domain-containing protein OS=Bombyx mori OX=7091 PE=4 SV=1
670	TRUE	A0A8R2MAQ0|A0A8R2MAQ0_BOMMO	124.665	3.93	1	17500	1	1		51597.6	C3H1-type domain-containing protein OS=Bombyx mori OX=7091 PE=4 SV=1
670	TRUE	A0A8R2MA04|A0A8R2MA04_BOMMO	124.665	4.65	1	17500	1	1		43296	C3H1-type domain-containing protein OS=Bombyx mori OX=7091 PE=4 SV=1
670	TRUE	A0A8R2M9A8|A0A8R2M9A8_BOMMO	124.665	3.97	1	17500	1	1		51107	C3H1-type domain-containing protein OS=Bombyx mori OX=7091 PE=4 SV=1
670	TRUE	A0A8R2M9K0|A0A8R2M9K0_BOMMO	124.665	4.3	1	17500	1	1		46358.5	C3H1-type domain-containing protein OS=Bombyx mori OX=7091 PE=4 SV=1
671	TRUE	A0A8R2AU88|A0A8R2AU88_BOMMO	124.664	21.95	1	3650000	1	4	Carbamidomethylation; Deamidation (NQ)	9520.78	Transcription elongation factor 1 homolog OS=Bombyx mori OX=7091 PE=3 SV=1
672	TRUE	A0A8R1WHR8|A0A8R1WHR8_BOMMO	124.605	32.93	2	180000	2	2		9487.86	Cytochrome b-c1 complex subunit 8 OS=Bombyx mori OX=7091 GN=101745824 PE=3 SV=1
673	TRUE	Q7Z1E6|CALR_BOMMO	124.261	4.52	1	124000	1	1		45801.8	Calreticulin OS=Bombyx mori OX=7091 GN=crt PE=1 SV=1
674	TRUE	A0A8R2R221|A0A8R2R221_BOMMO	124.117	2.24	1	202000	1	5	Deamidation (NQ)	91001.4	OTU domain-containing protein OS=Bombyx mori OX=7091 GN=100532747 PE=4 SV=1
674	TRUE	A0A8R2DNJ6|A0A8R2DNJ6_BOMMO	124.117	2.17	1	202000	1	5	Deamidation (NQ)	93661.1	OTU domain-containing protein OS=Bombyx mori OX=7091 GN=100532747 PE=4 SV=1
674	TRUE	A0A8R2R2K3|A0A8R2R2K3_BOMMO	124.117	2.15	1	202000	1	5	Deamidation (NQ)	94541.1	OTU domain-containing protein OS=Bombyx mori OX=7091 GN=100532747 PE=4 SV=1
675	TRUE	A0A8R2AIC7|A0A8R2AIC7_BOMMO	124.079	10.69	1	20400	1	2	Carbamidomethylation; Deamidation (NQ)	18271.5	Uncharacterized protein OS=Bombyx mori OX=7091 GN=101739222 PE=4 SV=1
676	TRUE	Q2F696|Q2F696_BOMMO	124.036	6.56	1	82000	1	1	Carbamidomethylation	35288	RGS-GAIP interacting protein GIPC OS=Bombyx mori OX=7091 GN=692815 PE=2 SV=1
677	TRUE	A0A8R1WHU4|A0A8R1WHU4_BOMMO	123.696	2.9	1	129000	1	1		59037.1	C2H2-type domain-containing protein OS=Bombyx mori OX=7091 GN=101738779 PE=4 SV=1
678	TRUE	A0A8R1WHD7|A0A8R1WHD7_BOMMO	123.108	2.03	1		1	2	Oxidation (M)	87663.9	Host cell factor 1 OS=Bombyx mori OX=7091 GN=101746972 PE=4 SV=1
679	TRUE	A0A8R2LY99|A0A8R2LY99_BOMMO	123.058	5.23	1	84600	1	1		36256.3	WD_REPEATS_REGION domain-containing protein OS=Bombyx mori OX=7091 PE=3 SV=1
680	TRUE	Q1HQ85|Q1HQ85_BOMMO	123.047	8.72	1	153000	1	1	Carbamidomethylation	19885.3	Mitochondrial ribosomal protein S10 OS=Bombyx mori OX=7091 PE=2 SV=1
681	TRUE	A0A8R2AN12|A0A8R2AN12_BOMMO	122.681	12.36	1	46500	1	1		21174.4	39S ribosomal protein L13, mitochondrial OS=Bombyx mori OX=7091 PE=3 SV=1
682	TRUE	A0A8R2AMY3|A0A8R2AMY3_BOMMO	122.666	2.51	1	331000	1	1	Pyro-glu from Q	57908.3	C3H1-type domain-containing protein OS=Bombyx mori OX=7091 PE=4 SV=1
683	TRUE	A0A8R2AGZ6|A0A8R2AGZ6_BOMMO	122.461	9.38	3	92600	3	3	Carbamidomethylation; Oxidation (M)	42429.9	RNA 3'-terminal phosphate cyclase-like protein OS=Bombyx mori OX=7091 PE=3 SV=1
684	TRUE	A0A8R2QZ00|A0A8R2QZ00_BOMMO	121.8	10.34	2	222000	2	2	Acetylation (Protein N-term); Oxidation (M); Pyro-glu from Q	30063.6	Matrin-type domain-containing protein OS=Bombyx mori OX=7091 PE=3 SV=1
685	TRUE	A0A8R2AQ98|A0A8R2AQ98_BOMMO	121.772	8.57	1	103000	1	1	Oxidation (M)	19859.2	DNL-type domain-containing protein OS=Bombyx mori OX=7091 PE=4 SV=1
686	TRUE	A0A8R2AGQ8|A0A8R2AGQ8_BOMMO	121.001	10.97	1	213000	1	1	Oxidation (M)	17468.2	Mitochondrial import receptor subunit TOM20 homolog OS=Bombyx mori OX=7091 PE=3 SV=1
687	TRUE	Q1HQ51|Q1HQ51_BOMMO	119.927	10.14	1	200000	1	2	Oxidation (M)	15601.9	U6 snRNA-associated Sm-like protein LSm1 OS=Bombyx mori OX=7091 GN=LSM1 PE=2 SV=1
688	TRUE	A0A8R2DJE4|A0A8R2DJE4_BOMMO	119.927	9.84	1	39900	1	2	Carbamidomethylation	20947	Protein lin-37 homolog OS=Bombyx mori OX=7091 PE=4 SV=1
688	TRUE	A0A8R2AKT6|A0A8R2AKT6_BOMMO	119.927	8	1	39900	1	2	Carbamidomethylation	25783.8	Protein lin-37 homolog OS=Bombyx mori OX=7091 PE=4 SV=1
689	TRUE	Q5R1P7|Q5R1P7_BOMMO	119.73	7.34	1	76000	1	1		19890.5	Heat shock protein hsp 19.9 OS=Bombyx mori OX=7091 GN=Hsp19.9 PE=2 SV=1
690	TRUE	A0A8R1WJ93|A0A8R1WJ93_BOMMO	119.361	3.11	1	35700	1	1		44340.3	TAFII55 protein conserved region domain-containing protein OS=Bombyx mori OX=7091 PE=3 SV=1
691	TRUE	H9IS55|H9IS55_BOMMO	119.324	13.45	1	93800	1	1	Acetylation (Protein N-term)	13112.1	DNA polymerase epsilon subunit 3 OS=Bombyx mori OX=7091 GN=101741556 PE=4 SV=1
692	TRUE	A0A8R2AGM0|A0A8R2AGM0_BOMMO	119.078	1.34	2	129000	2	2		208538	S phase cyclin A-associated protein in the endoplasmic reticulum N-terminal domain-containing protein OS=Bombyx mori OX=7091 PE=4 SV=1
692	TRUE	A0A8R2HQ59|A0A8R2HQ59_BOMMO	119.078	1.34	2	129000	2	2		209086	S phase cyclin A-associated protein in the endoplasmic reticulum N-terminal domain-containing protein OS=Bombyx mori OX=7091 PE=4 SV=1
693	TRUE	A0A8R1WLM0|A0A8R1WLM0_BOMMO	118.842	6.52	1		1	1		26525	Uncharacterized protein OS=Bombyx mori OX=7091 PE=4 SV=1
694	TRUE	A0A8R1WNS0|A0A8R1WNS0_BOMMO	118.419	14.55	1	1080000	1	1		13156.2	Protein FAM32A OS=Bombyx mori OX=7091 GN=101744384 PE=3 SV=1
695	TRUE	A0A8R2LVA3|A0A8R2LVA3_BOMMO	117.984	12.98	1		1	1		13657	Microtubule-associated protein Jupiter OS=Bombyx mori OX=7091 GN=101741198 PE=4 SV=1
696	TRUE	A0A8R1WNC9|A0A8R1WNC9_BOMMO	117.436	8.67	1	84700	1	1	Carbamidomethylation	17804.7	28S ribosomal protein S6, mitochondrial OS=Bombyx mori OX=7091 GN=101740286 PE=3 SV=1
697	TRUE	A0A8R2AJ64|A0A8R2AJ64_BOMMO	117.403	1.75	1	168000	1	1		75160	Nucleoporin NSP1-like C-terminal domain-containing protein OS=Bombyx mori OX=7091 PE=3 SV=1
698	TRUE	A0A8R1WHI3|A0A8R1WHI3_BOMMO	117.304	12.59	1		1	1		16284.6	Prefoldin subunit 2 OS=Bombyx mori OX=7091 GN=101744616 PE=3 SV=1
699	TRUE	A0A8R2C9P6|A0A8R2C9P6_BOMMO	117.127	3.85	1		1	1		37104.1	Nicotinamide-nucleotide adenylyltransferase OS=Bombyx mori OX=7091 PE=3 SV=1
699	TRUE	A0A8R2M8B7|A0A8R2M8B7_BOMMO	117.127	3.88	1		1	1		36942	Nicotinamide-nucleotide adenylyltransferase OS=Bombyx mori OX=7091 PE=3 SV=1
699	TRUE	A0A8R2M886|A0A8R2M886_BOMMO	117.127	3.08	1		1	1		45679.8	Nicotinamide-nucleotide adenylyltransferase OS=Bombyx mori OX=7091 PE=3 SV=1
700	TRUE	A0A8R2LV32|A0A8R2LV32_BOMMO	116.958	4.43	1	122000	1	1		28733.5	Microtubule-associated protein OS=Bombyx mori OX=7091 GN=100302034 PE=4 SV=1
700	FALSE	A0A8R2LVT3|A0A8R2LVT3_BOMMO	108.833	1.56	1	122000	1	1		81951.4	Microtubule-associated protein OS=Bombyx mori OX=7091 GN=100302034 PE=4 SV=1
700	FALSE	A0A8R2LVI6|A0A8R2LVI6_BOMMO	108.833	1.72	1	122000	1	1		73494.9	Microtubule-associated protein OS=Bombyx mori OX=7091 GN=100302034 PE=4 SV=1
700	FALSE	A0A8R2LVB2|A0A8R2LVB2_BOMMO	108.833	1.62	1	122000	1	1		78759.9	Microtubule-associated protein OS=Bombyx mori OX=7091 GN=100302034 PE=4 SV=1
700	FALSE	A0A8R2LUC7|A0A8R2LUC7_BOMMO	108.833	1.59	1	122000	1	1		79918.1	Microtubule-associated protein OS=Bombyx mori OX=7091 GN=100302034 PE=4 SV=1
700	FALSE	A0A8R2LVT6|A0A8R2LVT6_BOMMO	108.833	1.58	1	122000	1	1		80877.2	Microtubule-associated protein OS=Bombyx mori OX=7091 GN=100302034 PE=4 SV=1
701	TRUE	A0A8R2DL26|A0A8R2DL26_BOMMO	116.593	3.06	2	35300	2	2	Deamidation (NQ)	120465	BRCT domain-containing protein OS=Bombyx mori OX=7091 PE=4 SV=1
701	TRUE	A0A8R1WKZ0|A0A8R1WKZ0_BOMMO	116.593	2.72	2	35300	2	2	Deamidation (NQ)	135762	FHA domain-containing protein OS=Bombyx mori OX=7091 PE=4 SV=1
702	TRUE	A0A8R1WFA8|A0A8R1WFA8_BOMMO	116.391	4.29	1	523000	1	1	Deamidation (NQ); Pyro-glu from Q	24221.6	SHSP domain-containing protein OS=Bombyx mori OX=7091 GN=101736652 PE=3 SV=1
703	TRUE	A0A8R2LZE1|A0A8R2LZE1_BOMMO	115.647	5.74	1	74100	1	2	Acetylation (Protein N-term)	24409.6	FGFR1 oncogene partner 2 homolog OS=Bombyx mori OX=7091 GN=101742062 PE=3 SV=1
704	TRUE	Q0PKS3|Q0PKS3_BOMMO	115.252	22.13	1	337000	1	1	Carbamidomethylation; Oxidation (M)	13381	Putative RNA methyltransferase OS=Bombyx mori OX=7091 GN=778475 PE=2 SV=1
705	TRUE	A0A8R2GA45|A0A8R2GA45_BOMMO	115.015	0.26	1	1010000	1	1		299513	EGF-like domain-containing protein OS=Bombyx mori OX=7091 PE=3 SV=1
705	TRUE	A0A8R2G936|A0A8R2G936_BOMMO	115.015	0.26	1	1010000	1	1		300625	EGF-like domain-containing protein OS=Bombyx mori OX=7091 PE=3 SV=1
705	TRUE	A0A8R2GAC1|A0A8R2GAC1_BOMMO	115.015	0.26	1	1010000	1	1		298432	EGF-like domain-containing protein OS=Bombyx mori OX=7091 PE=3 SV=1
706	TRUE	A0A8R1WGD7|A0A8R1WGD7_BOMMO	114.859	10.61	1	257000	1	1		14997.4	Uncharacterized protein OS=Bombyx mori OX=7091 PE=3 SV=1
707	TRUE	A9XIJ9|A9XIJ9_BOMMO	114.659	17.59	1	1120000	1	2		12223.9	Cytochrome c oxidase subunit OS=Bombyx mori OX=7091 PE=2 SV=1
708	TRUE	H6WS69|H6WS69_BOMMO	112.102	5.13	1		1	1		21771.6	Akirin protein OS=Bombyx mori OX=7091 GN=100862827 PE=2 SV=1
709	TRUE	A0A8R2AI03|A0A8R2AI03_BOMMO	111.839	2.57	1	12400	1	2	Acetylation (Protein N-term)	51312.8	RuvB-like helicase OS=Bombyx mori OX=7091 PE=3 SV=1
710	TRUE	A0A8R2AK65|A0A8R2AK65_BOMMO	111.671	1.53	1		1	1	Carbamidomethylation	89425.9	WW domain-containing protein OS=Bombyx mori OX=7091 PE=4 SV=1
710	TRUE	A0A8R2AGT6|A0A8R2AGT6_BOMMO	111.671	1.48	1		1	1	Carbamidomethylation	92071.7	WW domain-containing protein OS=Bombyx mori OX=7091 PE=4 SV=1
710	TRUE	A0A8R2C5V7|A0A8R2C5V7_BOMMO	111.671	1.49	1		1	1	Carbamidomethylation	91957.6	WW domain-containing protein OS=Bombyx mori OX=7091 PE=4 SV=1
711	TRUE	A0A8R2C8D0|A0A8R2C8D0_BOMMO	111.634	9.62	2		2	2	Carbamidomethylation	23272.2	Thymosin beta OS=Bombyx mori OX=7091 GN=733028 PE=3 SV=1
711	TRUE	A0A8R2M5U8|A0A8R2M5U8_BOMMO	111.634	8.55	2		2	2	Carbamidomethylation	26431.8	Thymosin beta OS=Bombyx mori OX=7091 GN=733028 PE=3 SV=1
711	TRUE	Q1HPK5|Q1HPK5_BOMMO	111.634	11.76	2		2	2	Carbamidomethylation	19016.3	Thymosin isoform 1 OS=Bombyx mori OX=7091 GN=733028 PE=2 SV=1
711	TRUE	A0A8R2C892|A0A8R2C892_BOMMO	111.634	11.76	2		2	2	Carbamidomethylation	18993.4	Thymosin beta OS=Bombyx mori OX=7091 GN=733028 PE=3 SV=1
711	TRUE	Q1HPK4|Q1HPK4_BOMMO	111.634	15.15	2		2	2	Carbamidomethylation	14737.5	Thymosin isoform 2 OS=Bombyx mori OX=7091 GN=733028 PE=2 SV=1
711	TRUE	A0A8R2M734|A0A8R2M734_BOMMO	111.634	10.2	2		2	2	Carbamidomethylation	22153	Thymosin beta OS=Bombyx mori OX=7091 GN=733028 PE=3 SV=1
712	TRUE	A0A8R2ATA7|A0A8R2ATA7_BOMMO	110.409	9.57	1		1	1	Oxidation (M)	12459.2	Alpha-endosulfine OS=Bombyx mori OX=7091 PE=3 SV=1
713	TRUE	A0A8R2R6B0|A0A8R2R6B0_BOMMO	110.218	1.08	1	24800	1	2	Deamidation (NQ)	188815	Protein kinase domain-containing protein OS=Bombyx mori OX=7091 PE=4 SV=1
713	TRUE	A0A8R2R3X9|A0A8R2R3X9_BOMMO	110.218	1.24	1	24800	1	2	Deamidation (NQ)	163908	Protein kinase domain-containing protein OS=Bombyx mori OX=7091 PE=4 SV=1
713	TRUE	A0A8R2R3X7|A0A8R2R3X7_BOMMO	110.218	1.34	1	24800	1	2	Deamidation (NQ)	151176	STE20-like serine/threonine-protein kinase OS=Bombyx mori OX=7091 PE=4 SV=1
714	TRUE	Q1HQ71|Q1HQ71_BOMMO	110.139	8.53	1	334000	1	1		15099.9	Transcription initiation factor TFIID 18 kDa subunit isoform 2 OS=Bombyx mori OX=7091 GN=733104 PE=2 SV=1
714	TRUE	Q1HQ72|Q1HQ72_BOMMO	110.139	8.73	1	334000	1	1		14684.5	Transcription initiation factor TFIID 18 kDa subunit isoform 1 OS=Bombyx mori OX=7091 GN=733104 PE=2 SV=1
714	TRUE	A0A8R2C4Y2|A0A8R2C4Y2_BOMMO	110.139	8.46	1	334000	1	1		15175.1	Transcription initiation factor TFIID subunit 13 OS=Bombyx mori OX=7091 GN=733104 PE=4 SV=1
715	TRUE	A0A8R2AT15|A0A8R2AT15_BOMMO	109.662	11.67	1	12800	1	1	Deamidation (NQ)	27170.7	Tudor domain-containing protein OS=Bombyx mori OX=7091 GN=101736899 PE=4 SV=1
716	TRUE	A0A8R2GB23|A0A8R2GB23_BOMMO	108.806	6.67	1		1	1		26893.3	Regulatory protein zeste OS=Bombyx mori OX=7091 PE=4 SV=1
716	TRUE	A0A8R2HN07|A0A8R2HN07_BOMMO	108.806	6.56	1		1	1		27392.9	Regulatory protein zeste OS=Bombyx mori OX=7091 PE=4 SV=1
716	TRUE	A0A8R1WKH9|A0A8R1WKH9_BOMMO	108.806	7.31	1		1	1		24560.6	Regulatory protein zeste OS=Bombyx mori OX=7091 PE=4 SV=1
717	TRUE	A0A8R2R3D9|A0A8R2R3D9_BOMMO	108.739	3.11	1	46500	1	1		44591.9	DNA/RNA-binding protein Kin17 WH-like domain-containing protein OS=Bombyx mori OX=7091 PE=3 SV=1
718	TRUE	A0A8R2DM41|A0A8R2DM41_BOMMO	108.551	1.5	1	192000	1	1		113685	Uncharacterized protein OS=Bombyx mori OX=7091 PE=4 SV=1
719	TRUE	A0A8R1WKH5|A0A8R1WKH5_BOMMO	108.306	9.9	1	74400	1	1		11312.9	NADH dehydrogenase [ubiquinone] 1 beta subcomplex subunit 3 OS=Bombyx mori OX=7091 GN=101737774 PE=3 SV=1
720	TRUE	A0A8R2AG81|A0A8R2AG81_BOMMO	107.742	6.93	2	112000	2	2		38179.8	DNA-directed RNA polymerases I and III subunit RPAC1 OS=Bombyx mori OX=7091 GN=101739534 PE=3 SV=1
720	TRUE	A0A8R2HP44|A0A8R2HP44_BOMMO	107.742	6.95	2	112000	2	2		38050.7	DNA-directed RNA polymerases I and III subunit RPAC1 OS=Bombyx mori OX=7091 GN=101739534 PE=3 SV=1
721	TRUE	A0A8R1WKJ4|A0A8R1WKJ4_BOMMO	106.923	5.02	1	185000	1	1	Oxidation (M)	34493.8	TAFII28-like protein domain-containing protein OS=Bombyx mori OX=7091 PE=3 SV=1
722	TRUE	Q1HPP3|Q1HPP3_BOMMO	106.92	10.61	1	36600	1	2		20202.9	ATP synthase subunit d, mitochondrial OS=Bombyx mori OX=7091 GN=100101181 PE=2 SV=1
723	TRUE	Q1HPY3|Q1HPY3_BOMMO	106.912	8.2	1	266000	1	6	Carbamidomethylation; Deamidation (NQ); Oxidation (M)	37383.8	Secreted protein acidic and rich in cysteine OS=Bombyx mori OX=7091 GN=732958 PE=2 SV=1
724	TRUE	Q1HPQ1|Q1HPQ1_BOMMO	106.57	8.81	2	57000	2	2		25283.9	Thioredoxin peroxidase OS=Bombyx mori OX=7091 PE=2 SV=1
725	TRUE	A0A8R2ALV6|A0A8R2ALV6_BOMMO	106.513	24.69	1	35700	1	1	Carbamidomethylation	9278.81	Cytochrome c oxidase assembly factor 5 OS=Bombyx mori OX=7091 PE=3 SV=1
725	TRUE	A0A8R2DL37|A0A8R2DL37_BOMMO	106.513	24.1	1	35700	1	1	Carbamidomethylation	9504.1	Cytochrome c oxidase assembly factor 5 OS=Bombyx mori OX=7091 PE=3 SV=1
726	TRUE	Q1HPL3|Q1HPL3_BOMMO	106.352	4.55	1		1	1		37494.7	Proteasome 26S non-ATPase subunit 7 OS=Bombyx mori OX=7091 GN=733131 PE=2 SV=1
727	TRUE	Q2QAJ8|Q2QAJ8_BOMMO	105.936	2.05	1		1	1		57879.2	Sterol carrier protein 2 OS=Bombyx mori OX=7091 GN=SCPx PE=2 SV=1
728	TRUE	A0A8R2GBD7|A0A8R2GBD7_BOMMO	105.832	0.97	2	55100	2	2		255100	Rif1_N domain-containing protein OS=Bombyx mori OX=7091 PE=4 SV=1
729	TRUE	A0A8R2AM25|A0A8R2AM25_BOMMO	105.294	6.94	1	166000	1	1	Acetylation (Protein N-term)	19655.1	Uncharacterized protein OS=Bombyx mori OX=7091 PE=4 SV=1
730	TRUE	A0A8R2AMW2|A0A8R2AMW2_BOMMO	104.913	4.58	1		1	1		43100.7	28S ribosomal protein S29, mitochondrial OS=Bombyx mori OX=7091 PE=3 SV=1
730	TRUE	A0A8R2HPX5|A0A8R2HPX5_BOMMO	104.913	5.43	1		1	1		36185.7	28S ribosomal protein S29, mitochondrial OS=Bombyx mori OX=7091 PE=3 SV=1
731	TRUE	A0A8R1WR46|A0A8R1WR46_BOMMO	104.635	8.55	1	205000	1	1		18015.2	Histone RNA hairpin-binding protein RNA-binding domain-containing protein OS=Bombyx mori OX=7091 GN=101743855 PE=3 SV=1
732	TRUE	A0A8R2AU30|A0A8R2AU30_BOMMO	104.215	5.03	1		1	1		17904.7	Gem-associated protein 6 OS=Bombyx mori OX=7091 PE=4 SV=1
733	TRUE	Q2F660|Q2F660_BOMMO	100.497	24.24	2	2330000	2	2	Carbamidomethylation; Oxidation (M)	15059.7	RPB6 homolog OS=Bombyx mori OX=7091 GN=692837 PE=2 SV=1
733	FALSE	A0A8R2M6X7|A0A8R2M6X7_BOMMO	29.3347	0.3	1	1250000	1	1		215743	DUF3677 domain-containing protein OS=Bombyx mori OX=7091 PE=4 SV=1
733	FALSE	A0A8R2M712|A0A8R2M712_BOMMO	29.3347	0.3	1	1250000	1	1		215254	DUF3677 domain-containing protein OS=Bombyx mori OX=7091 PE=4 SV=1
733	FALSE	A0A8R2M7U6|A0A8R2M7U6_BOMMO	29.3347	0.3	1	1250000	1	1		214018	DUF3677 domain-containing protein OS=Bombyx mori OX=7091 PE=4 SV=1
733	FALSE	A0A8R2M1N7|A0A8R2M1N7_BOMMO	29.3347	2.08	1	1250000	1	1		33628	Structure-specific endonuclease subunit SLX1 homolog OS=Bombyx mori OX=7091 PE=3 SV=1
733	FALSE	A0A8R2M8R2|A0A8R2M8R2_BOMMO	29.3347	0.3	1	1250000	1	1		215814	DUF3677 domain-containing protein OS=Bombyx mori OX=7091 PE=4 SV=1
733	FALSE	A0A8R2M2K0|A0A8R2M2K0_BOMMO	29.3347	2.41	1	1250000	1	1		28913.6	GIY-YIG domain-containing protein OS=Bombyx mori OX=7091 PE=4 SV=1
734	TRUE	Q1HQ19|Q1HQ19_BOMMO	99.6741	5.91	1		1	1		25554.3	Preimplantation protein OS=Bombyx mori OX=7091 GN=732938 PE=2 SV=1
735	TRUE	Q2F5N8|Q2F5N8_BOMMO	98.0626	9.51	2	109000	2	2		38001.7	Nuclear migration protein nudC OS=Bombyx mori OX=7091 GN=692957 PE=2 SV=1
735	TRUE	A0A8R2GCK1|A0A8R2GCK1_BOMMO	98.0626	9.54	2	109000	2	2		37471.2	CS domain-containing protein OS=Bombyx mori OX=7091 GN=692957 PE=4 SV=1
736	TRUE	A0A8R2AIH4|A0A8R2AIH4_BOMMO	97.8475	7.2	1	333000	1	1		13715.2	Uncharacterized protein OS=Bombyx mori OX=7091 PE=4 SV=1
737	TRUE	Q1HQ55|Q1HQ55_BOMMO	97.8474	15.74	1		1	1		11819.4	peptidylprolyl isomerase OS=Bombyx mori OX=7091 GN=732917 PE=1 SV=1
738	TRUE	A0A8R2ALQ8|A0A8R2ALQ8_BOMMO	97.3358	3.65	1	141000	1	2		24670.7	Uncharacterized protein OS=Bombyx mori OX=7091 GN=101738996 PE=4 SV=1
739	TRUE	Q5UAQ0|Q5UAQ0_BOMMO	97.027	7.53	1	4130000	1	2		10680.5	Ribosomal protein L37 OS=Bombyx mori OX=7091 GN=RpL37 PE=2 SV=1
740	TRUE	A0A8R2DL44|A0A8R2DL44_BOMMO	96.5502	2.35	1	25300	1	1	Pyro-glu from Q	83661	Uncharacterized protein OS=Bombyx mori OX=7091 PE=4 SV=1
741	TRUE	A0A8R2R0L9|A0A8R2R0L9_BOMMO	94.5143	0.72	1		1	1	Pyro-glu from Q	223399	Myosin heavy chain, non-muscle OS=Bombyx mori OX=7091 PE=3 SV=1
741	TRUE	A0A8R2QZ55|A0A8R2QZ55_BOMMO	94.5143	0.71	1		1	1	Pyro-glu from Q	225231	Myosin heavy chain, non-muscle OS=Bombyx mori OX=7091 PE=3 SV=1
741	TRUE	A0A8R2QZ99|A0A8R2QZ99_BOMMO	94.5143	0.71	1		1	1	Pyro-glu from Q	225865	Myosin heavy chain, non-muscle OS=Bombyx mori OX=7091 PE=3 SV=1
742	TRUE	A0A8R2M6S8|A0A8R2M6S8_BOMMO	94.0101	10.95	2	25000	2	3		29737	Chromatin modification-related protein MEAF6 OS=Bombyx mori OX=7091 PE=3 SV=1
743	TRUE	A0A8R2R0Y0|A0A8R2R0Y0_BOMMO	93.9517	2.23	1		1	1	Pyro-glu from Q	77089.4	SH3 domain-containing protein OS=Bombyx mori OX=7091 PE=4 SV=1
743	TRUE	A0A8R2M2B1|A0A8R2M2B1_BOMMO	93.9517	1.15	1		1	1	Pyro-glu from Q	152205	Uncharacterized protein OS=Bombyx mori OX=7091 PE=4 SV=1
743	TRUE	A0A8R2M1E4|A0A8R2M1E4_BOMMO	93.9517	1.15	1		1	1	Pyro-glu from Q	152333	Uncharacterized protein OS=Bombyx mori OX=7091 PE=4 SV=1
743	TRUE	A0A8R2M296|A0A8R2M296_BOMMO	93.9517	1.18	1		1	1	Pyro-glu from Q	149134	Uncharacterized protein OS=Bombyx mori OX=7091 PE=4 SV=1
743	TRUE	A0A8R2QYW8|A0A8R2QYW8_BOMMO	93.9517	2.33	1		1	1	Pyro-glu from Q	73889.9	SH3 domain-containing protein OS=Bombyx mori OX=7091 PE=4 SV=1
744	TRUE	Q1HPH6|Q1HPH6_BOMMO	92.6764	4.65	1	541000	1	1		19041	Hepatoma-derived growth factor-related protein 3 OS=Bombyx mori OX=7091 GN=733136 PE=2 SV=1
744	TRUE	A0A8R2GC69|A0A8R2GC69_BOMMO	92.6764	1.11	1	541000	1	1		82360.9	PWWP domain-containing protein OS=Bombyx mori OX=7091 GN=733136 PE=3 SV=1
744	TRUE	A0A8R2GB75|A0A8R2GB75_BOMMO	92.6764	1.08	1	541000	1	1		84167.9	PWWP domain-containing protein OS=Bombyx mori OX=7091 GN=733136 PE=3 SV=1
745	TRUE	A0A8R1WM02|A0A8R1WM02_BOMMO	92.3498	5.91	1		1	1	Oxidation (M)	24871.3	Charged multivesicular body protein 3 OS=Bombyx mori OX=7091 PE=3 SV=1
746	TRUE	A0A8R1WK10|A0A8R1WK10_BOMMO	92.1558	5.58	1	33000	1	1	Deamidation (NQ)	43914.9	MYND-type domain-containing protein OS=Bombyx mori OX=7091 GN=101744038 PE=4 SV=1
747	TRUE	A0A8R1WJZ6|A0A8R1WJZ6_BOMMO	91.8556	1.78	1	58300	1	2		133976	C2H2-type domain-containing protein OS=Bombyx mori OX=7091 PE=4 SV=1
747	TRUE	A0A8R2LTE4|A0A8R2LTE4_BOMMO	91.8556	1.62	1	58300	1	2		146377	C2H2-type domain-containing protein OS=Bombyx mori OX=7091 PE=4 SV=1
748	TRUE	Q2F5S8|Q2F5S8_BOMMO	86.7154	3.94	1	197000	1	1		22577.7	Chromatin modifying protein 1b OS=Bombyx mori OX=7091 GN=692931 PE=2 SV=1
749	TRUE	A0A8R2GAJ9|A0A8R2GAJ9_BOMMO	86.2133	10.79	1	78500	1	1	Oxidation (M)	15897.5	Prokaryotic-type class I peptide chain release factors domain-containing protein OS=Bombyx mori OX=7091 GN=101745101 PE=3 SV=1
750	TRUE	A0A8R2AP20|A0A8R2AP20_BOMMO	85.8745	10.98	1		1	1		18763.4	WASH complex subunit 3 OS=Bombyx mori OX=7091 PE=3 SV=1
751	TRUE	A0A8R2R6B2|A0A8R2R6B2_BOMMO	85.3193	4.13	1		1	1	Carbamidomethylation	50533.6	C2H2-type domain-containing protein OS=Bombyx mori OX=7091 PE=4 SV=1
752	TRUE	A0A8R2HNL9|A0A8R2HNL9_BOMMO	85.0285	8.19	1		1	1		19799.2	Transcription factor TFIIIC triple barrel domain-containing protein OS=Bombyx mori OX=7091 PE=4 SV=1
752	TRUE	A0A8R2HRX3|A0A8R2HRX3_BOMMO	85.0285	8.75	1		1	1		18683.1	Transcription factor TFIIIC triple barrel domain-containing protein OS=Bombyx mori OX=7091 PE=4 SV=1
752	TRUE	A0A8R2HQY4|A0A8R2HQY4_BOMMO	85.0285	9.15	1		1	1		17835	Transcription factor TFIIIC triple barrel domain-containing protein OS=Bombyx mori OX=7091 PE=4 SV=1
752	TRUE	A0A8R1WI87|A0A8R1WI87_BOMMO	85.0285	8.09	1		1	1		20084.8	Transcription factor TFIIIC triple barrel domain-containing protein OS=Bombyx mori OX=7091 PE=4 SV=1
753	TRUE	A0A8R2ATN9|A0A8R2ATN9_BOMMO	82.448	13.43	1	92200	1	1		7661.11	DNA-directed RNA polymerases I, II, and III subunit RPABC5 OS=Bombyx mori OX=7091 PE=3 SV=1
754	TRUE	A0A8R2ALX7|A0A8R2ALX7_BOMMO	81.5416	13.33	1	9260	1	1		10140.6	Barrier-to-autointegration factor OS=Bombyx mori OX=7091 GN=101742097 PE=4 SV=1
755	TRUE	A0A8R2LYN5|A0A8R2LYN5_BOMMO	79.1263	2.18	1		1	1	Carbamidomethylation; Oxidation (M)	87095.8	Uncharacterized protein OS=Bombyx mori OX=7091 PE=4 SV=1
755	TRUE	A0A8R2HLZ3|A0A8R2HLZ3_BOMMO	79.1263	2.12	1		1	1	Carbamidomethylation; Oxidation (M)	89783.6	EF-hand domain-containing protein OS=Bombyx mori OX=7091 PE=4 SV=1
756	TRUE	A0A8R1WJC0|A0A8R1WJC0_BOMMO	79.0282	36	2	89400	2	2	Carbamidomethylation	16425.5	Actin-related protein 2/3 complex subunit 5 OS=Bombyx mori OX=7091 PE=3 SV=1
756	FALSE	A0A8R2DLJ7|A0A8R2DLJ7_BOMMO	42.2116	25.68	1		1	1	Carbamidomethylation	16198.2	Actin-related protein 2/3 complex subunit 5 OS=Bombyx mori OX=7091 PE=3 SV=1
757	TRUE	A0A8R2QX23|A0A8R2QX23_BOMMO	76.2513	9.33	1		1	1		23997.5	Protein CDV3 homolog OS=Bombyx mori OX=7091 PE=3 SV=1
758	TRUE	A0A8R2AMS0|A0A8R2AMS0_BOMMO	74.9876	7.12	1		1	1		35720.8	Brix domain-containing protein OS=Bombyx mori OX=7091 PE=4 SV=1
759	TRUE	A0A8R2M0S6|A0A8R2M0S6_BOMMO	73.4742	0.95	1	28800	1	1		126586	Uncharacterized protein OS=Bombyx mori OX=7091 PE=4 SV=1
759	TRUE	A0A8R2GEA5|A0A8R2GEA5_BOMMO	73.4742	0.87	1	28800	1	1		137804	Chorein N-terminal domain-containing protein OS=Bombyx mori OX=7091 PE=4 SV=1
760	TRUE	A0A8R1WM96|A0A8R1WM96_BOMMO	73.4664	23.21	1	104000	1	2		12273.8	Uncharacterized protein OS=Bombyx mori OX=7091 GN=101746063 PE=4 SV=1
760	TRUE	A0A8R1WML5|A0A8R1WML5_BOMMO	73.4664	23.42	1	104000	1	2		12100.6	Uncharacterized protein OS=Bombyx mori OX=7091 GN=101746063 PE=4 SV=1
761	TRUE	A0A8R2GDM5|A0A8R2GDM5_BOMMO	72.9102	5.47	2		2	2		65593.8	FYVE-type domain-containing protein OS=Bombyx mori OX=7091 PE=3 SV=1
761	TRUE	A0A8R2HPM1|A0A8R2HPM1_BOMMO	72.9102	5.48	2		2	2		65464.7	FYVE-type domain-containing protein OS=Bombyx mori OX=7091 PE=4 SV=1
762	TRUE	A0A8R2M7G6|A0A8R2M7G6_BOMMO	71.3659	1.78	1	146000	1	1		76385.8	Uncharacterized protein OS=Bombyx mori OX=7091 PE=3 SV=1
763	TRUE	A0A8R2M0T1|A0A8R2M0T1_BOMMO	71.0658	7.32	1	156000	1	1		23307	SHSP domain-containing protein OS=Bombyx mori OX=7091 GN=692534 PE=3 SV=1
763	TRUE	Q5R1P5|Q5R1P5_BOMMO	71.0658	8.02	1	156000	1	1		21404	Heat shock protein hsp21.4 OS=Bombyx mori OX=7091 GN=Hsp21.4 PE=2 SV=1
764	TRUE	Q1HQ24|Q1HQ24_BOMMO	70.1877	10.29	2	605000	2	2		15388	Histone H3 OS=Bombyx mori OX=7091 GN=732935 PE=2 SV=1
764	TRUE	A0A8R2ARV1|A0A8R2ARV1_BOMMO	70.1877	10.29	2	605000	2	2		15374	Histone H3 OS=Bombyx mori OX=7091 GN=101739098 PE=3 SV=1
764	TRUE	Q2F687|Q2F687_BOMMO	70.1877	10.29	2	605000	2	2		15327.9	Histone H3 OS=Bombyx mori OX=7091 GN=778457 PE=2 SV=1
765	TRUE	A0A8R1WKT9|A0A8R1WKT9_BOMMO	68.5181	2.84	1	76800	1	1	Carbamidomethylation	38466	TNFR-Cys domain-containing protein OS=Bombyx mori OX=7091 PE=4 SV=1
765	FALSE	A0A8R2C6Q8|A0A8R2C6Q8_BOMMO	50.1319	2.83	1	76800	1	1	Carbamidomethylation	38553	TNFR-Cys domain-containing protein OS=Bombyx mori OX=7091 PE=4 SV=1
766	TRUE	A0A8R2GAH1|A0A8R2GAH1_BOMMO	66.1095	1.06	1		1	1	Pyro-glu from Q	161586	THO complex subunit 2 OS=Bombyx mori OX=7091 PE=3 SV=1
766	TRUE	A0A8R2GA68|A0A8R2GA68_BOMMO	66.1095	1.13	1		1	1	Pyro-glu from Q	150805	THO complex subunit 2 OS=Bombyx mori OX=7091 PE=3 SV=1
767	TRUE	A0A8R2QTZ9|A0A8R2QTZ9_BOMMO	65.5183	3.52	1	30100	1	1		39242.2	ZZ-type domain-containing protein OS=Bombyx mori OX=7091 PE=4 SV=1
767	TRUE	A0A8R2QWT5|A0A8R2QWT5_BOMMO	65.5183	3.54	1	30100	1	1		39070	ZZ-type domain-containing protein OS=Bombyx mori OX=7091 PE=4 SV=1
768	TRUE	A0A8R2AJF2|A0A8R2AJF2_BOMMO	65.326	2.01	1	78300	1	1	Carbamidomethylation	87229.4	ANK_REP_REGION domain-containing protein OS=Bombyx mori OX=7091 PE=4 SV=1
768	TRUE	A0A8R2LY67|A0A8R2LY67_BOMMO	65.326	2.2	1	78300	1	1	Carbamidomethylation	79835.1	ANK_REP_REGION domain-containing protein OS=Bombyx mori OX=7091 PE=4 SV=1
768	TRUE	A0A8R2LZ34|A0A8R2LZ34_BOMMO	65.326	2.4	1	78300	1	1	Carbamidomethylation	73324.3	ANK_REP_REGION domain-containing protein OS=Bombyx mori OX=7091 PE=4 SV=1
768	TRUE	A0A8R2QWR4|A0A8R2QWR4_BOMMO	65.326	2.68	1	78300	1	1	Carbamidomethylation	65653.5	Ankyrin repeat domain-containing protein 12 OS=Bombyx mori OX=7091 PE=4 SV=1
768	TRUE	A0A8R2GBB0|A0A8R2GBB0_BOMMO	65.326	2.11	1	78300	1	1	Carbamidomethylation	82852.7	ANK_REP_REGION domain-containing protein OS=Bombyx mori OX=7091 PE=4 SV=1
768	TRUE	A0A8R2LZU8|A0A8R2LZU8_BOMMO	65.326	2.12	1	78300	1	1	Carbamidomethylation	82726.9	ANK_REP_REGION domain-containing protein OS=Bombyx mori OX=7091 PE=4 SV=1
768	TRUE	A0A8R2QVR0|A0A8R2QVR0_BOMMO	65.326	1.97	1	78300	1	1	Carbamidomethylation	89237.7	ANK_REP_REGION domain-containing protein OS=Bombyx mori OX=7091 PE=4 SV=1
769	TRUE	A8D8P8|SIWI_BOMMO	64.1611	1.89	1	7870	1	1		101338	Piwi-like protein Siwi OS=Bombyx mori OX=7091 GN=Siwi PE=1 SV=1
770	TRUE	A0A8R2C5M0|A0A8R2C5M0_BOMMO	62.3649	1.18	1		1	1	Pyro-glu from Q	125012	C2H2-type domain-containing protein OS=Bombyx mori OX=7091 PE=4 SV=1
771	TRUE	A0A8R2API9|A0A8R2API9_BOMMO	61.4313	12.33	1		1	1	Carbamidomethylation; Oxidation (M)	8563.95	Ubiquitin-like protein 5 OS=Bombyx mori OX=7091 PE=4 SV=1
772	TRUE	A0A8R2AW80|A0A8R2AW80_BOMMO	60.4629	0.99	1		1	1		116565	C3H1-type domain-containing protein OS=Bombyx mori OX=7091 GN=101744864 PE=4 SV=1
772	TRUE	A0A8R2C8G4|A0A8R2C8G4_BOMMO	60.4629	1	1		1	1		114668	C3H1-type domain-containing protein OS=Bombyx mori OX=7091 GN=101744864 PE=4 SV=1
772	TRUE	A0A8R2AQD3|A0A8R2AQD3_BOMMO	60.4629	0.99	1		1	1		116637	C3H1-type domain-containing protein OS=Bombyx mori OX=7091 GN=101744864 PE=4 SV=1
773	TRUE	A0A8R2GCL8|A0A8R2GCL8_BOMMO	60.1636	2.88	1		1	1	Carbamidomethylation	45751.7	Luc7-like protein 3 OS=Bombyx mori OX=7091 PE=3 SV=1
774	TRUE	A0A8R1WGL5|A0A8R1WGL5_BOMMO	58.3237	3.42	1		1	1	Oxidation (M)	45442.2	WD_REPEATS_REGION domain-containing protein OS=Bombyx mori OX=7091 GN=101746549 PE=3 SV=1
775	TRUE	Q6SA01|Q6SA01_BOMMO	58.2798	11.57	1		1	1	Carbamidomethylation	13721.6	Protein yippee-like OS=Bombyx mori OX=7091 GN=692641 PE=2 SV=1
776	TRUE	A0A8R1WMY7|A0A8R1WMY7_BOMMO	57.5645	15.56	1		1	1	Pyro-glu from Q	10273.8	Mitochondrial import inner membrane translocase subunit OS=Bombyx mori OX=7091 GN=101738095 PE=3 SV=1
777	TRUE	A0A8R2AJ43|A0A8R2AJ43_BOMMO	56.8636	12.99	1		1	1	Carbamidomethylation	8721.13	Small EDRK-rich factor-like N-terminal domain-containing protein OS=Bombyx mori OX=7091 GN=101744125 PE=4 SV=1
778	TRUE	A0A8R2HPY9|A0A8R2HPY9_BOMMO	56.667	0.79	1		1	1	Deamidation (NQ)	210060	Phosphoinositide phospholipase C OS=Bombyx mori OX=7091 PE=4 SV=1
778	TRUE	A0A8R2HQ26|A0A8R2HQ26_BOMMO	56.667	0.79	1		1	1	Deamidation (NQ)	209973	Phosphoinositide phospholipase C OS=Bombyx mori OX=7091 PE=4 SV=1
779	TRUE	Q0ZB77|EIF3D_BOMMO	55.2767	2.19	1	298000	1	1	Acetylation (Protein N-term); Oxidation (M)	62432.5	Eukaryotic translation initiation factor 3 subunit D OS=Bombyx mori OX=7091 GN=eIF3-S7 PE=2 SV=1
780	TRUE	C7AQZ2|C7AQZ2_BOMMO	55.1107	6.36	1	27300	1	1		26655.4	DnaJ-4 OS=Bombyx mori OX=7091 GN=100302618 PE=2 SV=1
781	TRUE	Q06FJ6|Q06FJ6_BOMMO	54.4083	3.21	1		1	2		25124.4	C-type lectin OS=Bombyx mori OX=7091 GN=767624 PE=2 SV=1
781	TRUE	A0A8R2QYY0|A0A8R2QYY0_BOMMO	54.4083	3.21	1		1	2		25115.4	C-type lectin domain-containing protein OS=Bombyx mori OX=7091 GN=767624 PE=4 SV=1
782	TRUE	A0A8R2ATV6|A0A8R2ATV6_BOMMO	54.2225	3.93	1		1	1	Oxidation (M)	55133	Histone deacetylase OS=Bombyx mori OX=7091 PE=3 SV=1
783	TRUE	A0A8R2APT6|A0A8R2APT6_BOMMO	53.1704	2.55	1		1	2	Carbamidomethylation	62623.1	C2H2-type domain-containing protein OS=Bombyx mori OX=7091 PE=4 SV=1
784	TRUE	A0A8R2HPS7|A0A8R2HPS7_BOMMO	52.5169	5.56	1		1	1		17495.7	U1 small nuclear ribonucleoprotein C OS=Bombyx mori OX=7091 PE=3 SV=1
785	TRUE	A0A8R2AR71|A0A8R2AR71_BOMMO	49.8992	3.44	1	10500	1	1	Acetylation (Protein N-term)	57874.7	BZIP domain-containing protein OS=Bombyx mori OX=7091 GN=101740805 PE=4 SV=1
786	TRUE	A0A8R2AHS9|A0A8R2AHS9_BOMMO	49.6352	2.16	1	75100	1	2		66327.3	Rac GTPase-activating protein 1 OS=Bombyx mori OX=7091 PE=4 SV=1
786	TRUE	A0A8R1WGE3|A0A8R1WGE3_BOMMO	49.6352	2.15	1	75100	1	2		66898	Rac GTPase-activating protein 1 OS=Bombyx mori OX=7091 PE=4 SV=1
787	TRUE	A0A8R2R283|A0A8R2R283_BOMMO	48.9542	0.6	1	25700000	1	2		134105	Uncharacterized protein OS=Bombyx mori OX=7091 PE=4 SV=1
787	TRUE	A0A8R2R302|A0A8R2R302_BOMMO	48.9542	0.6	1	25700000	1	2		133677	Uncharacterized protein OS=Bombyx mori OX=7091 PE=4 SV=1
787	TRUE	A0A8R2M0I1|A0A8R2M0I1_BOMMO	48.9542	0.62	1	25700000	1	2		130990	Uncharacterized protein OS=Bombyx mori OX=7091 PE=4 SV=1
787	TRUE	A0A8R2M1J3|A0A8R2M1J3_BOMMO	48.9542	0.62	1	25700000	1	2		131092	Uncharacterized protein OS=Bombyx mori OX=7091 PE=4 SV=1
788	TRUE	A0A8R2ASY4|A0A8R2ASY4_BOMMO	48.8929	11.86	1	1310000	1	2		6979.22	DNA-directed RNA polymerases I, II, and III subunit RPABC4 OS=Bombyx mori OX=7091 PE=3 SV=1
789	TRUE	A0A8R2M0A9|A0A8R2M0A9_BOMMO	47.2911	3.31	1	259000	1	1		37584	Tumor suppressor candidate 3 OS=Bombyx mori OX=7091 PE=3 SV=1
790	TRUE	A0A8R2AG19|A0A8R2AG19_BOMMO	46.751	3.17	1	22700	1	1	Pyro-glu from Q	47028.8	Thioredoxin domain-containing protein OS=Bombyx mori OX=7091 PE=4 SV=1
791	TRUE	Q2F679|Q2F679_BOMMO	44.5695	6.78	1		1	1		12957.8	U6 snRNA-associated Sm-like protein OS=Bombyx mori OX=7091 GN=692825 PE=2 SV=1
792	TRUE	A0A8R2APT9|A0A8R2APT9_BOMMO	42.6079	3.11	1	868000	1	1	Carbamidomethylation; Deamidation (NQ)	71422.7	AMP-dependent synthetase/ligase domain-containing protein OS=Bombyx mori OX=7091 PE=4 SV=1
793	TRUE	A0A8R2DLK3|A0A8R2DLK3_BOMMO	42.2505	3.81	1	169000	1	1		39164.8	BED-type domain-containing protein OS=Bombyx mori OX=7091 PE=4 SV=1
793	TRUE	A0A8R2DKY4|A0A8R2DKY4_BOMMO	42.2505	3.73	1	169000	1	1		40161.5	BED-type domain-containing protein OS=Bombyx mori OX=7091 PE=4 SV=1
793	TRUE	A0A8R2LX21|A0A8R2LX21_BOMMO	42.2505	3.78	1	169000	1	1		39671	BED-type domain-containing protein OS=Bombyx mori OX=7091 PE=4 SV=1
793	TRUE	A0A8R2AK76|A0A8R2AK76_BOMMO	42.2505	3.56	1	169000	1	1		42080	BED-type domain-containing protein OS=Bombyx mori OX=7091 PE=4 SV=1
794	TRUE	A0A8R2AKQ8|A0A8R2AKQ8_BOMMO	40.3939	5.86	1	127000	1	1	Oxidation (M)	25796	ER membrane protein complex subunit 7 beta-sandwich domain-containing protein OS=Bombyx mori OX=7091 GN=101744887 PE=3 SV=1
795	TRUE	A0A8R2R0D2|A0A8R2R0D2_BOMMO	38.9152	0.95	1		1	1		69777.4	WD_REPEATS_REGION domain-containing protein OS=Bombyx mori OX=7091 PE=4 SV=1
796	TRUE	A0A8R2AMK3|A0A8R2AMK3_BOMMO	37.6127	5.12	1	27800	1	2	Pyro-glu from Q	24517.1	STING ER exit protein OS=Bombyx mori OX=7091 GN=101746386 PE=3 SV=1
797	TRUE	A0A8R2M6N4|A0A8R2M6N4_BOMMO	37.2977	0.94	1		1	1	Deamidation (NQ)	246143	SET domain-containing protein OS=Bombyx mori OX=7091 PE=4 SV=1
797	TRUE	A0A8R2M5N5|A0A8R2M5N5_BOMMO	37.2977	0.94	1		1	1	Deamidation (NQ)	245585	SET domain-containing protein OS=Bombyx mori OX=7091 PE=4 SV=1
797	TRUE	A0A8R2M6X1|A0A8R2M6X1_BOMMO	37.2977	0.96	1		1	1	Deamidation (NQ)	241493	SET domain-containing protein OS=Bombyx mori OX=7091 PE=4 SV=1
798	TRUE	A0A8R2QY72|A0A8R2QY72_BOMMO	36.653	0.68	1		1	1	Carbamidomethylation	258673	E3 ubiquitin-protein ligase OS=Bombyx mori OX=7091 PE=3 SV=1
798	TRUE	A0A8R2LZF4|A0A8R2LZF4_BOMMO	36.653	0.68	1		1	1	Carbamidomethylation	259329	E3 ubiquitin-protein ligase OS=Bombyx mori OX=7091 PE=3 SV=1
799	TRUE	A0A8R2C8Y8|A0A8R2C8Y8_BOMMO	36.5904	1.49	1	11600000	1	1	Deamidation (NQ); Oxidation (M)	72673.2	AA_permease_C domain-containing protein OS=Bombyx mori OX=7091 PE=4 SV=1
800	TRUE	D6N9W5|D6N9W5_BOMMO	34.6112	0.7	1		1	1	Oxidation (M)	278708	non-specific serine/threonine protein kinase OS=Bombyx mori OX=7091 GN=TOR1 PE=2 SV=1
800	TRUE	A0A8R2M3T8|A0A8R2M3T8_BOMMO	34.6112	0.7	1		1	1	Oxidation (M)	278733	non-specific serine/threonine protein kinase OS=Bombyx mori OX=7091 GN=100431179 PE=3 SV=1
800	TRUE	A0A8R2R3B5|A0A8R2R3B5_BOMMO	34.6112	0.83	1		1	1	Oxidation (M)	233404	FAT domain-containing protein OS=Bombyx mori OX=7091 GN=100431179 PE=4 SV=1
801	TRUE	Q2F657|Q2F657_BOMMO	33.0001	2.39	1		1	1		32806.6	Ribonucleic acid binding protein S1 OS=Bombyx mori OX=7091 GN=692840 PE=2 SV=1
802	TRUE	A0A8R1WHT0|A0A8R1WHT0_BOMMO	28.6162	1	1	1540000	1	1	Carbamidomethylation	75839.4	Neurogenic mastermind-like N-terminal domain-containing protein OS=Bombyx mori OX=7091 PE=3 SV=1
803	TRUE	Q1HQ43|Q1HQ43_BOMMO	28.3754	5.09	1		1	1		31355.3	DNA-directed RNA polymerase II polypeptide OS=Bombyx mori OX=7091 GN=732923 PE=2 SV=1
804	TRUE	A0A8R2R4U1|A0A8R2R4U1_BOMMO	26.4546	0.78	1	1630000	1	2	Carbamidomethylation; Deamidation (NQ)	167336	Rho guanine nucleotide exchange factor 12 OS=Bombyx mori OX=7091 PE=4 SV=1
804	TRUE	A0A8R2R3E9|A0A8R2R3E9_BOMMO	26.4546	0.69	1	1630000	1	2	Carbamidomethylation; Deamidation (NQ)	189479	Rho guanine nucleotide exchange factor 11 OS=Bombyx mori OX=7091 PE=4 SV=1
804	TRUE	A0A8R2M747|A0A8R2M747_BOMMO	26.4546	0.69	1	1630000	1	2	Carbamidomethylation; Deamidation (NQ)	190180	Rho guanine nucleotide exchange factor 11 OS=Bombyx mori OX=7091 PE=4 SV=1
804	TRUE	A0A8R2R5Q7|A0A8R2R5Q7_BOMMO	26.4546	0.69	1	1630000	1	2	Carbamidomethylation; Deamidation (NQ)	189666	Rho guanine nucleotide exchange factor 11 OS=Bombyx mori OX=7091 PE=4 SV=1
804	TRUE	A0A8R2R2V6|A0A8R2R2V6_BOMMO	26.4546	0.7	1	1630000	1	2	Carbamidomethylation; Deamidation (NQ)	188267	Rho guanine nucleotide exchange factor 11 OS=Bombyx mori OX=7091 PE=4 SV=1
805	TRUE	A0A8R2R256|A0A8R2R256_BOMMO	25.9814	10.58	1	377000	1	1		11818.7	Uncharacterized protein OS=Bombyx mori OX=7091 PE=4 SV=1
806	TRUE	A0A8R2QZJ4|A0A8R2QZJ4_BOMMO	25.8994	1.49	1	340000	1	1		43833.1	4-hydroxybenzoate polyprenyltransferase, mitochondrial OS=Bombyx mori OX=7091 GN=coq2 PE=3 SV=1
807	TRUE	A0A8R2QU45|A0A8R2QU45_BOMMO	23.0985	0.06	1	15000	1	1	Pyro-glu from Q	2211583	Dumpy OS=Bombyx mori OX=7091 GN=692894 PE=4 SV=1
807	TRUE	A0A8R2QYC4|A0A8R2QYC4_BOMMO	23.0985	0.06	1	15000	1	1	Pyro-glu from Q	2.18338e+06	Dumpy OS=Bombyx mori OX=7091 GN=692894 PE=4 SV=1
807	TRUE	A0A8R2QVD5|A0A8R2QVD5_BOMMO	23.0985	0.06	1	15000	1	1	Pyro-glu from Q	2211484	Dumpy OS=Bombyx mori OX=7091 GN=692894 PE=4 SV=1
807	TRUE	A0A8R2QYA4|A0A8R2QYA4_BOMMO	23.0985	0.07	1	15000	1	1	Pyro-glu from Q	2.11084e+06	Dumpy OS=Bombyx mori OX=7091 GN=692894 PE=4 SV=1
807	TRUE	A0A8R2R034|A0A8R2R034_BOMMO	23.0985	0.08	1	15000	1	1	Pyro-glu from Q	1.84342e+06	EGF-like domain-containing protein OS=Bombyx mori OX=7091 GN=692894 PE=4 SV=1
808	TRUE	A0A8R2DLR6|A0A8R2DLR6_BOMMO	22.2799	1.64	1	1440000	1	1	Oxidation (M)	49519.9	Tektin OS=Bombyx mori OX=7091 PE=3 SV=1
809	TRUE	A0A8R2ALN2|A0A8R2ALN2_BOMMO	20.6357	4.79	1	28600	1	1	Deamidation (NQ)	71560.7	Uncharacterized protein OS=Bombyx mori OX=7091 PE=4 SV=1
809	TRUE	A0A8R2QWE3|A0A8R2QWE3_BOMMO	20.6357	4.59	1	28600	1	1	Deamidation (NQ)	74829.6	Uncharacterized protein OS=Bombyx mori OX=7091 PE=4 SV=1
809	TRUE	A0A8R2DPS8|A0A8R2DPS8_BOMMO	20.6357	4.78	1	28600	1	1	Deamidation (NQ)	71647.8	Uncharacterized protein OS=Bombyx mori OX=7091 PE=4 SV=1
809	TRUE	A0A8R2LWD3|A0A8R2LWD3_BOMMO	20.6357	4.6	1	28600	1	1	Deamidation (NQ)	74742.5	Uncharacterized protein OS=Bombyx mori OX=7091 PE=4 SV=1
810	TRUE	A0A8R2DL88|A0A8R2DL88_BOMMO	20.3648	1.96	1	647000	1	1		42372	Spermatogenesis-associated protein 17 OS=Bombyx mori OX=7091 PE=4 SV=1
811	TRUE	A0A8R2QS10|A0A8R2QS10_BOMMO	20.0678	5.48	1	86600	1	1		24289.7	Glutaredoxin domain-containing protein OS=Bombyx mori OX=7091 GN=101740651 PE=4 SV=1
