# Supplementary material for: Quercetin, a flavonoid, suppresses viral proliferation by interfering with the ubiquitin transfer from E1 to E2 enzymes
Source: PLoS Pathog. 2026 Jul 20;22(7):e1014425. doi: 10.1371/journal.ppat.1014425 (PMC13399506; doi:10.1371/journal.ppat.1014425)
Supplement: S7 Data — (XLS) [file ppat.1014425.s024.xls]

## Sheet: Supplementary Dataset 7
Supplementary Dataset 7：List of quercetin-captured proteins in PAMs following PRRSV treatment
Entry	Protein names	Abbreviation	Score	Coverage	# Proteins	# Unique Peptides	# Peptides	# PSMs	# AAs	MW [kDa]	P-value	FDR
F1S3Y7	Xanthine dehydrogenase/oxidase [Includes: Xanthine dehydrogenase OS=Sus scrofa GN=ABCC153 PE=2 SV=3 - [F1S3Y7_PIG]	XDH	1889.59	60.34	2	18	18	239	1336	147.3	1.53e-96	2.02e-94
A0A287A3K5	Ribosomal protein S6 kinase alpha-3 OS=Sus scrofa GN=ABCC163 PE=1 SV=1 - [A0A287A3K5_PIG]	RPS6KA3	1841.54	51.69	1	10	10	116	740	83.6	1.08e-93	3.59e-92
I6YP72	Glycogen synthase kinase-3 beta OS=Sus scrofa GN=ABCC182 PE=2 SV=2 - [I6YP72_PIG]	GSK3B	1820.83	55.96	1	7	7	86	433	48	1.02e-97	3.78e-96
A0A287BDM6	Heat shock protein HSP 90-alpha OS=Sus scrofa GN=ABCC155 PE=1 SV=1 - [A0A287BDM6_PIG]	HSP90AB1	1813.59	60.45	3	11	11	146	735	84.2	4.48e-91	7.97e-89
A0A286ZX07	cGMP-specific 3',5'-cyclic phosphodiesterase OS=Sus scrofa GN=ABCC180 PE=1 SV=2 - [A0A286ZX07_PIG]	PDE5A	1809.01	55.48	1	11	11	135	837	95.6	1.44e-91	8.64e-91
A0A287BL14	Bile salt export pump OS=Sus scrofa GN=ABCC159 PE=2 SV=1 - [A0A287BL14_PIG]	ABCB11	1769.23	52.49	1	18	18	212	1322	146.5	1.24e-94	8.43e-93
A0A481C216	RuvB-like 2 OS=Sus scrofa GN=ABCC184 PE=2 SV=2 - [A0A481C216_PIG]	RUVBL2	1748.24	57.69	3	7	7	89	463	51.1	1.25e-97	3.59e-96
A0A287A9K0	Lysine-specific histone demethylase 1A OS=Sus scrofa GN=ABCC183 PE=2 SV=1 - [A0A287A9K0_PIG]	KDM1A	1731.15	49.4	3	11	11	123	873	94.6	1.54e-90	7.64e-90
P15145	Aminopeptidase N OS=Sus scrofa GN=ABCC188 PE=1 SV=2 - [AMPN_PIG]	ANPEP	1714.81	50.64	2	12	12	137	963	108.8	1.51e-92	8.15e-91
A0A287AST6	3-phosphoinositide-dependent protein kinase 1 OS=Sus scrofa GN=ABCC192 PE=2 SV=2 - [A0A287AST6_PIG]	PDPK1	1712.25	46.92	4	7	7	74	558	63.3	2.28e-87	4.47e-86
Q6QAQ1	Actin, cytoplasmic 1 OS=Sus scrofa GN=ABCC166 PE=1 SV=2 - [ACTB_PIG]	ACTB	1695.92	50.54	2	5	5	56	375	41.7	7.81e-93	5.18e-91
A0A287BHS8	Mitogen-activated protein kinase 14 OS=Sus scrofa GN=ABCC178 PE=1 SV=3 - [A0A287BHS8_PIG]	MAPK14	1677.97	46.98	2	4	4	42	360	41.4	1.15e-84	2.9e-83
A0A286ZT31	Mothers against decapentaplegic homolog 3 OS=Sus scrofa GN=ABCC175 PE=2 SV=2 - [A0A286ZT31_PIG]	SMAD4	1674.14	50.89	2	6	6	68	456	50	5.51e-98	4.09e-97
A0A287APK5	Sarcoplasmic/endoplasmic reticulum calcium ATPase 1 OS=Sus scrofa GN=ABCC152 PE=1 SV=2 - [A0A287APK5_PIG]	ATP2A1	1672.73	45.83	2	11	11	115	1000	110.1	3.07e-99	6.58e-98
Q28969	Nitric oxide synthase, inducible OS=Sus scrofa GN=ABCC158 PE=1 SV=2 - [NOS3_PIG]	NOS3	1665.86	49.42	3	15	15	168	1205	133.4	1.61e-97	2.61e-96
A0A287A8M1	Isocitrate dehydrogenase [NADP] cytoplasmic OS=Sus scrofa GN=ABCC169 PE=1 SV=3 - [A0A287A8M1_PIG]	IDH1	1634.15	45.65	3	5	5	51	427	48.3	4.49e-89	1.54e-87
A0A5G2R2F8	Multidrug resistance-associated protein 1 OS=Sus scrofa GN=ABCC161 PE=1 SV=1 - [A0A5G2R2F8_PIG]	ABCC3	1612.29	43.21	1	15	15	151	1527	169.7	2.44e-97	3.16e-95
A0A287BIL8	Endoplasmic reticulum chaperone BiP OS=Sus scrofa GN=ABCC156 PE=1 SV=1 - [A0A287BIL8_PIG]	HSPA5	1609.92	43.04	2	7	7	69	657	73	9.28e-82	8.69e-80
I3LSJ4	Splicing factor 3B subunit 3 OS=Sus scrofa GN=ABCC150 PE=1 SV=3 - [I3LSJ4_PIG]	SF3B3	1594.55	44.33	3	12	12	123	1193	132.9	5.18e-97	6.92e-95
Q09136	5'-AMP-activated protein kinase catalytic subunit alpha-2 OS=Sus scrofa GN=ABCC168 PE=2 SV=3 - [AAPK1_PIG]	PRKAA1	1577.32	46.79	1	5	5	53	385	44.2	6.18e-85	2.52e-83
A0A287B4C3	Short transient receptor potential channel 5 OS=Sus scrofa GN=ABCC167 PE=1 SV=3 - [A0A287B4C3_PIG]	TANC1	1576.64	47.3	4	21	21	227	1825	197.5	7.5e-82	4.01e-80
P36887	cAMP-dependent protein kinase catalytic subunit alpha OS=Sus scrofa GN=ABCC172 PE=2 SV=3 - [KAPCA_PIG]	PRKACA	1570.88	45.03	3	4	4	40	351	40.6	1.81e-94	1.33e-92
A0A287AG47	Acetylcholinesterase OS=Sus scrofa GN=ABCC190 PE=1 SV=1 - [A0A287AG47_PIG]	ACHE	1560.66	49	3	8	8	88	679	74.4	9.18e-91	3.63e-89
I3LI06	Menin OS=Sus scrofa GN=ABCC193 PE=1 SV=2 - [I3LI06_PIG]	KIF2A	1541.09	44.79	2	9	9	92	744	84.1	1.15e-89	3.76e-88
F1SQF8	MAP kinase-activated protein kinase 2 OS=Sus scrofa GN=ABCC194 PE=2 SV=2 - [F1SQF8_PIG]	CAMK1	1536.53	48.04	2	4	4	43	365	40.6	3.28e-80	1.84e-78
F1RKS3	Flap endonuclease 1 OS=Sus scrofa GN=ABCC191 PE=1 SV=3 - [F1RKS3_PIG]	FEN1	1530.99	51.03	2	5	5	57	380	42.4	8.23e-79	1.24e-76
A0A287AAJ6	TRAF2 and NCK-interacting protein kinase OS=Sus scrofa GN=ABCC177 PE=1 SV=3 - [A0A287AAJ6_PIG]	MINK1	1502.84	46.09	1	15	15	159	1304	146.7	5.1e-83	1.95e-81
A0A480PD02	Casein kinase II subunit alpha OS=Sus scrofa GN=ABCC174 PE=1 SV=3 - [A0A480PD02_PIG]	CSNK2A1	1488.67	39.8	3	4	4	36	391	45.1	8.7e-77	2.19e-75
F1RNJ0	Protein kinase C gamma type OS=Sus scrofa GN=ABCC165 PE=1 SV=3 - [F1RNJ0_PIG]	PRKCG	1485.05	47.13	3	9	9	96	759	85.7	3.06e-77	3.67e-76
A0A8W4F9T9	Dual specificity protein kinase CLK2 OS=Sus scrofa GN=ABCC185 PE=1 SV=1 - [A0A8W4F9T9_PIG]	CLK3	1481.48	42.37	2	5	5	48	466	54.9	2.35e-77	2.13e-75
P22411	Dipeptidyl peptidase 4 OS=Sus scrofa GN=ABCC211 PE=1 SV=3 - [DPP4_PIG]	DPP4	1480.95	41.37	2	8	8	77	766	88.2	4.49e-80	4.71e-79
A0A5K1U589	Ubiquitin-like modifier-activating enzyme 1 OS=Sus scrofa GN=ABCC154 PE=2 SV=3 - [A0A5K1U589_PIG]	UBA1	1477.07	48.74	3	14	14	155	1081	120.2	1.51e-79	1.35e-77
K7GLT8	ATP synthase subunit beta, mitochondrial OS=Sus scrofa GN=ABCC162 PE=2 SV=1 - [K7GLT8_PIG]	K7GLT8	1461.72	42.97	3	6	6	59	570	60.8	5.55e-85	9.48e-84
P18871	5-hydroxytryptamine receptor 1A OS=Sus scrofa GN=ABCC225 PE=1 SV=3 - [ADA2A_PIG]	ADRA2A	1460.19	40.4	3	5	5	47	465	50.6	7.82e-75	7.96e-73
K7GRV6	Myeloperoxidase OS=Sus scrofa GN=ABCC189 PE=1 SV=2 - [K7GRV6_PIG]	MPO	1450.94	46.04	4	9	9	95	731	82.5	1.39e-77	2.05e-76
A0A5G2QVL4	ALK tyrosine kinase receptor OS=Sus scrofa GN=ABCC195 PE=1 SV=2 - [A0A5G2QVL4_PIG]	PTK7	1446.7	44.85	2	12	12	124	965	105.9	7.27e-78	5.71e-76
G9BWQ3	RAC-alpha serine/threonine-protein kinase OS=Sus scrofa GN=ABCC173 PE=1 SV=1 - [G9BWQ3_PIG]	AKT3	1441.58	44.98	3	5	5	51	479	55.7	7.21e-74	9.61e-73
K7GNF0	Fibroblast growth factor receptor 2 OS=Sus scrofa GN=ABCC181 PE=2 SV=2 - [K7GNF0_PIG]	KDR	1439.99	41.86	3	14	14	137	1360	152.1	3.87e-77	3.37e-75
I3LRS5	Aldehyde dehydrogenase 1A1 OS=Sus scrofa GN=ABCC171 PE=1 SV=1 - [I3LRS5_PIG]	ALDH1A1	1432.59	45.65	2	6	6	62	501	54.8	1.66e-74	4.02e-73
A0A5G2R7A3	Thioredoxin reductase 1, cytoplasmic OS=Sus scrofa GN=ABCC187 PE=1 SV=2 - [A0A5G2R7A3_PIG]	TXNRD1	1420.01	42.79	1	5	5	49	462	51.1	1.06e-74	3.39e-73
A0A2C9F3C0	Beta-glucuronidase OS=Sus scrofa GN=ABCC199 PE=1 SV=1 - [A0A2C9F3C0_PIG]	GUSB	1401.25	42.69	3	7	7	69	641	73.9	2.48e-80	5.63e-79
A0A287BPD6	Neprilysin OS=Sus scrofa GN=ABCC186 PE=2 SV=3 - [A0A287BPD6_PIG]	MME	1396.76	43.67	1	9	9	91	750	85.7	1.08e-69	1.54e-67
D3K5N7	ELAV-like protein 1 OS=Sus scrofa GN=ABCC205 PE=2 SV=2 - [D3K5N7_PIG]	ELAVL1	1385.97	45.18	3	4	4	41	326	36.1	4.62e-75	5.24e-73
A5D9J4	Proteasome subunit beta type-5 OS=Sus scrofa GN=ABCC223 PE=1 SV=1 - [A5D9J4_PIG]	PSMB8	1384.26	44.3	3	4	4	40	276	30.6	1.22e-72	6.77e-71
M3TYT0	Rho-associated protein kinase 2 OS=Sus scrofa GN=ABCC157 PE=1 SV=1 - [ROCK2_PIG]	ROCK2	1382.35	38.34	2	14	14	128	1388	160.7	6.53e-83	6.42e-81
A0A287ASN9	ATP-dependent DNA helicase Q1 OS=Sus scrofa GN=ABCC176 PE=2 SV=1 - [A0A287ASN9_PIG]	DDX42	1378.71	45.96	1	9	9	94	838	91.5	1.18e-73	4.75e-72
A0A5S6GIV5	DNA topoisomerase 2-alpha OS=Sus scrofa GN=ABCC151 PE=1 SV=3 - [A0A5S6GIV5_PIG]	TOP2A	1368.34	39.96	3	15	15	141	1531	174.1	2.99e-72	2.14e-70
P00355	Glyceraldehyde-3-phosphate dehydrogenase, glycosomal OS=Sus scrofa GN=ABCC217 PE=2 SV=2 - [G3P_PIG]	GAPDH	1366.34	45.54	1	4	4	41	333	35.8	9.02e-78	2.1e-76
A0A5G2QN46	Insulin-like growth factor 1 receptor OS=Sus scrofa GN=ABCC164 PE=1 SV=1 - [A0A5G2QN46_PIG]	MERTK	1352.62	36.43	2	8	8	69	950	104.8	5.22e-72	2.62e-70
A0A8W4FA28	Procathepsin L OS=Sus scrofa GN=ABCC216 PE=1 SV=1 - [A0A8W4FA28_PIG]	CTSV	1335.68	40.43	3	3	3	27	285	31.4	4.37e-78	2.94e-77
A0A5G2QRI3	Cyclin-dependent kinase 2 OS=Sus scrofa GN=ABCC203 PE=2 SV=1 - [A0A5G2QRI3_PIG]	CDK2	1329.9	43.09	4	3	3	29	264	29.9	3.38e-74	5.32e-73
A0A287AE06	Prelamin-A/C [Cleaved into: Lamin-A/C OS=Sus scrofa GN=ABCC207 PE=1 SV=3 - [A0A287AE06_PIG]	LMNA	1316.94	43.11	1	7	7	69	664	74.2	1.43e-66	1.12e-64
A0A287AT21	Sorbitol dehydrogenase OS=Sus scrofa GN=ABCC201 PE=2 SV=2 - [A0A287AT21_PIG]	SORD	1316.51	38.18	2	4	4	35	356	38.1	3.15e-70	1.84e-68
A0A5G2R5E7	Aurora kinase B OS=Sus scrofa GN=ABCC210 PE=2 SV=2 - [A0A5G2R5E7_PIG]	PDPK1	1303.81	39.55	3	6	6	55	562	63.9	5.82e-73	6.02e-71
F2Z5G3	Calmodulin-1 OS=Sus scrofa GN=ABCC224 PE=2 SV=1 - [F2Z5G3_PIG]	CALM2	1294.06	41.5	3	2	2	18	149	16.8	9.25e-69	2.97e-67
P00591	Pancreatic triacylglycerol lipase OS=Sus scrofa GN=ABCC221 PE=2 SV=3 - [LIPP_PIG]	PNLIP	1291.85	38.15	3	5	5	44	450	50	2.23e-73	5.14e-72
P23687	Prolyl endopeptidase OS=Sus scrofa GN=ABCC160 PE=2 SV=2 - [PPCE_PIG]	PREP	1291.63	35.74	4	6	6	51	710	80.7	5.01e-76	1.01e-74
A0A5G2QLV5	Focal adhesion kinase 1 OS=Sus scrofa GN=ABCC179 PE=1 SV=2 - [A0A5G2QLV5_PIG]	EPHA4	1284.59	37.6	2	6	6	53	635	70.9	3.5e-72	1.28e-70
Q00655	Epidermal growth factor receptor OS=Sus scrofa GN=ABCC196 PE=1 SV=1 - [KSYK_PIG]	SYK	1275.26	39.45	4	6	6	55	628	71.6	7.72e-66	8.28e-64
A0A287B956	Luciferin 4-monooxygenase OS=Sus scrofa GN=ABCC213 PE=2 SV=1 - [A0A287B956_PIG]	ACSF2	1274.32	39.08	3	6	6	55	615	68.1	1.04e-74	9.33e-74
P28839	Cytosol aminopeptidase OS=Sus scrofa GN=ABCC215 PE=1 SV=1 - [AMPL_PIG]	LAP3	1264.79	41.82	3	6	6	58	519	56	5.04e-76	6.86e-74
F1RZ82	Lysosomal alpha-glucosidase OS=Sus scrofa GN=ABCC170 PE=1 SV=1 - [F1RZ82_PIG]	GAA	1252.05	41.48	1	9	9	87	939	103.9	1e-71	1.11e-69
A0A8W4FLM7	Broad substrate specificity ATP-binding cassette transporter ABCG2 OS=Sus scrofa GN=ABCC222 PE=1 SV=2 - [A0A8W4FLM7_PIG]	ABCA8	1223.65	40.22	1	15	15	142	1410	158.9	9.04e-74	6.52e-73
Q8SPP9	Thyrotropin receptor OS=Sus scrofa GN=ABCC209 PE=1 SV=1 - [TSHR_PIG]	TSHR	1177.91	37.77	3	7	7	62	764	86.6	2.17e-72	5.08e-71
P00761	Serine protease 1 OS=Sus scrofa GN=ABCC258 PE=1 SV=1 - [TRYP_PIG]	P00761	1154.07	34.85	2	2	2	16	231	24.4	4.3e-61	1.33e-60
A0A287A2X6	Solute carrier family 2, facilitated glucose transporter member 4 OS=Sus scrofa GN=ABCC200 PE=1 SV=1 - [A0A287A2X6_PIG]	SLC2A5	1141.77	33.19	3	5	5	40	499	54.7	1.23e-68	3.72e-67
P81693	Low molecular weight phosphotyrosine protein phosphatase OS=Sus scrofa GN=ABCC256 PE=1 SV=3 - [PPAC_PIG]	ACP1	1140.75	36.2	1	2	2	16	158	18	2.18e-59	1.51e-57
D0G6X9	15-hydroxyprostaglandin dehydrogenase [NAD(+)] OS=Sus scrofa GN=ABCC262 PE=1 SV=3 - [D0G6X9_PIG]	HPGD	1121.97	32.16	1	2	2	15	266	28.9	6.11e-57	4.46e-55
A0A287AA60	Myotonin-protein kinase OS=Sus scrofa GN=ABCC197 PE=1 SV=3 - [A0A287AA60_PIG]	CDC42BPA	1114.11	32.9	4	14	14	113	1756	200.1	1.53e-55	4.36e-54
F1SV58	Macrophage metalloelastase OS=Sus scrofa GN=ABCC229 PE=2 SV=3 - [F1SV58_PIG]	MMP3	1111.2	35.26	3	5	5	42	477	54	4.75e-64	8.57e-63
K7GQ26	Phosphotransferase OS=Sus scrofa GN=ABCC234 PE=1 SV=1 - [K7GQ26_PIG]	HK3	1097.79	30.66	3	6	6	45	754	81.7	1.49e-55	4.04e-54
F1RIX8	3-oxoacyl-acyl-carrier protein reductase OS=Sus scrofa GN=ABCC248 PE=1 SV=1 - [F1RIX8_PIG]	CBR4	1092.91	33.44	2	2	2	15	237	25.1	1.72e-58	3.41e-57
A0A480RUZ5	Calcium/calmodulin-dependent protein kinase type IV OS=Sus scrofa GN=ABCC227 PE=2 SV=1 - [A0A480RUZ5_PIG]	CAMK4	1083.56	33.01	1	4	4	31	473	52.1	3.35e-64	2.74e-62
Q5YA25	C-C chemokine receptor type 4 OS=Sus scrofa GN=ABCC274 PE=2 SV=2 - [P2RY2_PIG]	P2RY2	1064.15	32.92	2	3	3	23	373	41.6	1.15e-59	8.17e-58
A0A8W4F9E7	Lactoylglutathione lyase OS=Sus scrofa GN=ABCC232 PE=2 SV=3 - [A0A8W4F9E7_PIG]	GLO1	1045.77	28.31	4	2	2	13	184	20.7	5.83e-58	2.5e-56
A0A287BBB6	Cellular tumor antigen p53 OS=Sus scrofa GN=ABCC284 PE=1 SV=1 - [A0A287BBB6_PIG]	CLCN3	1045.18	27.87	1	6	6	42	826	91.7	5.33e-57	1.9e-55
P80276	Aldo-keto reductase family 1 member B1 OS=Sus scrofa GN=ABCC206 PE=1 SV=1 - [ALDR_PIG]	AKR1B1	1041.25	30.68	2	3	3	22	316	35.8	8.22e-57	3.02e-55
F1SF47	11-beta-hydroxysteroid dehydrogenase 1 OS=Sus scrofa GN=ABCC283 PE=2 SV=2 - [F1SF47_PIG]	HSD11B1	1026.93	30.12	1	3	3	22	292	32.1	6.48e-56	6.78e-55
P21692	Interstitial collagenase OS=Sus scrofa GN=ABCC231 PE=1 SV=3 - [MMP1_PIG]	MMP1	1026.23	30.24	2	4	4	29	469	53.6	2.08e-52	2.53e-51
P11708	Malate dehydrogenase OS=Sus scrofa GN=ABCC218 PE=2 SV=3 - [MDHC_PIG]	MDH1	1003.16	31.97	2	3	3	23	334	36.4	9.62e-53	3.49e-51
F1SV35	4'-phosphopantetheinyl transferase ffp OS=Sus scrofa GN=ABCC285 PE=1 SV=1 - [F1SV35_PIG]	AASDHPPT	1002.77	32.29	1	3	3	23	306	35.3	6.61e-58	5.82e-56
F1SUV3	cGMP-dependent 3',5'-cyclic phosphodiesterase OS=Sus scrofa GN=ABCC212 PE=1 SV=1 - [F1SUV3_PIG]	PDE2A	993.12	32.57	2	8	8	64	945	105.9	4.84e-54	7.49e-52
P00791	Beta-secretase 1 OS=Sus scrofa GN=ABCC280 PE=1 SV=3 - [PEPA_PIG]	PGA	992.13	28.77	1	3	3	21	385	41.2	4.19e-59	2.98e-57
I3LKD5	Polyprotein II OS=Sus scrofa GN=ABCC292 PE=1 SV=2 - [I3LKD5_PIG]	HECTD4	991.53	31	1	31	31	240	4356	477.8	1.51e-49	2.54e-48
A0A5G2R5Z1	G1/S-specific cyclin-D1 OS=Sus scrofa GN=ABCC253 PE=2 SV=3 - [A0A5G2R5Z1_PIG]	TOP2B	990.71	27.21	1	10	10	70	1614	181.9	1.21e-56	1.72e-54
F1SP04	M-phase phosphoprotein 8 OS=Sus scrofa GN=ABCC286 PE=1 SV=3 - [F1SP04_PIG]	RAI14	984.16	31.76	2	8	8	62	978	109.2	4.49e-55	1.45e-53
A0A287ANX7	Core-binding factor subunit beta OS=Sus scrofa GN=ABCC251 PE=2 SV=1 - [A0A287ANX7_PIG]	ELMOD1	978.93	28.52	2	3	3	21	331	38.5	2.33e-50	1.19e-48
F1S331	Tyrosyl-DNA phosphodiesterase 1 OS=Sus scrofa GN=ABCC226 PE=1 SV=1 - [F1S331_PIG]	ERI3	975.01	31.33	3	2	2	14	210	23.8	1.21e-53	9.08e-52
P07634	Galactocerebrosidase OS=Sus scrofa GN=ABCC309 PE=2 SV=2 - [ANFB_PIG]	NPPB	956.34	29.9	1	1	1	6	131	14.5	3.44e-49	1.11e-47
A0A286ZM27	RecQ-like DNA helicase BLM OS=Sus scrofa GN=ABCC198 PE=1 SV=3 - [A0A286ZM27_PIG]	DDX5	945.14	26.4	3	4	4	26	614	69.1	4.09e-54	1.41e-53
A0A5G2R119	DNA polymerase iota OS=Sus scrofa GN=ABCC220 PE=1 SV=2 - [A0A5G2R119_PIG]	HSPH1	943.9	30.02	1	7	7	52	848	95.6	4.09e-53	3.74e-51
A0A287AUD1	G2/mitotic-specific cyclin-B3 OS=Sus scrofa GN=ABCC228 PE=2 SV=2 - [A0A287AUD1_PIG]	EML4	942.27	28.71	3	6	6	43	923	102.5	4.55e-51	2.45e-49
A0A287AV00	Neuropeptide S receptor OS=Sus scrofa GN=ABCC237 PE=2 SV=1 - [A0A287AV00_PIG]	UBA6	938.71	25.6	2	9	9	60	1357	153.2	8.57e-51	5.03e-49
A0A8W4FKV4	Inactive serine/threonine-protein kinase VRK3 OS=Sus scrofa GN=ABCC271 PE=1 SV=3 - [A0A8W4FKV4_PIG]	VRK1	936.59	25.23	4	3	3	19	392	44.5	2.26e-55	8.26e-54
A0A8W4FH82	NUAK family SNF1-like kinase 1 OS=Sus scrofa GN=ABCC208 PE=1 SV=3 - [A0A8W4FH82_PIG]	SIK3	936.4	25.16	3	9	9	59	1259	138.3	5.28e-56	1.89e-54
A0A5G2RG17	Serine/threonine-protein kinase 25 OS=Sus scrofa GN=ABCC219 PE=1 SV=2 - [A0A5G2RG17_PIG]	STK24	916.5	27.74	3	3	3	20	425	47.3	3.79e-52	4.21e-51
A0A287APG0	STE20-like serine/threonine-protein kinase OS=Sus scrofa GN=ABCC202 PE=2 SV=2 - [A0A287APG0_PIG]	SLK	914.54	24.75	1	7	7	45	1237	142.6	3.48e-50	3.56e-50
Q19S50	Signal transducer and activator of transcription 6 OS=Sus scrofa GN=ABCC204 PE=1 SV=2 - [STAT3_PIG]	STAT3	898.18	24.97	1	5	5	32	770	88	3.4e-53	2.57e-51
K7GSR6	5'-nucleotidase OS=Sus scrofa GN=ABCC214 PE=1 SV=3 - [K7GSR6_PIG]	NT5E	896.56	24.39	3	4	4	25	574	62.8	7.09e-52	5.07e-50
F1S5K2	Oligo-1,6-glucosidase IMA1 OS=Sus scrofa GN=ABCC235 PE=1 SV=1 - [F1S5K2_PIG]	SLC3A1	893.31	26.02	4	5	5	33	680	78.1	5.67e-50	7.44e-49
I3LIS0	Adenosine receptor A2a OS=Sus scrofa GN=ABCC270 PE=2 SV=3 - [I3LIS0_PIG]	S1PR1	877.39	27.9	3	3	3	20	382	42.7	1.42e-47	1.47e-45
Q29040	Estrogen receptor OS=Sus scrofa GN=ABCC240 PE=1 SV=1 - [ESR1_PIG]	ESR1	857.8	28.42	3	5	5	35	595	66.3	2.97e-48	5.38e-46
M3UZ54	Monocarboxylate transporter 2 OS=Sus scrofa GN=ABCC260 PE=1 SV=3 - [M3UZ54_PIG]	SLC16A1	855.25	24.18	3	3	3	18	501	54.2	1.36e-43	6.35e-42
I3LLH5	Peptidyl-prolyl cis-trans isomerase NIMA-interacting 1 OS=Sus scrofa GN=ABCC245 PE=1 SV=1 - [I3LLH5_PIG]	PIN1	841.37	27.04	3	1	1	6	163	18.3	1.93e-47	8.38e-46
A0A5G2QS24	Polyphenol oxidase 2 OS=Sus scrofa GN=ABCC307 PE=1 SV=3 - [A0A5G2QS24_PIG]	DCT	837.69	26.02	2	4	4	26	477	54	2.63e-47	3.81e-45
B6UV57	Neuraminidase OS=Sus scrofa GN=ABCC310 PE=1 SV=1 - [B6UV57_PIG]	NFS1	831.74	22.51	2	3	3	17	457	50.4	4.15e-46	6.36e-45
P06199	Muscarinic acetylcholine receptor M1 OS=Sus scrofa GN=ABCC230 PE=2 SV=3 - [ACM2_PIG]	CHRM2	823.92	27.35	4	3	3	20	466	51.6	8.64e-50	1.68e-48
F1SQ52	Death-associated protein kinase 3 OS=Sus scrofa GN=ABCC238 PE=2 SV=3 - [F1SQ52_PIG]	MYLK	823.74	23.12	4	10	10	62	1863	203.9	3.96e-44	5.45e-44
A0A287ACW6	Latent membrane protein 1 OS=Sus scrofa GN=ABCC299 PE=1 SV=1 - [A0A287ACW6_PIG]	USP9X	819.29	26.49	4	18	18	124	2570	292.2	2.56e-49	1.34e-47
F1S1C3	Carbonic anhydrase 4 OS=Sus scrofa GN=ABCC277 PE=2 SV=3 - [F1S1C3_PIG]	CA4	808.66	24.74	3	2	2	12	311	35.2	1.55e-47	4.44e-46
A0A480Y2Q2	Muscleblind-like protein 1 OS=Sus scrofa GN=ABCC272 PE=1 SV=1 - [A0A480Y2Q2_PIG]	CPSF4	807.89	23	3	2	2	11	269	30.2	2.68e-45	3.45e-43
A0A287BBH9	Regulator of G-protein signaling 4 OS=Sus scrofa GN=ABCC276 PE=2 SV=2 - [A0A287BBH9_PIG]	RGS8	806.09	25.2	2	2	2	12	195	22.5	3.61e-41	9.97e-40
F1SJ26	Cytochrome P450 1B1 OS=Sus scrofa GN=ABCC236 PE=1 SV=3 - [F1SJ26_PIG]	CYP1A2	801.68	23.36	2	4	4	24	516	58.3	1.02e-47	9.65e-46
F1SES5	Inositol hexakisphosphate kinase 2 OS=Sus scrofa GN=ABCC265 PE=2 SV=3 - [F1SES5_PIG]	ASAH1	786.78	23.24	2	3	3	18	489	54.9	3.51e-46	3.63e-44
I3LK80	Neutrophil elastase OS=Sus scrofa GN=ABCC279 PE=1 SV=2 - [I3LK80_PIG]	ELANE	784.83	22.86	1	2	2	11	271	29.1	4.75e-48	6.38e-47
K7GPY4	Hepatocyte growth factor receptor OS=Sus scrofa GN=ABCC244 PE=1 SV=1 - [K7GPY4_PIG]	MET	765.01	22.39	1	7	7	42	1334	149.4	2.63e-40	2.55e-39
F1SUP1	Aflatoxin B1 aldehyde reductase member 3 OS=Sus scrofa GN=ABCC298 PE=1 SV=3 - [F1SUP1_PIG]	AKR7A2	751.3	22.09	2	3	3	17	369	40.8	4.85e-41	3.84e-40
A0A286ZNE7	Squalene synthase OS=Sus scrofa GN=ABCC312 PE=1 SV=1 - [A0A286ZNE7_PIG]	FDFT1	746.84	20.91	2	2	2	10	417	48.2	2.5e-41	5.82e-40
P06867	Prothrombin OS=Sus scrofa GN=ABCC266 PE=2 SV=1 - [PLMN_PIG]	PLG	745.04	23.3	4	5	5	30	809	90.6	1.2e-44	6.2e-43
A0A287ANF9	Prostaglandin G/H synthase 2 OS=Sus scrofa GN=ABCC288 PE=1 SV=3 - [A0A287ANF9_PIG]	PTGS1	737.76	20.76	3	3	3	16	600	68.9	6.82e-37	1.49e-36
A0A287BB42	17-beta-hydroxysteroid dehydrogenase type 2 OS=Sus scrofa GN=ABCC281 PE=2 SV=2 - [A0A287BB42_PIG]	HSD17B2	733.63	21.23	1	3	3	16	388	42.9	7.93e-44	3.5e-42
A0A287ADP9	Histone-lysine N-methyltransferase EHMT2 OS=Sus scrofa GN=ABCC252 PE=1 SV=1 - [A0A287ADP9_PIG]	ANKRD28	730.56	24.21	4	7	7	44	1053	112.9	3.75e-41	2.74e-39
A0A287BT38	Thyroid hormone receptor beta OS=Sus scrofa GN=ABCC254 PE=1 SV=1 - [A0A287BT38_PIG]	ESRRG	722.57	23.31	1	3	3	18	394	43.8	2.08e-43	2.16e-42
A0A287B177	UDP-glucuronosyltransferase 1A3 OS=Sus scrofa GN=ABCC242 PE=1 SV=3 - [A0A287B177_PIG]	UGT1A6	714.06	22.8	2	4	4	24	534	60.4	2.71e-36	3.28e-34
A0A5G2QXG4	Arylsulfatase A OS=Sus scrofa GN=ABCC268 PE=2 SV=2 - [A0A5G2QXG4_PIG]	ARSA	698.11	21.59	2	3	3	17	519	54.7	1.21e-41	4.17e-40
A0A5G2R8C7	Rap guanine nucleotide exchange factor 3 OS=Sus scrofa GN=ABCC264 PE=1 SV=1 - [A0A5G2R8C7_PIG]	RAPGEF4	696.03	19.16	3	5	5	27	866	99.1	5.89e-40	9.98e-38
A0A286ZKP8	Peroxisome proliferator-activated receptor gamma OS=Sus scrofa GN=ABCC243 PE=1 SV=3 - [A0A286ZKP8_PIG]	NR2E3	692.24	21.64	3	3	3	17	399	43.7	2.43e-40	2.37e-39
K7GLS1	Transcriptional regulator ERG OS=Sus scrofa GN=ABCC241 PE=2 SV=2 - [K7GLS1_PIG]	VCAN	691.51	21.58	2	17	17	102	3382	369.5	1.59e-40	4.6e-39
A0A8W4FMD9	Amyloid-beta precursor protein OS=Sus scrofa GN=ABCC273 PE=1 SV=1 - [A0A8W4FMD9_PIG]	APLP2	686.68	18.63	3	4	4	21	760	86.6	4.06e-38	9.05e-37
I3LFP1	Chymotrypsinogen B OS=Sus scrofa GN=ABCC263 PE=1 SV=1 - [I3LFP1_PIG]	I3LFP1	676.84	19.67	3	2	2	10	268	27.9	3.43e-41	2.19e-39
A0A2C9F371	Oxytocin receptor OS=Sus scrofa GN=ABCC259 PE=1 SV=2 - [A0A2C9F371_PIG]	UBA6	676.12	18.35	2	6	6	31	1390	155.9	3.06e-38	3.18e-37
A0A287AEH0	Eukaryotic translation initiation factor 3 subunit F OS=Sus scrofa GN=ABCC233 PE=2 SV=1 - [A0A287AEH0_PIG]	PSMD7	659.14	20.21	2	2	2	10	324	37	1.42e-34	1.34e-33
A0A5G2QDD7	Aromatase OS=Sus scrofa GN=ABCC278 PE=1 SV=2 - [A0A5G2QDD7_PIG]	CYP3A22	657.35	21.25	1	3	3	17	503	57.4	6.47e-37	3.56e-35
A0A480XNH5	Replicase polyprotein 1ab OS=Sus scrofa GN=ABCC291 PE=1 SV=1 - [A0A480XNH5_PIG]	MACROD1	643.99	18.59	1	2	2	10	336	36.2	1.68e-32	7.53e-32
A0A286ZSB7	DNA-3-methyladenine glycosylase OS=Sus scrofa GN=ABCC314 PE=1 SV=3 - [A0A286ZSB7_PIG]	PDS5B	643.14	20.97	2	8	8	46	1425	162	1.69e-37	1.03e-35
C3VPJ4	Peripheral myelin protein 22 OS=Sus scrofa GN=ABCC319 PE=1 SV=2 - [C3VPJ4_PIG]	CLDN7	642.64	20.69	2	2	2	10	211	22.3	1.12e-37	2.4e-36
A0A287B8Q8	Translin-associated protein X OS=Sus scrofa GN=ABCC257 PE=1 SV=2 - [A0A287B8Q8_PIG]	TSNAX	636.28	19.98	1	2	2	10	290	32.9	6.14e-35	1.38e-33
A0A5S8LD81	Arginase OS=Sus scrofa GN=ABCC250 PE=2 SV=3 - [A0A5S8LD81_PIG]	ARG1	629.85	19.74	2	2	2	10	337	36.9	2.65e-32	2.07e-30
A0A5G2QXR3	Plasminogen OS=Sus scrofa GN=ABCC261 PE=2 SV=2 - [A0A5G2QXR3_PIG]	PLG	628.47	17.22	4	4	4	19	816	91.2	2.8e-35	2.47e-33
A0A286ZWX4	Beta-amylase OS=Sus scrofa GN=ABCC302 PE=1 SV=2 - [A0A286ZWX4_PIG]	ACOX1	617.17	17.98	1	3	3	15	592	66.4	1.57e-36	2.13e-34
P50133	Parathyroid hormone/parathyroid hormone-related peptide receptor OS=Sus scrofa GN=ABCC255 PE=1 SV=2 - [PTH1R_PIG]	PTH1R	616.69	16.86	2	3	3	14	585	65.6	4.36e-33	4.31e-31
A0A5G2R7M9	Runt-related transcription factor 1 OS=Sus scrofa GN=ABCC246 PE=1 SV=1 - [A0A5G2R7M9_PIG]	RPL12	616.48	19.89	3	1	1	4	165	17.8	7.72e-34	3.57e-32
F1RJR9	Lymphokine-activated killer T-cell-originated protein kinase OS=Sus scrofa GN=ABCC239 PE=2 SV=3 - [F1RJR9_PIG]	PBK	611.02	16.86	2	2	2	9	322	36.1	2.22e-33	4.56e-32
F1RJS3	Bifunctional epoxide hydrolase 2 [Includes: Cytosolic epoxide hydrolase 2 OS=Sus scrofa GN=ABCC282 PE=1 SV=1 - [F1RJS3_PIG]	EPHX2	602.89	19.33	3	3	3	15	555	62.6	6.14e-31	5.59e-30
K7GKS3	NADPH oxidase 4 OS=Sus scrofa GN=ABCC275 PE=2 SV=3 - [K7GKS3_PIG]	CYBB	597.43	18.64	1	3	3	15	556	64.2	3.5e-30	9.77e-29
I3LCE6	Bromodomain adjacent to zinc finger domain protein 2B OS=Sus scrofa GN=ABCC249 PE=2 SV=2 - [I3LCE6_PIG]	BAZ1B	569.76	17.85	1	7	7	36	1483	170.6	7.13e-31	4.49e-29
P16469	Polyunsaturated fatty acid lipoxygenase ALOX15 OS=Sus scrofa GN=ABCC305 PE=1 SV=1 - [LOX15_PIG]	ALOX15	558.47	15.75	3	3	3	13	663	75	1.13e-28	3.92e-27
F1RWH1	Chromobox protein homolog 1 OS=Sus scrofa GN=ABCC247 PE=1 SV=1 - [F1RWH1_PIG]	CBX1	554.73	17.71	2	1	1	4	185	21.4	3.83e-31	1.04e-29
F1S5J5	Urokinase-type plasminogen activator OS=Sus scrofa GN=ABCC267 PE=1 SV=1 - [F1S5J5_PIG]	HABP2	527	15.04	3	2	2	8	550	61.4	1.91e-30	1.25e-28
A0A287B830	Microtubule-associated protein tau OS=Sus scrofa GN=ABCC269 PE=1 SV=3 - [A0A287B830_PIG]	MAPT	521.33	15.08	1	4	4	18	869	90.7	3.69e-31	3.49e-29
I3LSP4	Geminin OS=Sus scrofa GN=ABCC293 PE=1 SV=1 - [I3LSP4_PIG]	GOLGA2	496.69	16.09	3	4	4	19	1005	112.9	6.38e-28	7.11e-26
A0A287B6W3	3-hydroxyacyl-[acyl-carrier-protein] dehydratase FabZ OS=Sus scrofa GN=ABCC311 PE=1 SV=2 - [A0A287B6W3_PIG]	KIFAP3	488.95	14.34	1	3	3	13	809	92.9	1.39e-25	6.12e-24
A0A8W4FBS3	Lethal factor OS=Sus scrofa GN=ABCC306 PE=1 SV=2 - [A0A8W4FBS3_PIG]	ALB	466.88	12.51	4	2	2	7	646	74.3	1.85e-27	1.68e-26
A0A5G2QR43	CCAAT/enhancer-binding protein beta OS=Sus scrofa GN=ABCC294 PE=1 SV=1 - [A0A5G2QR43_PIG]	GOLGB1	416.91	11.92	3	9	9	37	3226	372.2	1.13e-22	9.08e-21
A0A287AKM3	Large T antigen OS=Sus scrofa GN=ABCC300 PE=2 SV=1 - [A0A287AKM3_PIG]	BCS1L	392.16	12.92	1	2	2	7	419	47.4	1.05e-19	9.3e-18
A0A286ZR12	Survival motor neuron protein OS=Sus scrofa GN=ABCC287 PE=1 SV=2 - [A0A286ZR12_PIG]	SMNDC1	376.78	10.75	3	1	1	3	199	22.4	9.94e-20	8.34e-18
A0A5G2QTC9	Protective antigen OS=Sus scrofa GN=ABCC316 PE=2 SV=3 - [A0A5G2QTC9_PIG]	BRCC3	323.13	10.77	2	1	1	3	292	33.2	7.5e-17	1.98e-15
A0A8W4FDD7	Urease subunit alpha OS=Sus scrofa GN=ABCC308 PE=2 SV=1 - [A0A8W4FDD7_PIG]	GBF1	281.1	9.28	3	5	5	17	1738	192.3	5.55e-16	7.92e-14
A0A8W4FDT4	Ferritin light chain OS=Sus scrofa GN=ABCC289 PE=1 SV=1 - [A0A8W4FDT4_PIG]	FTL	264.56	8.45	2	1	1	2	174	19.9	8.03e-16	9.92e-15
K9J4T3	Anthrax toxin receptor 2 OS=Sus scrofa GN=ABCC313 PE=1 SV=2 - [K9J4T3_PIG]	ANTXR2	262.04	7.11	3	1	1	2	488	53.3	2.4e-15	6.08e-14
I3LLT2	D-alanine--D-alanine ligase OS=Sus scrofa GN=ABCC303 PE=2 SV=2 - [I3LLT2_PIG]	CAD	217.44	6.23	3	4	4	11	2205	240.6	1.39e-10	2.37e-09
Q4A1L5	Enoyl-acyl-carrier protein reductase OS=Sus scrofa GN=ABCC295 PE=1 SV=1 - [BECN1_PIG]	BECN1	217.28	6.66	2	1	1	2	448	51.7	6.62e-13	1.1e-11
A0A287AWR7	Serum paraoxonase/arylesterase 1 OS=Sus scrofa GN=ABCC301 PE=2 SV=2 - [A0A287AWR7_PIG]	PON1	167.98	5.39	4	1	1	2	355	40	1.91e-10	1.83e-08
A0A8D1DPV6	HTH-type transcriptional regulator TtgR OS=Sus scrofa GN=ABCC315 PE=1 SV=3 - [A0A8D1DPV6_PIG]	POLR2A	152.27	4.41	3	3	3	7	1970	217.2	1.03e-08	4.74e-07
A0A287AQM9	Ribosyldihydronicotinamide dehydrogenase [quinone] OS=Sus scrofa GN=ABCC318 PE=1 SV=3 - [A0A287AQM9_PIG]	NQO2	134.94	4.17	2	1	1	1	235	26.5	7.29e-07	6.98e-05
A0A8W4FGL0	Reverse transcriptase OS=Sus scrofa GN=ABCC296 PE=1 SV=1 - [A0A8W4FGL0_PIG]	PCK2	85.84	2.32	1	1	1	1	648	71.4	6.86e-05	0.00214
A0A5G2QDP6	ADP-ribosyl cyclase/cyclic ADP-ribose hydrolase 1 OS=Sus scrofa GN=ABCC317 PE=2 SV=1 - [A0A5G2QDP6_PIG]	CD38	57.89	1.81	1	1	1	1	286	32.1	0.00367	0.381
A0A286ZKR3	Sex hormone-binding globulin OS=Sus scrofa GN=ABCC297 PE=1 SV=3 - [A0A286ZKR3_PIG]	PROS1	55.88	1.56	1	1	1	1	616	68.3	0.00176	0.185
A0A5G2RA42	ATPase family AAA domain-containing protein 5 OS=Sus scrofa GN=ABCC290 PE=1 SV=1 - [A0A5G2RA42_PIG]	RFC5	39.71	1.2	2	1	1	1	317	35.7	0.131	1.6
F1S089	Beta-lactamase OS=Sus scrofa GN=ABCC304 PE=1 SV=3 - [F1S089_PIG]	LACTB	18.29	0.51	4	1	1	1	556	61.8	0.834	127
